# Supplementary material for: Do Disadvantageous Social Contexts Influence Food Choice? Evidence From Three Laboratory Experiments
Source: Front Psychol. 2020 Nov 6;11:575170. doi: 10.3389/fpsyg.2020.575170 (PMC7677191; doi:10.3389/fpsyg.2020.575170)
Supplement: Supplementary file 2 [file Data_Sheet_2.xlsx]

## Sheet: DG_data
ID	Baseline_hunger	Last_meal	Last_meal_hours	Last_meal_minutes	Sleep_hours	Baseline_valence	Baseline_arousal	Cake_portions_pro_week	Candy_bars_pro_week	Gummybear_portions_pro_week	Ice_cream_scoops_pro_week	Chips_portions_pro_week	Fruit_portions_pro_week	Vegetables_pro_week	healthy_snacks_pro_week	unhealthy_snacks_pro_week	Gender_male	Age	Trial_num	Trial_induction	Type_of_pairs	Incong_trial	Response	Chose_left	Health_rating_left	Health_rating_right	Health_difference (LEFT-RIGHT)	Healthy_left	Taste_rating_left	Taste_rating_right	Taste_difference (LEFT-RIGHT)	Tasty_left	Taste_chosen_item	Health_chosen_item	Taste_non_chosen_item	Health_non_chosen_item	Chose_tastier	Chose_healthier	RTs_food	RTs_food(ms)	Condition_words	Condition	Fairness_level	Valence	Arousal	DEBQ_Emotional	DEBQ_External	DEBQ_Restraint	BSCS_score
1_DG	5	Ein Br<U+00F6>tchen mit K<U+00E4>se und ein Pott Kaffee.	3	0	7	7	4	3	2	1	1	1	3	5	4	1.6	1	58	1	1	Incongruent	1	4	0	5	7	-2	0	7	6	1	1	6	7	7	5	0	1	3.1517	3151.7	Fair	2	8	7	5	2	2	2.6	3.92308
1_DG	5	Ein Br<U+00F6>tchen mit K<U+00E4>se und ein Pott Kaffee.	3	0	7	7	4	3	2	1	1	1	3	5	4	1.6	1	58	2	1	Incongruent	1	3	0	5	6	-1	0	7	6	1	1	6	6	7	5	0	1	2.549	2549	Fair	2	8	7	5	2	2	2.6	3.92308
1_DG	5	Ein Br<U+00F6>tchen mit K<U+00E4>se und ein Pott Kaffee.	3	0	7	7	4	3	2	1	1	1	3	5	4	1.6	1	58	3	1	Congruent	0	4	0	5	8	-3	0	5	8	-3	0	8	8	5	5	1	1	2.4768	2476.8	Fair	2	8	7	5	2	2	2.6	3.92308
1_DG	5	Ein Br<U+00F6>tchen mit K<U+00E4>se und ein Pott Kaffee.	3	0	7	7	4	3	2	1	1	1	3	5	4	1.6	1	58	4	1	Congruent	0	1	1	7	4	3	1	7	5	2	1	7	7	5	4	1	1	2.0999	2099.9	Fair	2	8	7	5	2	2	2.6	3.92308
1_DG	5	Ein Br<U+00F6>tchen mit K<U+00E4>se und ein Pott Kaffee.	3	0	7	7	4	3	2	1	1	1	3	5	4	1.6	1	58	5	1	Incongruent	1	NA	NA	7	5	2	1	6	7	-1	0	NA	NA	NA	NA	NA	NA	-0.001	-1	Fair	2	8	7	5	2	2	2.6	3.92308
1_DG	5	Ein Br<U+00F6>tchen mit K<U+00E4>se und ein Pott Kaffee.	3	0	7	7	4	3	2	1	1	1	3	5	4	1.6	1	58	6	2	Incongruent	1	NA	NA	7	5	2	1	6	7	-1	0	NA	NA	NA	NA	NA	NA	-0.001	-1	Unfair	0	0	5	5	2	2	2.6	3.92308
1_DG	5	Ein Br<U+00F6>tchen mit K<U+00E4>se und ein Pott Kaffee.	3	0	7	7	4	3	2	1	1	1	3	5	4	1.6	1	58	7	2	Incongruent	1	2	1	5	6	-1	0	7	5	2	1	7	5	5	6	1	0	2.699	2699	Unfair	0	0	5	5	2	2	2.6	3.92308
1_DG	5	Ein Br<U+00F6>tchen mit K<U+00E4>se und ein Pott Kaffee.	3	0	7	7	4	3	2	1	1	1	3	5	4	1.6	1	58	8	2	Congruent	0	2	1	5	4	1	1	8	5	3	1	8	5	5	4	1	1	2.9527	2952.7	Unfair	0	0	5	5	2	2	2.6	3.92308
1_DG	5	Ein Br<U+00F6>tchen mit K<U+00E4>se und ein Pott Kaffee.	3	0	7	7	4	3	2	1	1	1	3	5	4	1.6	1	58	9	2	Congruent	0	1	1	8	7	1	1	8	6	2	1	8	8	6	7	1	1	1.5638	1563.8	Unfair	0	0	5	5	2	2	2.6	3.92308
1_DG	5	Ein Br<U+00F6>tchen mit K<U+00E4>se und ein Pott Kaffee.	3	0	7	7	4	3	2	1	1	1	3	5	4	1.6	1	58	10	2	Incongruent	1	NA	NA	6	4	2	1	4	5	-1	0	NA	NA	NA	NA	NA	NA	-0.001	-1	Unfair	0	0	5	5	2	2	2.6	3.92308
1_DG	5	Ein Br<U+00F6>tchen mit K<U+00E4>se und ein Pott Kaffee.	3	0	7	7	4	3	2	1	1	1	3	5	4	1.6	1	58	11	3	Congruent	0	3	0	6	7	-1	0	5	6	-1	0	6	7	5	6	1	1	3.3119	3311.9	Neutral	1	4	7	5	2	2	2.6	3.92308
1_DG	5	Ein Br<U+00F6>tchen mit K<U+00E4>se und ein Pott Kaffee.	3	0	7	7	4	3	2	1	1	1	3	5	4	1.6	1	58	12	3	Congruent	0	4	0	5	8	-3	0	5	8	-3	0	8	8	5	5	1	1	1.967	1967	Neutral	1	4	7	5	2	2	2.6	3.92308
1_DG	5	Ein Br<U+00F6>tchen mit K<U+00E4>se und ein Pott Kaffee.	3	0	7	7	4	3	2	1	1	1	3	5	4	1.6	1	58	13	3	Incongruent	1	NA	NA	5	6	-1	0	7	6	1	1	NA	NA	NA	NA	NA	NA	-0.001	-1	Neutral	1	4	7	5	2	2	2.6	3.92308
1_DG	5	Ein Br<U+00F6>tchen mit K<U+00E4>se und ein Pott Kaffee.	3	0	7	7	4	3	2	1	1	1	3	5	4	1.6	1	58	14	3	Incongruent	1	3	0	6	5	1	1	4	7	-3	0	7	5	4	6	1	0	2.8189	2818.9	Neutral	1	4	7	5	2	2	2.6	3.92308
1_DG	5	Ein Br<U+00F6>tchen mit K<U+00E4>se und ein Pott Kaffee.	3	0	7	7	4	3	2	1	1	1	3	5	4	1.6	1	58	15	3	Incongruent	1	2	1	5	7	-2	0	7	5	2	1	7	5	5	7	1	0	3.4431	3443.1	Neutral	1	4	7	5	2	2	2.6	3.92308
1_DG	5	Ein Br<U+00F6>tchen mit K<U+00E4>se und ein Pott Kaffee.	3	0	7	7	4	3	2	1	1	1	3	5	4	1.6	1	58	16	4	Congruent	0	2	1	5	4	1	1	7	5	2	1	7	5	5	4	1	1	3.0754	3075.4	Unfair	0	1	6	5	2	2	2.6	3.92308
1_DG	5	Ein Br<U+00F6>tchen mit K<U+00E4>se und ein Pott Kaffee.	3	0	7	7	4	3	2	1	1	1	3	5	4	1.6	1	58	17	4	Incongruent	1	3	0	7	5	2	1	6	7	-1	0	7	5	6	7	1	0	3.5296	3529.6	Unfair	0	1	6	5	2	2	2.6	3.92308
1_DG	5	Ein Br<U+00F6>tchen mit K<U+00E4>se und ein Pott Kaffee.	3	0	7	7	4	3	2	1	1	1	3	5	4	1.6	1	58	18	4	Incongruent	1	2	1	5	6	-1	0	7	6	1	1	7	5	6	6	1	0	3.1172	3117.2	Unfair	0	1	6	5	2	2	2.6	3.92308
1_DG	5	Ein Br<U+00F6>tchen mit K<U+00E4>se und ein Pott Kaffee.	3	0	7	7	4	3	2	1	1	1	3	5	4	1.6	1	58	19	4	Congruent	0	NA	NA	4	6	-2	0	5	6	-1	0	NA	NA	NA	NA	NA	NA	-0.001	-1	Unfair	0	1	6	5	2	2	2.6	3.92308
1_DG	5	Ein Br<U+00F6>tchen mit K<U+00E4>se und ein Pott Kaffee.	3	0	7	7	4	3	2	1	1	1	3	5	4	1.6	1	58	20	4	Incongruent	1	2	1	6	5	1	1	5	7	-2	0	5	6	7	5	0	1	2.8328	2832.8	Unfair	0	1	6	5	2	2	2.6	3.92308
1_DG	5	Ein Br<U+00F6>tchen mit K<U+00E4>se und ein Pott Kaffee.	3	0	7	7	4	3	2	1	1	1	3	5	4	1.6	1	58	21	5	Incongruent	1	3	0	5	7	-2	0	7	6	1	1	6	7	7	5	0	1	2.9211	2921.1	Neutral	1	4	6	5	2	2	2.6	3.92308
1_DG	5	Ein Br<U+00F6>tchen mit K<U+00E4>se und ein Pott Kaffee.	3	0	7	7	4	3	2	1	1	1	3	5	4	1.6	1	58	22	5	Incongruent	1	2	1	6	4	2	1	4	5	-1	0	4	6	5	4	0	1	3.6734	3673.4	Neutral	1	4	6	5	2	2	2.6	3.92308
1_DG	5	Ein Br<U+00F6>tchen mit K<U+00E4>se und ein Pott Kaffee.	3	0	7	7	4	3	2	1	1	1	3	5	4	1.6	1	58	23	5	Incongruent	1	2	1	5	6	-1	0	7	6	1	1	7	5	6	6	1	0	2.1683	2168.3	Neutral	1	4	6	5	2	2	2.6	3.92308
1_DG	5	Ein Br<U+00F6>tchen mit K<U+00E4>se und ein Pott Kaffee.	3	0	7	7	4	3	2	1	1	1	3	5	4	1.6	1	58	24	5	Congruent	0	3	0	6	5	1	1	6	6	0	NA	6	5	6	6	NA	0	3.6916	3691.6	Neutral	1	4	6	5	2	2	2.6	3.92308
1_DG	5	Ein Br<U+00F6>tchen mit K<U+00E4>se und ein Pott Kaffee.	3	0	7	7	4	3	2	1	1	1	3	5	4	1.6	1	58	25	5	Congruent	0	1	1	8	9	-1	0	8	8	0	NA	8	8	8	9	NA	0	2.9482	2948.2	Neutral	1	4	6	5	2	2	2.6	3.92308
1_DG	5	Ein Br<U+00F6>tchen mit K<U+00E4>se und ein Pott Kaffee.	3	0	7	7	4	3	2	1	1	1	3	5	4	1.6	1	58	26	6	Congruent	0	2	1	5	4	1	1	5	5	0	NA	5	5	5	4	NA	1	3.2971	3297.1	Fair	2	5	7	5	2	2	2.6	3.92308
1_DG	5	Ein Br<U+00F6>tchen mit K<U+00E4>se und ein Pott Kaffee.	3	0	7	7	4	3	2	1	1	1	3	5	4	1.6	1	58	27	6	Incongruent	1	1	1	8	7	1	1	7	8	-1	0	7	8	8	7	0	1	2.5793	2579.3	Fair	2	5	7	5	2	2	2.6	3.92308
1_DG	5	Ein Br<U+00F6>tchen mit K<U+00E4>se und ein Pott Kaffee.	3	0	7	7	4	3	2	1	1	1	3	5	4	1.6	1	58	28	6	Incongruent	1	NA	NA	5	6	-1	0	7	5	2	1	NA	NA	NA	NA	NA	NA	-0.001	-1	Fair	2	5	7	5	2	2	2.6	3.92308
1_DG	5	Ein Br<U+00F6>tchen mit K<U+00E4>se und ein Pott Kaffee.	3	0	7	7	4	3	2	1	1	1	3	5	4	1.6	1	58	29	6	Incongruent	1	3	0	6	5	1	1	6	7	-1	0	7	5	6	6	1	0	2.6421	2642.1	Fair	2	5	7	5	2	2	2.6	3.92308
1_DG	5	Ein Br<U+00F6>tchen mit K<U+00E4>se und ein Pott Kaffee.	3	0	7	7	4	3	2	1	1	1	3	5	4	1.6	1	58	30	6	Congruent	0	4	0	5	8	-3	0	6	8	-2	0	8	8	6	5	1	1	2.0998	2099.8	Fair	2	5	7	5	2	2	2.6	3.92308
1_DG	5	Ein Br<U+00F6>tchen mit K<U+00E4>se und ein Pott Kaffee.	3	0	7	7	4	3	2	1	1	1	3	5	4	1.6	1	58	31	7	Congruent	0	2	1	8	5	3	1	7	6	1	1	7	8	6	5	1	1	2.47	2470	Unfair	0	3	6	5	2	2	2.6	3.92308
1_DG	5	Ein Br<U+00F6>tchen mit K<U+00E4>se und ein Pott Kaffee.	3	0	7	7	4	3	2	1	1	1	3	5	4	1.6	1	58	32	7	Incongruent	1	2	1	5	6	-1	0	7	6	1	1	7	5	6	6	1	0	2.4667	2466.7	Unfair	0	3	6	5	2	2	2.6	3.92308
1_DG	5	Ein Br<U+00F6>tchen mit K<U+00E4>se und ein Pott Kaffee.	3	0	7	7	4	3	2	1	1	1	3	5	4	1.6	1	58	33	7	Incongruent	1	2	1	6	5	1	1	4	5	-1	0	4	6	5	5	0	1	3.3475	3347.5	Unfair	0	3	6	5	2	2	2.6	3.92308
1_DG	5	Ein Br<U+00F6>tchen mit K<U+00E4>se und ein Pott Kaffee.	3	0	7	7	4	3	2	1	1	1	3	5	4	1.6	1	58	34	7	Congruent	0	3	0	5	6	-1	0	5	6	-1	0	6	6	5	5	1	1	2.6797	2679.7	Unfair	0	3	6	5	2	2	2.6	3.92308
1_DG	5	Ein Br<U+00F6>tchen mit K<U+00E4>se und ein Pott Kaffee.	3	0	7	7	4	3	2	1	1	1	3	5	4	1.6	1	58	35	7	Incongruent	1	NA	NA	6	5	1	1	7	8	-1	0	NA	NA	NA	NA	NA	NA	-0.001	-1	Unfair	0	3	6	5	2	2	2.6	3.92308
1_DG	5	Ein Br<U+00F6>tchen mit K<U+00E4>se und ein Pott Kaffee.	3	0	7	7	4	3	2	1	1	1	3	5	4	1.6	1	58	36	8	Incongruent	1	NA	NA	7	6	1	1	6	7	-1	0	NA	NA	NA	NA	NA	NA	-0.001	-1	Fair	2	5	7	5	2	2	2.6	3.92308
1_DG	5	Ein Br<U+00F6>tchen mit K<U+00E4>se und ein Pott Kaffee.	3	0	7	7	4	3	2	1	1	1	3	5	4	1.6	1	58	37	8	Congruent	0	2	1	7	6	1	1	7	4	3	1	7	7	4	6	1	1	1.4866	1486.6	Fair	2	5	7	5	2	2	2.6	3.92308
1_DG	5	Ein Br<U+00F6>tchen mit K<U+00E4>se und ein Pott Kaffee.	3	0	7	7	4	3	2	1	1	1	3	5	4	1.6	1	58	38	8	Congruent	0	2	1	7	5	2	1	6	6	0	NA	6	7	6	5	NA	1	3.345	3345	Fair	2	5	7	5	2	2	2.6	3.92308
1_DG	5	Ein Br<U+00F6>tchen mit K<U+00E4>se und ein Pott Kaffee.	3	0	7	7	4	3	2	1	1	1	3	5	4	1.6	1	58	39	8	Incongruent	1	2	1	8	9	-1	0	9	8	1	1	9	8	8	9	1	0	3.1474	3147.4	Fair	2	5	7	5	2	2	2.6	3.92308
1_DG	5	Ein Br<U+00F6>tchen mit K<U+00E4>se und ein Pott Kaffee.	3	0	7	7	4	3	2	1	1	1	3	5	4	1.6	1	58	40	8	Incongruent	1	2	1	5	6	-1	0	7	6	1	1	7	5	6	6	1	0	1.8793	1879.3	Fair	2	5	7	5	2	2	2.6	3.92308
1_DG	5	Ein Br<U+00F6>tchen mit K<U+00E4>se und ein Pott Kaffee.	3	0	7	7	4	3	2	1	1	1	3	5	4	1.6	1	58	41	9	Incongruent	1	NA	NA	8	9	-1	0	9	8	1	1	NA	NA	NA	NA	NA	NA	-0.001	-1	Unfair	0	1	6	5	2	2	2.6	3.92308
1_DG	5	Ein Br<U+00F6>tchen mit K<U+00E4>se und ein Pott Kaffee.	3	0	7	7	4	3	2	1	1	1	3	5	4	1.6	1	58	42	9	Congruent	0	2	1	7	5	2	1	7	6	1	1	7	7	6	5	1	1	3.1706	3170.6	Unfair	0	1	6	5	2	2	2.6	3.92308
1_DG	5	Ein Br<U+00F6>tchen mit K<U+00E4>se und ein Pott Kaffee.	3	0	7	7	4	3	2	1	1	1	3	5	4	1.6	1	58	43	9	Congruent	0	4	0	5	9	-4	0	5	8	-3	0	8	9	5	5	1	1	2.7876	2787.6	Unfair	0	1	6	5	2	2	2.6	3.92308
1_DG	5	Ein Br<U+00F6>tchen mit K<U+00E4>se und ein Pott Kaffee.	3	0	7	7	4	3	2	1	1	1	3	5	4	1.6	1	58	44	9	Incongruent	1	2	1	6	5	1	1	5	6	-1	0	5	6	6	5	0	1	2.319	2319	Unfair	0	1	6	5	2	2	2.6	3.92308
1_DG	5	Ein Br<U+00F6>tchen mit K<U+00E4>se und ein Pott Kaffee.	3	0	7	7	4	3	2	1	1	1	3	5	4	1.6	1	58	45	9	Incongruent	1	2	1	5	6	-1	0	7	6	1	1	7	5	6	6	1	0	2.8673	2867.3	Unfair	0	1	6	5	2	2	2.6	3.92308
1_DG	5	Ein Br<U+00F6>tchen mit K<U+00E4>se und ein Pott Kaffee.	3	0	7	7	4	3	2	1	1	1	3	5	4	1.6	1	58	46	10	Congruent	0	1	1	8	5	3	1	7	5	2	1	7	8	5	5	1	1	2.0916	2091.6	Neutral	1	4	7	5	2	2	2.6	3.92308
1_DG	5	Ein Br<U+00F6>tchen mit K<U+00E4>se und ein Pott Kaffee.	3	0	7	7	4	3	2	1	1	1	3	5	4	1.6	1	58	47	10	Incongruent	1	NA	NA	5	4	1	1	6	7	-1	0	NA	NA	NA	NA	NA	NA	-0.001	-1	Neutral	1	4	7	5	2	2	2.6	3.92308
1_DG	5	Ein Br<U+00F6>tchen mit K<U+00E4>se und ein Pott Kaffee.	3	0	7	7	4	3	2	1	1	1	3	5	4	1.6	1	58	48	10	Congruent	0	3	0	4	5	-1	0	5	7	-2	0	7	5	5	4	1	1	2.8785	2878.5	Neutral	1	4	7	5	2	2	2.6	3.92308
1_DG	5	Ein Br<U+00F6>tchen mit K<U+00E4>se und ein Pott Kaffee.	3	0	7	7	4	3	2	1	1	1	3	5	4	1.6	1	58	49	10	Incongruent	1	2	1	5	6	-1	0	7	4	3	1	7	5	4	6	1	0	2.126	2126	Neutral	1	4	7	5	2	2	2.6	3.92308
1_DG	5	Ein Br<U+00F6>tchen mit K<U+00E4>se und ein Pott Kaffee.	3	0	7	7	4	3	2	1	1	1	3	5	4	1.6	1	58	50	10	Incongruent	1	3	0	7	5	2	1	6	7	-1	0	7	5	6	7	1	0	2.075	2075	Neutral	1	4	7	5	2	2	2.6	3.92308
1_DG	5	Ein Br<U+00F6>tchen mit K<U+00E4>se und ein Pott Kaffee.	3	0	7	7	4	3	2	1	1	1	3	5	4	1.6	1	58	51	11	Congruent	0	1	1	8	7	1	1	8	6	2	1	8	8	6	7	1	1	3.2329	3232.9	Unfair	0	2	6	5	2	2	2.6	3.92308
1_DG	5	Ein Br<U+00F6>tchen mit K<U+00E4>se und ein Pott Kaffee.	3	0	7	7	4	3	2	1	1	1	3	5	4	1.6	1	58	52	11	Incongruent	1	NA	NA	4	6	-2	0	5	4	1	1	NA	NA	NA	NA	NA	NA	-0.001	-1	Unfair	0	2	6	5	2	2	2.6	3.92308
1_DG	5	Ein Br<U+00F6>tchen mit K<U+00E4>se und ein Pott Kaffee.	3	0	7	7	4	3	2	1	1	1	3	5	4	1.6	1	58	53	11	Congruent	0	2	1	6	8	-2	0	7	7	0	NA	7	6	7	8	NA	0	3.0569	3056.9	Unfair	0	2	6	5	2	2	2.6	3.92308
1_DG	5	Ein Br<U+00F6>tchen mit K<U+00E4>se und ein Pott Kaffee.	3	0	7	7	4	3	2	1	1	1	3	5	4	1.6	1	58	54	11	Incongruent	1	2	1	6	4	2	1	4	5	-1	0	4	6	5	4	0	1	2.713	2713	Unfair	0	2	6	5	2	2	2.6	3.92308
1_DG	5	Ein Br<U+00F6>tchen mit K<U+00E4>se und ein Pott Kaffee.	3	0	7	7	4	3	2	1	1	1	3	5	4	1.6	1	58	55	11	Incongruent	1	NA	NA	6	5	1	1	4	5	-1	0	NA	NA	NA	NA	NA	NA	-0.001	-1	Unfair	0	2	6	5	2	2	2.6	3.92308
1_DG	5	Ein Br<U+00F6>tchen mit K<U+00E4>se und ein Pott Kaffee.	3	0	7	7	4	3	2	1	1	1	3	5	4	1.6	1	58	56	12	Congruent	0	3	0	5	8	-3	0	5	8	-3	0	8	8	5	5	1	1	2.0547	2054.7	Fair	2	7	7	5	2	2	2.6	3.92308
1_DG	5	Ein Br<U+00F6>tchen mit K<U+00E4>se und ein Pott Kaffee.	3	0	7	7	4	3	2	1	1	1	3	5	4	1.6	1	58	57	12	Congruent	0	3	0	4	7	-3	0	5	7	-2	0	7	7	5	4	1	1	2.2365	2236.5	Fair	2	7	7	5	2	2	2.6	3.92308
1_DG	5	Ein Br<U+00F6>tchen mit K<U+00E4>se und ein Pott Kaffee.	3	0	7	7	4	3	2	1	1	1	3	5	4	1.6	1	58	58	12	Incongruent	1	3	0	5	6	-1	0	7	5	2	1	5	6	7	5	0	1	3.2518	3251.8	Fair	2	7	7	5	2	2	2.6	3.92308
1_DG	5	Ein Br<U+00F6>tchen mit K<U+00E4>se und ein Pott Kaffee.	3	0	7	7	4	3	2	1	1	1	3	5	4	1.6	1	58	59	12	Incongruent	1	2	1	4	5	-1	0	5	4	1	1	5	4	4	5	1	0	2.9297	2929.7	Fair	2	7	7	5	2	2	2.6	3.92308
1_DG	5	Ein Br<U+00F6>tchen mit K<U+00E4>se und ein Pott Kaffee.	3	0	7	7	4	3	2	1	1	1	3	5	4	1.6	1	58	60	12	Incongruent	1	2	1	5	7	-2	0	8	7	1	1	8	5	7	7	1	0	1.7472	1747.2	Fair	2	7	7	5	2	2	2.6	3.92308
1_DG	5	Ein Br<U+00F6>tchen mit K<U+00E4>se und ein Pott Kaffee.	3	0	7	7	4	3	2	1	1	1	3	5	4	1.6	1	58	61	13	Congruent	0	4	0	5	8	-3	0	6	8	-2	0	8	8	6	5	1	1	2.6648	2664.8	Neutral	1	4	7	5	2	2	2.6	3.92308
1_DG	5	Ein Br<U+00F6>tchen mit K<U+00E4>se und ein Pott Kaffee.	3	0	7	7	4	3	2	1	1	1	3	5	4	1.6	1	58	62	13	Incongruent	1	3	0	4	7	-3	0	7	6	1	1	6	7	7	4	0	1	3.2365	3236.5	Neutral	1	4	7	5	2	2	2.6	3.92308
1_DG	5	Ein Br<U+00F6>tchen mit K<U+00E4>se und ein Pott Kaffee.	3	0	7	7	4	3	2	1	1	1	3	5	4	1.6	1	58	63	13	Congruent	0	2	1	7	5	2	1	6	6	0	NA	6	7	6	5	NA	1	3.2089	3208.9	Neutral	1	4	7	5	2	2	2.6	3.92308
1_DG	5	Ein Br<U+00F6>tchen mit K<U+00E4>se und ein Pott Kaffee.	3	0	7	7	4	3	2	1	1	1	3	5	4	1.6	1	58	64	13	Incongruent	1	2	1	5	7	-2	0	7	6	1	1	7	5	6	7	1	0	1.656	1656	Neutral	1	4	7	5	2	2	2.6	3.92308
1_DG	5	Ein Br<U+00F6>tchen mit K<U+00E4>se und ein Pott Kaffee.	3	0	7	7	4	3	2	1	1	1	3	5	4	1.6	1	58	65	13	Incongruent	1	2	1	5	7	-2	0	7	6	1	1	7	5	6	7	1	0	2.2987	2298.7	Neutral	1	4	7	5	2	2	2.6	3.92308
1_DG	5	Ein Br<U+00F6>tchen mit K<U+00E4>se und ein Pott Kaffee.	3	0	7	7	4	3	2	1	1	1	3	5	4	1.6	1	58	66	14	Incongruent	1	3	0	7	6	1	1	6	7	-1	0	7	6	6	7	1	0	2.8111	2811.1	Fair	2	6	7	5	2	2	2.6	3.92308
1_DG	5	Ein Br<U+00F6>tchen mit K<U+00E4>se und ein Pott Kaffee.	3	0	7	7	4	3	2	1	1	1	3	5	4	1.6	1	58	67	14	Congruent	0	3	0	6	7	-1	0	6	6	0	NA	6	7	6	6	NA	1	3.1031	3103.1	Fair	2	6	7	5	2	2	2.6	3.92308
1_DG	5	Ein Br<U+00F6>tchen mit K<U+00E4>se und ein Pott Kaffee.	3	0	7	7	4	3	2	1	1	1	3	5	4	1.6	1	58	68	14	Incongruent	1	3	0	6	5	1	1	5	6	-1	0	6	5	5	6	1	0	3.5067	3506.7	Fair	2	6	7	5	2	2	2.6	3.92308
1_DG	5	Ein Br<U+00F6>tchen mit K<U+00E4>se und ein Pott Kaffee.	3	0	7	7	4	3	2	1	1	1	3	5	4	1.6	1	58	69	14	Incongruent	1	3	0	4	5	-1	0	5	4	1	1	4	5	5	4	0	1	1.7666	1766.6	Fair	2	6	7	5	2	2	2.6	3.92308
1_DG	5	Ein Br<U+00F6>tchen mit K<U+00E4>se und ein Pott Kaffee.	3	0	7	7	4	3	2	1	1	1	3	5	4	1.6	1	58	70	14	Congruent	0	3	0	5	8	-3	0	7	8	-1	0	8	8	7	5	1	1	1.7203	1720.3	Fair	2	6	7	5	2	2	2.6	3.92308
1_DG	5	Ein Br<U+00F6>tchen mit K<U+00E4>se und ein Pott Kaffee.	3	0	7	7	4	3	2	1	1	1	3	5	4	1.6	1	58	71	15	Incongruent	1	3	0	7	6	1	1	6	7	-1	0	7	6	6	7	1	0	3.6768	3676.8	Neutral	1	4	7	5	2	2	2.6	3.92308
1_DG	5	Ein Br<U+00F6>tchen mit K<U+00E4>se und ein Pott Kaffee.	3	0	7	7	4	3	2	1	1	1	3	5	4	1.6	1	58	72	15	Congruent	0	1	1	8	5	3	1	8	6	2	1	8	8	6	5	1	1	3.1295	3129.5	Neutral	1	4	7	5	2	2	2.6	3.92308
1_DG	5	Ein Br<U+00F6>tchen mit K<U+00E4>se und ein Pott Kaffee.	3	0	7	7	4	3	2	1	1	1	3	5	4	1.6	1	58	73	15	Congruent	0	1	1	8	5	3	1	8	7	1	1	8	8	7	5	1	1	1.7743	1774.3	Neutral	1	4	7	5	2	2	2.6	3.92308
1_DG	5	Ein Br<U+00F6>tchen mit K<U+00E4>se und ein Pott Kaffee.	3	0	7	7	4	3	2	1	1	1	3	5	4	1.6	1	58	74	15	Incongruent	1	4	0	7	5	2	1	6	7	-1	0	7	5	6	7	1	0	1.8196	1819.6	Neutral	1	4	7	5	2	2	2.6	3.92308
1_DG	5	Ein Br<U+00F6>tchen mit K<U+00E4>se und ein Pott Kaffee.	3	0	7	7	4	3	2	1	1	1	3	5	4	1.6	1	58	75	15	Incongruent	1	3	0	4	5	-1	0	7	6	1	1	6	5	7	4	0	1	3.3219	3321.9	Neutral	1	4	7	5	2	2	2.6	3.92308
1_DG	5	Ein Br<U+00F6>tchen mit K<U+00E4>se und ein Pott Kaffee.	3	0	7	7	4	3	2	1	1	1	3	5	4	1.6	1	58	76	16	Incongruent	1	NA	NA	5	7	-2	0	7	6	1	1	NA	NA	NA	NA	NA	NA	-0.001	-1	Fair	2	6	7	5	2	2	2.6	3.92308
1_DG	5	Ein Br<U+00F6>tchen mit K<U+00E4>se und ein Pott Kaffee.	3	0	7	7	4	3	2	1	1	1	3	5	4	1.6	1	58	77	16	Incongruent	1	3	0	5	7	-2	0	7	6	1	1	6	7	7	5	0	1	2.1857	2185.7	Fair	2	6	7	5	2	2	2.6	3.92308
1_DG	5	Ein Br<U+00F6>tchen mit K<U+00E4>se und ein Pott Kaffee.	3	0	7	7	4	3	2	1	1	1	3	5	4	1.6	1	58	78	16	Incongruent	1	2	1	7	8	-1	0	8	7	1	1	8	7	7	8	1	0	2.8205	2820.5	Fair	2	6	7	5	2	2	2.6	3.92308
1_DG	5	Ein Br<U+00F6>tchen mit K<U+00E4>se und ein Pott Kaffee.	3	0	7	7	4	3	2	1	1	1	3	5	4	1.6	1	58	79	16	Congruent	0	2	1	6	4	2	1	4	4	0	NA	4	6	4	4	NA	1	1.6572	1657.2	Fair	2	6	7	5	2	2	2.6	3.92308
1_DG	5	Ein Br<U+00F6>tchen mit K<U+00E4>se und ein Pott Kaffee.	3	0	7	7	4	3	2	1	1	1	3	5	4	1.6	1	58	80	16	Congruent	0	3	0	5	8	-3	0	7	8	-1	0	8	8	7	5	1	1	2.1434	2143.4	Fair	2	6	7	5	2	2	2.6	3.92308
1_DG	5	Ein Br<U+00F6>tchen mit K<U+00E4>se und ein Pott Kaffee.	3	0	7	7	4	3	2	1	1	1	3	5	4	1.6	1	58	81	17	Incongruent	1	3	0	7	6	1	1	6	7	-1	0	7	6	6	7	1	0	3.1905	3190.5	Unfair	0	3	7	5	2	2	2.6	3.92308
1_DG	5	Ein Br<U+00F6>tchen mit K<U+00E4>se und ein Pott Kaffee.	3	0	7	7	4	3	2	1	1	1	3	5	4	1.6	1	58	82	17	Incongruent	1	2	1	5	7	-2	0	7	6	1	1	7	5	6	7	1	0	2.4088	2408.8	Unfair	0	3	7	5	2	2	2.6	3.92308
1_DG	5	Ein Br<U+00F6>tchen mit K<U+00E4>se und ein Pott Kaffee.	3	0	7	7	4	3	2	1	1	1	3	5	4	1.6	1	58	83	17	Congruent	0	2	1	8	4	4	1	7	5	2	1	7	8	5	4	1	1	1.5596	1559.6	Unfair	0	3	7	5	2	2	2.6	3.92308
1_DG	5	Ein Br<U+00F6>tchen mit K<U+00E4>se und ein Pott Kaffee.	3	0	7	7	4	3	2	1	1	1	3	5	4	1.6	1	58	84	17	Congruent	0	2	1	7	5	2	1	7	6	1	1	7	7	6	5	1	1	3.3921	3392.1	Unfair	0	3	7	5	2	2	2.6	3.92308
1_DG	5	Ein Br<U+00F6>tchen mit K<U+00E4>se und ein Pott Kaffee.	3	0	7	7	4	3	2	1	1	1	3	5	4	1.6	1	58	85	17	Incongruent	1	3	0	7	5	2	1	5	7	-2	0	7	5	5	7	1	0	2.9481	2948.1	Unfair	0	3	7	5	2	2	2.6	3.92308
1_DG	5	Ein Br<U+00F6>tchen mit K<U+00E4>se und ein Pott Kaffee.	3	0	7	7	4	3	2	1	1	1	3	5	4	1.6	1	58	86	18	Congruent	0	4	0	4	5	-1	0	3	5	-2	0	5	5	3	4	1	1	2.2042	2204.2	Neutral	1	4	7	5	2	2	2.6	3.92308
1_DG	5	Ein Br<U+00F6>tchen mit K<U+00E4>se und ein Pott Kaffee.	3	0	7	7	4	3	2	1	1	1	3	5	4	1.6	1	58	87	18	Incongruent	1	3	0	7	5	2	1	6	7	-1	0	7	5	6	7	1	0	1.877	1877	Neutral	1	4	7	5	2	2	2.6	3.92308
1_DG	5	Ein Br<U+00F6>tchen mit K<U+00E4>se und ein Pott Kaffee.	3	0	7	7	4	3	2	1	1	1	3	5	4	1.6	1	58	88	18	Incongruent	1	3	0	7	5	2	1	6	7	-1	0	7	5	6	7	1	0	2.6972	2697.2	Neutral	1	4	7	5	2	2	2.6	3.92308
1_DG	5	Ein Br<U+00F6>tchen mit K<U+00E4>se und ein Pott Kaffee.	3	0	7	7	4	3	2	1	1	1	3	5	4	1.6	1	58	89	18	Incongruent	1	3	0	7	5	2	1	6	7	-1	0	7	5	6	7	1	0	1.662	1662	Neutral	1	4	7	5	2	2	2.6	3.92308
1_DG	5	Ein Br<U+00F6>tchen mit K<U+00E4>se und ein Pott Kaffee.	3	0	7	7	4	3	2	1	1	1	3	5	4	1.6	1	58	90	18	Congruent	0	3	0	7	8	-1	0	6	7	-1	0	7	8	6	7	1	1	2.2948	2294.8	Neutral	1	4	7	5	2	2	2.6	3.92308
1_DG	5	Ein Br<U+00F6>tchen mit K<U+00E4>se und ein Pott Kaffee.	3	0	7	7	4	3	2	1	1	1	3	5	4	1.6	1	58	91	19	Congruent	0	1	1	8	4	4	1	8	5	3	1	8	8	5	4	1	1	3.3477	3347.7	Fair	2	7	8	5	2	2	2.6	3.92308
1_DG	5	Ein Br<U+00F6>tchen mit K<U+00E4>se und ein Pott Kaffee.	3	0	7	7	4	3	2	1	1	1	3	5	4	1.6	1	58	92	19	Incongruent	1	2	1	5	6	-1	0	7	5	2	1	7	5	5	6	1	0	3.6821	3682.1	Fair	2	7	8	5	2	2	2.6	3.92308
1_DG	5	Ein Br<U+00F6>tchen mit K<U+00E4>se und ein Pott Kaffee.	3	0	7	7	4	3	2	1	1	1	3	5	4	1.6	1	58	93	19	Incongruent	1	NA	NA	5	4	1	1	5	7	-2	0	NA	NA	NA	NA	NA	NA	-0.001	-1	Fair	2	7	8	5	2	2	2.6	3.92308
1_DG	5	Ein Br<U+00F6>tchen mit K<U+00E4>se und ein Pott Kaffee.	3	0	7	7	4	3	2	1	1	1	3	5	4	1.6	1	58	94	19	Congruent	0	3	0	5	8	-3	0	5	8	-3	0	8	8	5	5	1	1	1.6926	1692.6	Fair	2	7	8	5	2	2	2.6	3.92308
1_DG	5	Ein Br<U+00F6>tchen mit K<U+00E4>se und ein Pott Kaffee.	3	0	7	7	4	3	2	1	1	1	3	5	4	1.6	1	58	95	19	Incongruent	1	3	0	6	5	1	1	5	7	-2	0	7	5	5	6	1	0	1.7972	1797.2	Fair	2	7	8	5	2	2	2.6	3.92308
1_DG	5	Ein Br<U+00F6>tchen mit K<U+00E4>se und ein Pott Kaffee.	3	0	7	7	4	3	2	1	1	1	3	5	4	1.6	1	58	96	20	Incongruent	1	2	1	7	8	-1	0	8	7	1	1	8	7	7	8	1	0	3.4632	3463.2	Unfair	0	2	7	5	2	2	2.6	3.92308
1_DG	5	Ein Br<U+00F6>tchen mit K<U+00E4>se und ein Pott Kaffee.	3	0	7	7	4	3	2	1	1	1	3	5	4	1.6	1	58	97	20	Congruent	0	3	0	4	7	-3	0	5	7	-2	0	7	7	5	4	1	1	2.2196	2219.6	Unfair	0	2	7	5	2	2	2.6	3.92308
1_DG	5	Ein Br<U+00F6>tchen mit K<U+00E4>se und ein Pott Kaffee.	3	0	7	7	4	3	2	1	1	1	3	5	4	1.6	1	58	98	20	Congruent	0	2	1	6	4	2	1	6	5	1	1	6	6	5	4	1	1	2.0229	2022.9	Unfair	0	2	7	5	2	2	2.6	3.92308
1_DG	5	Ein Br<U+00F6>tchen mit K<U+00E4>se und ein Pott Kaffee.	3	0	7	7	4	3	2	1	1	1	3	5	4	1.6	1	58	99	20	Incongruent	1	2	1	5	7	-2	0	7	6	1	1	7	5	6	7	1	0	1.9812	1981.2	Unfair	0	2	7	5	2	2	2.6	3.92308
1_DG	5	Ein Br<U+00F6>tchen mit K<U+00E4>se und ein Pott Kaffee.	3	0	7	7	4	3	2	1	1	1	3	5	4	1.6	1	58	100	20	Incongruent	1	2	1	5	4	1	1	6	7	-1	0	6	5	7	4	0	1	3.6258	3625.8	Unfair	0	2	7	5	2	2	2.6	3.92308
1_DG	5	Ein Br<U+00F6>tchen mit K<U+00E4>se und ein Pott Kaffee.	3	0	7	7	4	3	2	1	1	1	3	5	4	1.6	1	58	101	21	Congruent	0	NA	NA	5	8	-3	0	7	8	-1	0	NA	NA	NA	NA	NA	NA	-0.001	-1	Neutral	1	4	7	5	2	2	2.6	3.92308
1_DG	5	Ein Br<U+00F6>tchen mit K<U+00E4>se und ein Pott Kaffee.	3	0	7	7	4	3	2	1	1	1	3	5	4	1.6	1	58	102	21	Congruent	0	3	0	5	7	-2	0	6	7	-1	0	7	7	6	5	1	1	2.0446	2044.6	Neutral	1	4	7	5	2	2	2.6	3.92308
1_DG	5	Ein Br<U+00F6>tchen mit K<U+00E4>se und ein Pott Kaffee.	3	0	7	7	4	3	2	1	1	1	3	5	4	1.6	1	58	103	21	Incongruent	1	2	1	4	5	-1	0	7	6	1	1	7	4	6	5	1	0	2.5434	2543.4	Neutral	1	4	7	5	2	2	2.6	3.92308
1_DG	5	Ein Br<U+00F6>tchen mit K<U+00E4>se und ein Pott Kaffee.	3	0	7	7	4	3	2	1	1	1	3	5	4	1.6	1	58	104	21	Incongruent	1	2	1	5	7	-2	0	7	6	1	1	7	5	6	7	1	0	2.1892	2189.2	Neutral	1	4	7	5	2	2	2.6	3.92308
1_DG	5	Ein Br<U+00F6>tchen mit K<U+00E4>se und ein Pott Kaffee.	3	0	7	7	4	3	2	1	1	1	3	5	4	1.6	1	58	105	21	Incongruent	1	2	1	5	4	1	1	6	7	-1	0	6	5	7	4	0	1	3.0491	3049.1	Neutral	1	4	7	5	2	2	2.6	3.92308
1_DG	5	Ein Br<U+00F6>tchen mit K<U+00E4>se und ein Pott Kaffee.	3	0	7	7	4	3	2	1	1	1	3	5	4	1.6	1	58	106	22	Congruent	0	1	1	8	5	3	1	8	7	1	1	8	8	7	5	1	1	2.2992	2299.2	Unfair	0	1	7	5	2	2	2.6	3.92308
1_DG	5	Ein Br<U+00F6>tchen mit K<U+00E4>se und ein Pott Kaffee.	3	0	7	7	4	3	2	1	1	1	3	5	4	1.6	1	58	107	22	Incongruent	1	3	0	4	5	-1	0	7	5	2	1	5	5	7	4	0	1	3.5813	3581.3	Unfair	0	1	7	5	2	2	2.6	3.92308
1_DG	5	Ein Br<U+00F6>tchen mit K<U+00E4>se und ein Pott Kaffee.	3	0	7	7	4	3	2	1	1	1	3	5	4	1.6	1	58	108	22	Incongruent	1	2	1	4	6	-2	0	5	4	1	1	5	4	4	6	1	0	2.3366	2336.6	Unfair	0	1	7	5	2	2	2.6	3.92308
1_DG	5	Ein Br<U+00F6>tchen mit K<U+00E4>se und ein Pott Kaffee.	3	0	7	7	4	3	2	1	1	1	3	5	4	1.6	1	58	109	22	Incongruent	1	NA	NA	5	6	-1	0	7	6	1	1	NA	NA	NA	NA	NA	NA	-0.001	-1	Unfair	0	1	7	5	2	2	2.6	3.92308
1_DG	5	Ein Br<U+00F6>tchen mit K<U+00E4>se und ein Pott Kaffee.	3	0	7	7	4	3	2	1	1	1	3	5	4	1.6	1	58	110	22	Congruent	0	1	1	5	4	1	1	4	4	0	NA	4	5	4	4	NA	1	2.6913	2691.3	Unfair	0	1	7	5	2	2	2.6	3.92308
1_DG	5	Ein Br<U+00F6>tchen mit K<U+00E4>se und ein Pott Kaffee.	3	0	7	7	4	3	2	1	1	1	3	5	4	1.6	1	58	111	23	Incongruent	1	3	0	7	5	2	1	6	7	-1	0	7	5	6	7	1	0	2.7557	2755.7	Neutral	1	4	7	5	2	2	2.6	3.92308
1_DG	5	Ein Br<U+00F6>tchen mit K<U+00E4>se und ein Pott Kaffee.	3	0	7	7	4	3	2	1	1	1	3	5	4	1.6	1	58	112	23	Incongruent	1	2	1	5	4	1	1	5	7	-2	0	5	5	7	4	0	1	2.8289	2828.9	Neutral	1	4	7	5	2	2	2.6	3.92308
1_DG	5	Ein Br<U+00F6>tchen mit K<U+00E4>se und ein Pott Kaffee.	3	0	7	7	4	3	2	1	1	1	3	5	4	1.6	1	58	113	23	Congruent	0	3	0	4	7	-3	0	5	6	-1	0	6	7	5	4	1	1	1.357	1357	Neutral	1	4	7	5	2	2	2.6	3.92308
1_DG	5	Ein Br<U+00F6>tchen mit K<U+00E4>se und ein Pott Kaffee.	3	0	7	7	4	3	2	1	1	1	3	5	4	1.6	1	58	114	23	Incongruent	1	2	1	6	4	2	1	6	7	-1	0	6	6	7	4	0	1	3.1125	3112.5	Neutral	1	4	7	5	2	2	2.6	3.92308
1_DG	5	Ein Br<U+00F6>tchen mit K<U+00E4>se und ein Pott Kaffee.	3	0	7	7	4	3	2	1	1	1	3	5	4	1.6	1	58	115	23	Congruent	0	3	0	5	8	-3	0	6	7	-1	0	7	8	6	5	1	1	1.9935	1993.5	Neutral	1	4	7	5	2	2	2.6	3.92308
1_DG	5	Ein Br<U+00F6>tchen mit K<U+00E4>se und ein Pott Kaffee.	3	0	7	7	4	3	2	1	1	1	3	5	4	1.6	1	58	116	24	Incongruent	1	3	0	6	5	1	1	4	5	-1	0	5	5	4	6	1	0	2.2211	2221.1	Fair	2	7	8	5	2	2	2.6	3.92308
1_DG	5	Ein Br<U+00F6>tchen mit K<U+00E4>se und ein Pott Kaffee.	3	0	7	7	4	3	2	1	1	1	3	5	4	1.6	1	58	117	24	Congruent	0	2	1	8	5	3	1	7	5	2	1	7	8	5	5	1	1	1.9709	1970.9	Fair	2	7	8	5	2	2	2.6	3.92308
1_DG	5	Ein Br<U+00F6>tchen mit K<U+00E4>se und ein Pott Kaffee.	3	0	7	7	4	3	2	1	1	1	3	5	4	1.6	1	58	118	24	Incongruent	1	NA	NA	6	5	1	1	4	6	-2	0	NA	NA	NA	NA	NA	NA	-0.001	-1	Fair	2	7	8	5	2	2	2.6	3.92308
1_DG	5	Ein Br<U+00F6>tchen mit K<U+00E4>se und ein Pott Kaffee.	3	0	7	7	4	3	2	1	1	1	3	5	4	1.6	1	58	119	24	Incongruent	1	3	0	6	5	1	1	6	7	-1	0	7	5	6	6	1	0	2.657	2657	Fair	2	7	8	5	2	2	2.6	3.92308
1_DG	5	Ein Br<U+00F6>tchen mit K<U+00E4>se und ein Pott Kaffee.	3	0	7	7	4	3	2	1	1	1	3	5	4	1.6	1	58	120	24	Congruent	0	3	0	5	7	-2	0	5	8	-3	0	8	7	5	5	1	1	1.6395	1639.5	Fair	2	7	8	5	2	2	2.6	3.92308
1_DG	5	Ein Br<U+00F6>tchen mit K<U+00E4>se und ein Pott Kaffee.	3	0	7	7	4	3	2	1	1	1	3	5	4	1.6	1	58	121	25	Congruent	0	1	1	7	4	3	1	6	5	1	1	6	7	5	4	1	1	1.8007	1800.7	Unfair	0	3	7	5	2	2	2.6	3.92308
1_DG	5	Ein Br<U+00F6>tchen mit K<U+00E4>se und ein Pott Kaffee.	3	0	7	7	4	3	2	1	1	1	3	5	4	1.6	1	58	122	25	Congruent	0	4	0	7	8	-1	0	6	8	-2	0	8	8	6	7	1	1	3.2822	3282.2	Unfair	0	3	7	5	2	2	2.6	3.92308
1_DG	5	Ein Br<U+00F6>tchen mit K<U+00E4>se und ein Pott Kaffee.	3	0	7	7	4	3	2	1	1	1	3	5	4	1.6	1	58	123	25	Incongruent	1	2	1	5	4	1	1	4	7	-3	0	4	5	7	4	0	1	1.8508	1850.8	Unfair	0	3	7	5	2	2	2.6	3.92308
1_DG	5	Ein Br<U+00F6>tchen mit K<U+00E4>se und ein Pott Kaffee.	3	0	7	7	4	3	2	1	1	1	3	5	4	1.6	1	58	124	25	Incongruent	1	2	1	8	5	3	1	7	8	-1	0	7	8	8	5	0	1	2.1717	2171.7	Unfair	0	3	7	5	2	2	2.6	3.92308
1_DG	5	Ein Br<U+00F6>tchen mit K<U+00E4>se und ein Pott Kaffee.	3	0	7	7	4	3	2	1	1	1	3	5	4	1.6	1	58	125	25	Incongruent	1	3	0	6	5	1	1	6	7	-1	0	7	5	6	6	1	0	1.9634	1963.4	Unfair	0	3	7	5	2	2	2.6	3.92308
1_DG	5	Ein Br<U+00F6>tchen mit K<U+00E4>se und ein Pott Kaffee.	3	0	7	7	4	3	2	1	1	1	3	5	4	1.6	1	58	126	26	Congruent	0	1	1	7	5	2	1	7	6	1	1	7	7	6	5	1	1	2.8693	2869.3	Fair	2	8	8	5	2	2	2.6	3.92308
1_DG	5	Ein Br<U+00F6>tchen mit K<U+00E4>se und ein Pott Kaffee.	3	0	7	7	4	3	2	1	1	1	3	5	4	1.6	1	58	127	26	Incongruent	1	3	0	7	5	2	1	6	7	-1	0	7	5	6	7	1	0	2.2573	2257.3	Fair	2	8	8	5	2	2	2.6	3.92308
1_DG	5	Ein Br<U+00F6>tchen mit K<U+00E4>se und ein Pott Kaffee.	3	0	7	7	4	3	2	1	1	1	3	5	4	1.6	1	58	128	26	Incongruent	1	2	1	5	7	-2	0	7	6	1	1	7	5	6	7	1	0	1.6646	1664.6	Fair	2	8	8	5	2	2	2.6	3.92308
1_DG	5	Ein Br<U+00F6>tchen mit K<U+00E4>se und ein Pott Kaffee.	3	0	7	7	4	3	2	1	1	1	3	5	4	1.6	1	58	129	26	Incongruent	1	2	1	5	6	-1	0	5	4	1	1	5	5	4	6	1	0	2.4443	2444.3	Fair	2	8	8	5	2	2	2.6	3.92308
1_DG	5	Ein Br<U+00F6>tchen mit K<U+00E4>se und ein Pott Kaffee.	3	0	7	7	4	3	2	1	1	1	3	5	4	1.6	1	58	130	26	Congruent	0	3	0	7	6	1	1	6	6	0	NA	6	6	6	7	NA	0	1.4654	1465.4	Fair	2	8	8	5	2	2	2.6	3.92308
1_DG	5	Ein Br<U+00F6>tchen mit K<U+00E4>se und ein Pott Kaffee.	3	0	7	7	4	3	2	1	1	1	3	5	4	1.6	1	58	131	27	Congruent	0	3	0	5	7	-2	0	5	6	-1	0	6	7	5	5	1	1	3.3029	3302.9	Neutral	1	4	7	5	2	2	2.6	3.92308
1_DG	5	Ein Br<U+00F6>tchen mit K<U+00E4>se und ein Pott Kaffee.	3	0	7	7	4	3	2	1	1	1	3	5	4	1.6	1	58	132	27	Incongruent	1	2	1	5	7	-2	0	7	6	1	1	7	5	6	7	1	0	1.9506	1950.6	Neutral	1	4	7	5	2	2	2.6	3.92308
1_DG	5	Ein Br<U+00F6>tchen mit K<U+00E4>se und ein Pott Kaffee.	3	0	7	7	4	3	2	1	1	1	3	5	4	1.6	1	58	133	27	Congruent	0	2	1	7	5	2	1	7	6	1	1	7	7	6	5	1	1	1.7546	1754.6	Neutral	1	4	7	5	2	2	2.6	3.92308
1_DG	5	Ein Br<U+00F6>tchen mit K<U+00E4>se und ein Pott Kaffee.	3	0	7	7	4	3	2	1	1	1	3	5	4	1.6	1	58	134	27	Incongruent	1	2	1	7	5	2	1	6	7	-1	0	6	7	7	5	0	1	1.2636	1263.6	Neutral	1	4	7	5	2	2	2.6	3.92308
1_DG	5	Ein Br<U+00F6>tchen mit K<U+00E4>se und ein Pott Kaffee.	3	0	7	7	4	3	2	1	1	1	3	5	4	1.6	1	58	135	27	Incongruent	1	3	0	5	6	-1	0	7	6	1	1	6	6	7	5	0	1	2.8419	2841.9	Neutral	1	4	7	5	2	2	2.6	3.92308
1_DG	5	Ein Br<U+00F6>tchen mit K<U+00E4>se und ein Pott Kaffee.	3	0	7	7	4	3	2	1	1	1	3	5	4	1.6	1	58	136	28	Incongruent	1	2	1	7	5	2	1	6	7	-1	0	6	7	7	5	0	1	2.6615	2661.5	Unfair	0	0	7	5	2	2	2.6	3.92308
1_DG	5	Ein Br<U+00F6>tchen mit K<U+00E4>se und ein Pott Kaffee.	3	0	7	7	4	3	2	1	1	1	3	5	4	1.6	1	58	137	28	Incongruent	1	2	1	6	7	-1	0	7	5	2	1	7	6	5	7	1	0	1.4108	1410.8	Unfair	0	0	7	5	2	2	2.6	3.92308
1_DG	5	Ein Br<U+00F6>tchen mit K<U+00E4>se und ein Pott Kaffee.	3	0	7	7	4	3	2	1	1	1	3	5	4	1.6	1	58	138	28	Incongruent	1	3	0	7	6	1	1	6	7	-1	0	7	6	6	7	1	0	3.3158	3315.8	Unfair	0	0	7	5	2	2	2.6	3.92308
1_DG	5	Ein Br<U+00F6>tchen mit K<U+00E4>se und ein Pott Kaffee.	3	0	7	7	4	3	2	1	1	1	3	5	4	1.6	1	58	139	28	Congruent	0	2	1	7	8	-1	0	7	8	-1	0	7	7	8	8	0	0	3.1461	3146.1	Unfair	0	0	7	5	2	2	2.6	3.92308
1_DG	5	Ein Br<U+00F6>tchen mit K<U+00E4>se und ein Pott Kaffee.	3	0	7	7	4	3	2	1	1	1	3	5	4	1.6	1	58	140	28	Congruent	0	3	0	5	8	-3	0	7	7	0	NA	7	8	7	5	NA	1	1.7869	1786.9	Unfair	0	0	7	5	2	2	2.6	3.92308
1_DG	5	Ein Br<U+00F6>tchen mit K<U+00E4>se und ein Pott Kaffee.	3	0	7	7	4	3	2	1	1	1	3	5	4	1.6	1	58	141	29	Congruent	0	3	0	5	7	-2	0	5	8	-3	0	8	7	5	5	1	1	1.5976	1597.6	Neutral	1	4	7	5	2	2	2.6	3.92308
1_DG	5	Ein Br<U+00F6>tchen mit K<U+00E4>se und ein Pott Kaffee.	3	0	7	7	4	3	2	1	1	1	3	5	4	1.6	1	58	142	29	Incongruent	1	2	1	4	6	-2	0	7	6	1	1	7	4	6	6	1	0	2.5183	2518.3	Neutral	1	4	7	5	2	2	2.6	3.92308
1_DG	5	Ein Br<U+00F6>tchen mit K<U+00E4>se und ein Pott Kaffee.	3	0	7	7	4	3	2	1	1	1	3	5	4	1.6	1	58	143	29	Congruent	0	3	0	5	8	-3	0	5	7	-2	0	7	8	5	5	1	1	1.6771	1677.1	Neutral	1	4	7	5	2	2	2.6	3.92308
1_DG	5	Ein Br<U+00F6>tchen mit K<U+00E4>se und ein Pott Kaffee.	3	0	7	7	4	3	2	1	1	1	3	5	4	1.6	1	58	144	29	Incongruent	1	2	1	5	6	-1	0	7	6	1	1	7	5	6	6	1	0	3.3343	3334.3	Neutral	1	4	7	5	2	2	2.6	3.92308
1_DG	5	Ein Br<U+00F6>tchen mit K<U+00E4>se und ein Pott Kaffee.	3	0	7	7	4	3	2	1	1	1	3	5	4	1.6	1	58	145	29	Incongruent	1	2	1	5	7	-2	0	7	6	1	1	7	5	6	7	1	0	1.8116	1811.6	Neutral	1	4	7	5	2	2	2.6	3.92308
1_DG	5	Ein Br<U+00F6>tchen mit K<U+00E4>se und ein Pott Kaffee.	3	0	7	7	4	3	2	1	1	1	3	5	4	1.6	1	58	146	30	Congruent	0	3	0	5	7	-2	0	6	7	-1	0	7	7	6	5	1	1	2.6447	2644.7	Unfair	0	2	6	5	2	2	2.6	3.92308
1_DG	5	Ein Br<U+00F6>tchen mit K<U+00E4>se und ein Pott Kaffee.	3	0	7	7	4	3	2	1	1	1	3	5	4	1.6	1	58	147	30	Incongruent	1	2	1	5	7	-2	0	7	6	1	1	7	5	6	7	1	0	2.0318	2031.8	Unfair	0	2	6	5	2	2	2.6	3.92308
1_DG	5	Ein Br<U+00F6>tchen mit K<U+00E4>se und ein Pott Kaffee.	3	0	7	7	4	3	2	1	1	1	3	5	4	1.6	1	58	148	30	Incongruent	1	3	0	6	5	1	1	6	7	-1	0	7	5	6	6	1	0	1.4142	1414.2	Unfair	0	2	6	5	2	2	2.6	3.92308
1_DG	5	Ein Br<U+00F6>tchen mit K<U+00E4>se und ein Pott Kaffee.	3	0	7	7	4	3	2	1	1	1	3	5	4	1.6	1	58	149	30	Congruent	0	4	0	4	8	-4	0	5	8	-3	0	8	8	5	4	1	1	1.7876	1787.6	Unfair	0	2	6	5	2	2	2.6	3.92308
1_DG	5	Ein Br<U+00F6>tchen mit K<U+00E4>se und ein Pott Kaffee.	3	0	7	7	4	3	2	1	1	1	3	5	4	1.6	1	58	150	30	Incongruent	1	3	0	5	7	-2	0	7	6	1	1	6	7	7	5	0	1	1.8471	1847.1	Unfair	0	2	6	5	2	2	2.6	3.92308
1_DG	5	Ein Br<U+00F6>tchen mit K<U+00E4>se und ein Pott Kaffee.	3	0	7	7	4	3	2	1	1	1	3	5	4	1.6	1	58	151	31	Congruent	0	4	0	5	4	1	1	5	5	0	NA	5	4	5	5	NA	0	3.1279	3127.9	Fair	2	8	8	5	2	2	2.6	3.92308
1_DG	5	Ein Br<U+00F6>tchen mit K<U+00E4>se und ein Pott Kaffee.	3	0	7	7	4	3	2	1	1	1	3	5	4	1.6	1	58	152	31	Incongruent	1	3	0	7	5	2	1	6	7	-1	0	7	5	6	7	1	0	1.6964	1696.4	Fair	2	8	8	5	2	2	2.6	3.92308
1_DG	5	Ein Br<U+00F6>tchen mit K<U+00E4>se und ein Pott Kaffee.	3	0	7	7	4	3	2	1	1	1	3	5	4	1.6	1	58	153	31	Incongruent	1	3	0	5	6	-1	0	7	6	1	1	6	6	7	5	0	1	3.5829	3582.9	Fair	2	8	8	5	2	2	2.6	3.92308
1_DG	5	Ein Br<U+00F6>tchen mit K<U+00E4>se und ein Pott Kaffee.	3	0	7	7	4	3	2	1	1	1	3	5	4	1.6	1	58	154	31	Incongruent	1	1	1	6	7	-1	0	7	6	1	1	7	6	6	7	1	0	1.9362	1936.2	Fair	2	8	8	5	2	2	2.6	3.92308
1_DG	5	Ein Br<U+00F6>tchen mit K<U+00E4>se und ein Pott Kaffee.	3	0	7	7	4	3	2	1	1	1	3	5	4	1.6	1	58	155	31	Congruent	0	NA	NA	7	4	3	1	6	5	1	1	NA	NA	NA	NA	NA	NA	-0.001	-1	Fair	2	8	8	5	2	2	2.6	3.92308
1_DG	5	Ein Br<U+00F6>tchen mit K<U+00E4>se und ein Pott Kaffee.	3	0	7	7	4	3	2	1	1	1	3	5	4	1.6	1	58	156	32	Incongruent	1	2	1	5	6	-1	0	7	6	1	1	7	5	6	6	1	0	2.476	2476	Unfair	0	0	6	5	2	2	2.6	3.92308
1_DG	5	Ein Br<U+00F6>tchen mit K<U+00E4>se und ein Pott Kaffee.	3	0	7	7	4	3	2	1	1	1	3	5	4	1.6	1	58	157	32	Incongruent	1	2	1	7	4	3	1	6	7	-1	0	6	7	7	4	0	1	2.5167	2516.7	Unfair	0	0	6	5	2	2	2.6	3.92308
1_DG	5	Ein Br<U+00F6>tchen mit K<U+00E4>se und ein Pott Kaffee.	3	0	7	7	4	3	2	1	1	1	3	5	4	1.6	1	58	158	32	Congruent	0	4	0	6	8	-2	0	7	8	-1	0	8	8	7	6	1	1	1.9444	1944.4	Unfair	0	0	6	5	2	2	2.6	3.92308
1_DG	5	Ein Br<U+00F6>tchen mit K<U+00E4>se und ein Pott Kaffee.	3	0	7	7	4	3	2	1	1	1	3	5	4	1.6	1	58	159	32	Incongruent	1	3	0	6	5	1	1	6	7	-1	0	7	5	6	6	1	0	1.9756	1975.6	Unfair	0	0	6	5	2	2	2.6	3.92308
1_DG	5	Ein Br<U+00F6>tchen mit K<U+00E4>se und ein Pott Kaffee.	3	0	7	7	4	3	2	1	1	1	3	5	4	1.6	1	58	160	32	Congruent	0	4	0	4	8	-4	0	5	8	-3	0	8	8	5	4	1	1	1.5613	1561.3	Unfair	0	0	6	5	2	2	2.6	3.92308
1_DG	5	Ein Br<U+00F6>tchen mit K<U+00E4>se und ein Pott Kaffee.	3	0	7	7	4	3	2	1	1	1	3	5	4	1.6	1	58	161	33	Incongruent	1	3	0	6	5	1	1	6	7	-1	0	7	5	6	6	1	0	2.0325	2032.5	Neutral	1	4	7	5	2	2	2.6	3.92308
1_DG	5	Ein Br<U+00F6>tchen mit K<U+00E4>se und ein Pott Kaffee.	3	0	7	7	4	3	2	1	1	1	3	5	4	1.6	1	58	162	33	Incongruent	1	3	0	8	7	1	1	7	8	-1	0	8	7	7	8	1	0	2.7437	2743.7	Neutral	1	4	7	5	2	2	2.6	3.92308
1_DG	5	Ein Br<U+00F6>tchen mit K<U+00E4>se und ein Pott Kaffee.	3	0	7	7	4	3	2	1	1	1	3	5	4	1.6	1	58	163	33	Congruent	0	2	1	8	7	1	1	7	7	0	NA	7	8	7	7	NA	1	1.7821	1782.1	Neutral	1	4	7	5	2	2	2.6	3.92308
1_DG	5	Ein Br<U+00F6>tchen mit K<U+00E4>se und ein Pott Kaffee.	3	0	7	7	4	3	2	1	1	1	3	5	4	1.6	1	58	164	33	Congruent	0	2	1	8	7	1	1	8	8	0	NA	8	8	8	7	NA	1	1.7947	1794.7	Neutral	1	4	7	5	2	2	2.6	3.92308
1_DG	5	Ein Br<U+00F6>tchen mit K<U+00E4>se und ein Pott Kaffee.	3	0	7	7	4	3	2	1	1	1	3	5	4	1.6	1	58	165	33	Incongruent	1	NA	NA	7	5	2	1	5	6	-1	0	NA	NA	NA	NA	NA	NA	-0.001	-1	Neutral	1	4	7	5	2	2	2.6	3.92308
1_DG	5	Ein Br<U+00F6>tchen mit K<U+00E4>se und ein Pott Kaffee.	3	0	7	7	4	3	2	1	1	1	3	5	4	1.6	1	58	166	34	Incongruent	1	3	0	6	5	1	1	6	7	-1	0	7	5	6	6	1	0	2.9846	2984.6	Fair	2	6	8	5	2	2	2.6	3.92308
1_DG	5	Ein Br<U+00F6>tchen mit K<U+00E4>se und ein Pott Kaffee.	3	0	7	7	4	3	2	1	1	1	3	5	4	1.6	1	58	167	34	Incongruent	1	3	0	7	5	2	1	6	7	-1	0	7	5	6	7	1	0	2.0375	2037.5	Fair	2	6	8	5	2	2	2.6	3.92308
1_DG	5	Ein Br<U+00F6>tchen mit K<U+00E4>se und ein Pott Kaffee.	3	0	7	7	4	3	2	1	1	1	3	5	4	1.6	1	58	168	34	Incongruent	1	2	1	8	7	1	1	7	8	-1	0	7	8	8	7	0	1	1.9878	1987.8	Fair	2	6	8	5	2	2	2.6	3.92308
1_DG	5	Ein Br<U+00F6>tchen mit K<U+00E4>se und ein Pott Kaffee.	3	0	7	7	4	3	2	1	1	1	3	5	4	1.6	1	58	169	34	Congruent	0	2	1	7	8	-1	0	7	7	0	NA	7	7	7	8	NA	0	1.8482	1848.2	Fair	2	6	8	5	2	2	2.6	3.92308
1_DG	5	Ein Br<U+00F6>tchen mit K<U+00E4>se und ein Pott Kaffee.	3	0	7	7	4	3	2	1	1	1	3	5	4	1.6	1	58	170	34	Congruent	0	1	1	8	4	4	1	8	5	3	1	8	8	5	4	1	1	2.2671	2267.1	Fair	2	6	8	5	2	2	2.6	3.92308
1_DG	5	Ein Br<U+00F6>tchen mit K<U+00E4>se und ein Pott Kaffee.	3	0	7	7	4	3	2	1	1	1	3	5	4	1.6	1	58	171	35	Incongruent	1	2	1	5	7	-2	0	7	6	1	1	7	5	6	7	1	0	2.369	2369	Neutral	1	4	7	5	2	2	2.6	3.92308
1_DG	5	Ein Br<U+00F6>tchen mit K<U+00E4>se und ein Pott Kaffee.	3	0	7	7	4	3	2	1	1	1	3	5	4	1.6	1	58	172	35	Congruent	0	3	0	5	7	-2	0	6	7	-1	0	7	7	6	5	1	1	2.0192	2019.2	Neutral	1	4	7	5	2	2	2.6	3.92308
1_DG	5	Ein Br<U+00F6>tchen mit K<U+00E4>se und ein Pott Kaffee.	3	0	7	7	4	3	2	1	1	1	3	5	4	1.6	1	58	173	35	Incongruent	1	2	1	5	4	1	1	4	5	-1	0	4	5	5	4	0	1	1.7121	1712.1	Neutral	1	4	7	5	2	2	2.6	3.92308
1_DG	5	Ein Br<U+00F6>tchen mit K<U+00E4>se und ein Pott Kaffee.	3	0	7	7	4	3	2	1	1	1	3	5	4	1.6	1	58	174	35	Congruent	0	1	1	8	5	3	1	8	6	2	1	8	8	6	5	1	1	1.8987	1898.7	Neutral	1	4	7	5	2	2	2.6	3.92308
1_DG	5	Ein Br<U+00F6>tchen mit K<U+00E4>se und ein Pott Kaffee.	3	0	7	7	4	3	2	1	1	1	3	5	4	1.6	1	58	175	35	Incongruent	1	2	1	5	6	-1	0	7	5	2	1	7	5	5	6	1	0	1.6124	1612.4	Neutral	1	4	7	5	2	2	2.6	3.92308
1_DG	5	Ein Br<U+00F6>tchen mit K<U+00E4>se und ein Pott Kaffee.	3	0	7	7	4	3	2	1	1	1	3	5	4	1.6	1	58	176	35	Payoff_trial	0	NA	NA	5	5	0	NA	5	6	-1	0	NA	NA	NA	NA	NA	NA	-0.001	-1	Neutral	1	4	7	5	2	2	2.6	3.92308
1_DG	5	Ein Br<U+00F6>tchen mit K<U+00E4>se und ein Pott Kaffee.	3	0	7	7	4	3	2	1	1	1	3	5	4	1.6	1	58	177	36	Congruent	0	2	1	7	4	3	1	8	5	3	1	8	7	5	4	1	1	2.4188	2418.8	Fair	2	5	7	5	2	2	2.6	3.92308
1_DG	5	Ein Br<U+00F6>tchen mit K<U+00E4>se und ein Pott Kaffee.	3	0	7	7	4	3	2	1	1	1	3	5	4	1.6	1	58	178	36	Incongruent	1	3	0	5	7	-2	0	7	6	1	1	6	7	7	5	0	1	2.4431	2443.1	Fair	2	5	7	5	2	2	2.6	3.92308
1_DG	5	Ein Br<U+00F6>tchen mit K<U+00E4>se und ein Pott Kaffee.	3	0	7	7	4	3	2	1	1	1	3	5	4	1.6	1	58	179	36	Congruent	0	3	0	5	6	-1	0	5	6	-1	0	6	6	5	5	1	1	3.3764	3376.4	Fair	2	5	7	5	2	2	2.6	3.92308
1_DG	5	Ein Br<U+00F6>tchen mit K<U+00E4>se und ein Pott Kaffee.	3	0	7	7	4	3	2	1	1	1	3	5	4	1.6	1	58	180	36	Incongruent	1	3	0	7	6	1	1	5	6	-1	0	6	6	5	7	1	0	2.7163	2716.3	Fair	2	5	7	5	2	2	2.6	3.92308
1_DG	5	Ein Br<U+00F6>tchen mit K<U+00E4>se und ein Pott Kaffee.	3	0	7	7	4	3	2	1	1	1	3	5	4	1.6	1	58	181	36	Incongruent	1	3	0	7	6	1	1	6	7	-1	0	7	6	6	7	1	0	1.5087	1508.7	Fair	2	5	7	5	2	2	2.6	3.92308
1_DG	5	Ein Br<U+00F6>tchen mit K<U+00E4>se und ein Pott Kaffee.	3	0	7	7	4	3	2	1	1	1	3	5	4	1.6	1	58	182	36	Payoff_trial	0	3	0	6	5	1	1	6	7	-1	0	7	5	6	6	1	0	2.8236	2823.6	Fair	2	5	7	5	2	2	2.6	3.92308
10_DG	7	Ravioli in Tomatensauce mit Hackfleisch. Dazu ein gro<U+00DF>es Glas mit Orangensaft.	4	35	7	7	1	1	1	2	1	1	6	6	6	1.2	1	19	1	1	Congruent	0	3	0	4	5	-1	0	4	4	0	NA	4	5	4	4	NA	1	3.0607	3060.7	Unfair	0	2	3	6	1.16667	1.7	1.4	4.53846
10_DG	7	Ravioli in Tomatensauce mit Hackfleisch. Dazu ein gro<U+00DF>es Glas mit Orangensaft.	4	35	7	7	1	1	1	2	1	1	6	6	6	1.2	1	19	2	1	Incongruent	1	2	1	11	10	1	1	6	11	-5	0	6	11	11	10	0	1	3.048	3048	Unfair	0	2	3	6	1.16667	1.7	1.4	4.53846
10_DG	7	Ravioli in Tomatensauce mit Hackfleisch. Dazu ein gro<U+00DF>es Glas mit Orangensaft.	4	35	7	7	1	1	1	2	1	1	6	6	6	1.2	1	19	3	1	Incongruent	1	1	1	11	2	9	1	8	9	-1	0	8	11	9	2	0	1	1.9779	1977.9	Unfair	0	2	3	6	1.16667	1.7	1.4	4.53846
10_DG	7	Ravioli in Tomatensauce mit Hackfleisch. Dazu ein gro<U+00DF>es Glas mit Orangensaft.	4	35	7	7	1	1	1	2	1	1	6	6	6	1.2	1	19	4	1	Congruent	0	4	0	4	10	-6	0	4	7	-3	0	7	10	4	4	1	1	2.0294	2029.4	Unfair	0	2	3	6	1.16667	1.7	1.4	4.53846
10_DG	7	Ravioli in Tomatensauce mit Hackfleisch. Dazu ein gro<U+00DF>es Glas mit Orangensaft.	4	35	7	7	1	1	1	2	1	1	6	6	6	1.2	1	19	5	1	Incongruent	1	3	0	1	10	-9	0	8	7	1	1	7	10	8	1	0	1	2.4142	2414.2	Unfair	0	2	3	6	1.16667	1.7	1.4	4.53846
10_DG	7	Ravioli in Tomatensauce mit Hackfleisch. Dazu ein gro<U+00DF>es Glas mit Orangensaft.	4	35	7	7	1	1	1	2	1	1	6	6	6	1.2	1	19	6	2	Congruent	0	4	0	2	11	-9	0	2	11	-9	0	11	11	2	2	1	1	1.7832	1783.2	Neutral	1	4	3	6	1.16667	1.7	1.4	4.53846
10_DG	7	Ravioli in Tomatensauce mit Hackfleisch. Dazu ein gro<U+00DF>es Glas mit Orangensaft.	4	35	7	7	1	1	1	2	1	1	6	6	6	1.2	1	19	7	2	Incongruent	1	3	0	2	4	-2	0	10	8	2	1	8	4	10	2	0	1	2.9455	2945.5	Neutral	1	4	3	6	1.16667	1.7	1.4	4.53846
10_DG	7	Ravioli in Tomatensauce mit Hackfleisch. Dazu ein gro<U+00DF>es Glas mit Orangensaft.	4	35	7	7	1	1	1	2	1	1	6	6	6	1.2	1	19	8	2	Incongruent	1	2	1	5	4	1	1	1	8	-7	0	1	5	8	4	0	1	2.6807	2680.7	Neutral	1	4	3	6	1.16667	1.7	1.4	4.53846
10_DG	7	Ravioli in Tomatensauce mit Hackfleisch. Dazu ein gro<U+00DF>es Glas mit Orangensaft.	4	35	7	7	1	1	1	2	1	1	6	6	6	1.2	1	19	9	2	Congruent	0	4	0	2	6	-4	0	6	7	-1	0	7	6	6	2	1	1	2.3699	2369.9	Neutral	1	4	3	6	1.16667	1.7	1.4	4.53846
10_DG	7	Ravioli in Tomatensauce mit Hackfleisch. Dazu ein gro<U+00DF>es Glas mit Orangensaft.	4	35	7	7	1	1	1	2	1	1	6	6	6	1.2	1	19	10	2	Incongruent	1	1	1	11	10	1	1	6	11	-5	0	6	11	11	10	0	1	2.2349	2234.9	Neutral	1	4	3	6	1.16667	1.7	1.4	4.53846
10_DG	7	Ravioli in Tomatensauce mit Hackfleisch. Dazu ein gro<U+00DF>es Glas mit Orangensaft.	4	35	7	7	1	1	1	2	1	1	6	6	6	1.2	1	19	11	3	Congruent	0	4	0	4	11	-7	0	6	6	0	NA	6	11	6	4	NA	1	2.095	2095	Fair	2	6	7	3	1.16667	1.7	1.4	4.53846
10_DG	7	Ravioli in Tomatensauce mit Hackfleisch. Dazu ein gro<U+00DF>es Glas mit Orangensaft.	4	35	7	7	1	1	1	2	1	1	6	6	6	1.2	1	19	12	3	Incongruent	1	3	0	3	4	-1	0	7	5	2	1	5	4	7	3	0	1	2.1286	2128.6	Fair	2	6	7	3	1.16667	1.7	1.4	4.53846
10_DG	7	Ravioli in Tomatensauce mit Hackfleisch. Dazu ein gro<U+00DF>es Glas mit Orangensaft.	4	35	7	7	1	1	1	2	1	1	6	6	6	1.2	1	19	13	3	Incongruent	1	3	0	1	3	-2	0	9	1	8	1	1	3	9	1	0	1	2.1236	2123.6	Fair	2	6	7	3	1.16667	1.7	1.4	4.53846
10_DG	7	Ravioli in Tomatensauce mit Hackfleisch. Dazu ein gro<U+00DF>es Glas mit Orangensaft.	4	35	7	7	1	1	1	2	1	1	6	6	6	1.2	1	19	14	3	Incongruent	1	2	1	2	1	1	1	3	8	-5	0	3	2	8	1	0	1	2.5346	2534.6	Fair	2	6	7	3	1.16667	1.7	1.4	4.53846
10_DG	7	Ravioli in Tomatensauce mit Hackfleisch. Dazu ein gro<U+00DF>es Glas mit Orangensaft.	4	35	7	7	1	1	1	2	1	1	6	6	6	1.2	1	19	15	3	Congruent	0	1	1	7	4	3	1	7	6	1	1	7	7	6	4	1	1	1.9681	1968.1	Fair	2	6	7	3	1.16667	1.7	1.4	4.53846
10_DG	7	Ravioli in Tomatensauce mit Hackfleisch. Dazu ein gro<U+00DF>es Glas mit Orangensaft.	4	35	7	7	1	1	1	2	1	1	6	6	6	1.2	1	19	16	4	Incongruent	1	NA	NA	5	3	2	1	7	8	-1	0	NA	NA	NA	NA	NA	NA	-0.001	-1	Neutral	1	4	3	7	1.16667	1.7	1.4	4.53846
10_DG	7	Ravioli in Tomatensauce mit Hackfleisch. Dazu ein gro<U+00DF>es Glas mit Orangensaft.	4	35	7	7	1	1	1	2	1	1	6	6	6	1.2	1	19	17	4	Congruent	0	1	1	9	4	5	1	10	7	3	1	10	9	7	4	1	1	1.4467	1446.7	Neutral	1	4	3	7	1.16667	1.7	1.4	4.53846
10_DG	7	Ravioli in Tomatensauce mit Hackfleisch. Dazu ein gro<U+00DF>es Glas mit Orangensaft.	4	35	7	7	1	1	1	2	1	1	6	6	6	1.2	1	19	18	4	Congruent	0	3	0	5	4	1	1	7	5	2	1	5	4	7	5	0	0	1.63	1630	Neutral	1	4	3	7	1.16667	1.7	1.4	4.53846
10_DG	7	Ravioli in Tomatensauce mit Hackfleisch. Dazu ein gro<U+00DF>es Glas mit Orangensaft.	4	35	7	7	1	1	1	2	1	1	6	6	6	1.2	1	19	19	4	Incongruent	1	3	0	2	3	-1	0	5	1	4	1	1	3	5	2	0	1	1.6104	1610.4	Neutral	1	4	3	7	1.16667	1.7	1.4	4.53846
10_DG	7	Ravioli in Tomatensauce mit Hackfleisch. Dazu ein gro<U+00DF>es Glas mit Orangensaft.	4	35	7	7	1	1	1	2	1	1	6	6	6	1.2	1	19	20	4	Incongruent	1	4	0	10	8	2	1	9	11	-2	0	11	8	9	10	1	0	1.722	1722	Neutral	1	4	3	7	1.16667	1.7	1.4	4.53846
10_DG	7	Ravioli in Tomatensauce mit Hackfleisch. Dazu ein gro<U+00DF>es Glas mit Orangensaft.	4	35	7	7	1	1	1	2	1	1	6	6	6	1.2	1	19	21	5	Incongruent	1	3	0	1	6	-5	0	9	5	4	1	5	6	9	1	0	1	1.9894	1989.4	Fair	2	7	8	1	1.16667	1.7	1.4	4.53846
10_DG	7	Ravioli in Tomatensauce mit Hackfleisch. Dazu ein gro<U+00DF>es Glas mit Orangensaft.	4	35	7	7	1	1	1	2	1	1	6	6	6	1.2	1	19	22	5	Incongruent	1	2	1	2	1	1	1	7	8	-1	0	7	2	8	1	0	1	1.9587	1958.7	Fair	2	7	8	1	1.16667	1.7	1.4	4.53846
10_DG	7	Ravioli in Tomatensauce mit Hackfleisch. Dazu ein gro<U+00DF>es Glas mit Orangensaft.	4	35	7	7	1	1	1	2	1	1	6	6	6	1.2	1	19	23	5	Congruent	0	3	0	2	4	-2	0	2	4	-2	0	4	4	2	2	1	1	2.21	2210	Fair	2	7	8	1	1.16667	1.7	1.4	4.53846
10_DG	7	Ravioli in Tomatensauce mit Hackfleisch. Dazu ein gro<U+00DF>es Glas mit Orangensaft.	4	35	7	7	1	1	1	2	1	1	6	6	6	1.2	1	19	24	5	Congruent	0	1	1	11	1	10	1	10	8	2	1	10	11	8	1	1	1	1.8036	1803.6	Fair	2	7	8	1	1.16667	1.7	1.4	4.53846
10_DG	7	Ravioli in Tomatensauce mit Hackfleisch. Dazu ein gro<U+00DF>es Glas mit Orangensaft.	4	35	7	7	1	1	1	2	1	1	6	6	6	1.2	1	19	25	5	Incongruent	1	3	0	3	4	-1	0	8	7	1	1	7	4	8	3	0	1	2.4033	2403.3	Fair	2	7	8	1	1.16667	1.7	1.4	4.53846
10_DG	7	Ravioli in Tomatensauce mit Hackfleisch. Dazu ein gro<U+00DF>es Glas mit Orangensaft.	4	35	7	7	1	1	1	2	1	1	6	6	6	1.2	1	19	26	6	Incongruent	1	2	1	3	1	2	1	5	9	-4	0	5	3	9	1	0	1	1.8924	1892.4	Neutral	1	4	3	7	1.16667	1.7	1.4	4.53846
10_DG	7	Ravioli in Tomatensauce mit Hackfleisch. Dazu ein gro<U+00DF>es Glas mit Orangensaft.	4	35	7	7	1	1	1	2	1	1	6	6	6	1.2	1	19	27	6	Incongruent	1	1	1	8	3	5	1	6	8	-2	0	6	8	8	3	0	1	2.6625	2662.5	Neutral	1	4	3	7	1.16667	1.7	1.4	4.53846
10_DG	7	Ravioli in Tomatensauce mit Hackfleisch. Dazu ein gro<U+00DF>es Glas mit Orangensaft.	4	35	7	7	1	1	1	2	1	1	6	6	6	1.2	1	19	28	6	Congruent	0	4	0	1	9	-8	0	6	10	-4	0	10	9	6	1	1	1	1.9931	1993.1	Neutral	1	4	3	7	1.16667	1.7	1.4	4.53846
10_DG	7	Ravioli in Tomatensauce mit Hackfleisch. Dazu ein gro<U+00DF>es Glas mit Orangensaft.	4	35	7	7	1	1	1	2	1	1	6	6	6	1.2	1	19	29	6	Incongruent	1	2	1	6	1	5	1	5	11	-6	0	5	6	11	1	0	1	2.2597	2259.7	Neutral	1	4	3	7	1.16667	1.7	1.4	4.53846
10_DG	7	Ravioli in Tomatensauce mit Hackfleisch. Dazu ein gro<U+00DF>es Glas mit Orangensaft.	4	35	7	7	1	1	1	2	1	1	6	6	6	1.2	1	19	30	6	Congruent	0	4	0	4	11	-7	0	6	6	0	NA	6	11	6	4	NA	1	1.6699	1669.9	Neutral	1	4	3	7	1.16667	1.7	1.4	4.53846
10_DG	7	Ravioli in Tomatensauce mit Hackfleisch. Dazu ein gro<U+00DF>es Glas mit Orangensaft.	4	35	7	7	1	1	1	2	1	1	6	6	6	1.2	1	19	31	7	Congruent	0	2	1	11	2	9	1	11	5	6	1	11	11	5	2	1	1	2.3635	2363.5	Unfair	0	3	2	7	1.16667	1.7	1.4	4.53846
10_DG	7	Ravioli in Tomatensauce mit Hackfleisch. Dazu ein gro<U+00DF>es Glas mit Orangensaft.	4	35	7	7	1	1	1	2	1	1	6	6	6	1.2	1	19	32	7	Incongruent	1	4	0	1	11	-10	0	10	8	2	1	8	11	10	1	0	1	1.367	1367	Unfair	0	3	2	7	1.16667	1.7	1.4	4.53846
10_DG	7	Ravioli in Tomatensauce mit Hackfleisch. Dazu ein gro<U+00DF>es Glas mit Orangensaft.	4	35	7	7	1	1	1	2	1	1	6	6	6	1.2	1	19	33	7	Incongruent	1	4	0	1	11	-10	0	9	8	1	1	8	11	9	1	0	1	1.3077	1307.7	Unfair	0	3	2	7	1.16667	1.7	1.4	4.53846
10_DG	7	Ravioli in Tomatensauce mit Hackfleisch. Dazu ein gro<U+00DF>es Glas mit Orangensaft.	4	35	7	7	1	1	1	2	1	1	6	6	6	1.2	1	19	34	7	Incongruent	1	1	1	8	4	4	1	7	8	-1	0	7	8	8	4	0	1	2.8638	2863.8	Unfair	0	3	2	7	1.16667	1.7	1.4	4.53846
10_DG	7	Ravioli in Tomatensauce mit Hackfleisch. Dazu ein gro<U+00DF>es Glas mit Orangensaft.	4	35	7	7	1	1	1	2	1	1	6	6	6	1.2	1	19	35	7	Congruent	0	4	0	6	10	-4	0	4	7	-3	0	7	10	4	6	1	1	2.2744	2274.4	Unfair	0	3	2	7	1.16667	1.7	1.4	4.53846
10_DG	7	Ravioli in Tomatensauce mit Hackfleisch. Dazu ein gro<U+00DF>es Glas mit Orangensaft.	4	35	7	7	1	1	1	2	1	1	6	6	6	1.2	1	19	36	8	Incongruent	1	1	1	7	1	6	1	7	11	-4	0	7	7	11	1	0	1	2.194	2194	Neutral	1	4	4	6	1.16667	1.7	1.4	4.53846
10_DG	7	Ravioli in Tomatensauce mit Hackfleisch. Dazu ein gro<U+00DF>es Glas mit Orangensaft.	4	35	7	7	1	1	1	2	1	1	6	6	6	1.2	1	19	37	8	Incongruent	1	2	1	6	1	5	1	6	8	-2	0	6	6	8	1	0	1	2.0113	2011.3	Neutral	1	4	4	6	1.16667	1.7	1.4	4.53846
10_DG	7	Ravioli in Tomatensauce mit Hackfleisch. Dazu ein gro<U+00DF>es Glas mit Orangensaft.	4	35	7	7	1	1	1	2	1	1	6	6	6	1.2	1	19	38	8	Congruent	0	1	1	9	2	7	1	10	10	0	NA	10	9	10	2	NA	1	1.9784	1978.4	Neutral	1	4	4	6	1.16667	1.7	1.4	4.53846
10_DG	7	Ravioli in Tomatensauce mit Hackfleisch. Dazu ein gro<U+00DF>es Glas mit Orangensaft.	4	35	7	7	1	1	1	2	1	1	6	6	6	1.2	1	19	39	8	Incongruent	1	1	1	10	1	9	1	7	11	-4	0	7	10	11	1	0	1	1.9629	1962.9	Neutral	1	4	4	6	1.16667	1.7	1.4	4.53846
10_DG	7	Ravioli in Tomatensauce mit Hackfleisch. Dazu ein gro<U+00DF>es Glas mit Orangensaft.	4	35	7	7	1	1	1	2	1	1	6	6	6	1.2	1	19	40	8	Congruent	0	4	0	3	5	-2	0	8	9	-1	0	9	5	8	3	1	1	2.5382	2538.2	Neutral	1	4	4	6	1.16667	1.7	1.4	4.53846
10_DG	7	Ravioli in Tomatensauce mit Hackfleisch. Dazu ein gro<U+00DF>es Glas mit Orangensaft.	4	35	7	7	1	1	1	2	1	1	6	6	6	1.2	1	19	41	9	Incongruent	1	3	0	1	6	-5	0	6	5	1	1	5	6	6	1	0	1	1.8858	1885.8	Unfair	0	0	2	9	1.16667	1.7	1.4	4.53846
10_DG	7	Ravioli in Tomatensauce mit Hackfleisch. Dazu ein gro<U+00DF>es Glas mit Orangensaft.	4	35	7	7	1	1	1	2	1	1	6	6	6	1.2	1	19	42	9	Congruent	0	2	1	11	9	2	1	11	8	3	1	11	11	8	9	1	1	2.72	2720	Unfair	0	0	2	9	1.16667	1.7	1.4	4.53846
10_DG	7	Ravioli in Tomatensauce mit Hackfleisch. Dazu ein gro<U+00DF>es Glas mit Orangensaft.	4	35	7	7	1	1	1	2	1	1	6	6	6	1.2	1	19	43	9	Incongruent	1	1	1	11	1	10	1	7	9	-2	0	7	11	9	1	0	1	1.5581	1558.1	Unfair	0	0	2	9	1.16667	1.7	1.4	4.53846
10_DG	7	Ravioli in Tomatensauce mit Hackfleisch. Dazu ein gro<U+00DF>es Glas mit Orangensaft.	4	35	7	7	1	1	1	2	1	1	6	6	6	1.2	1	19	44	9	Incongruent	1	3	0	1	11	-10	0	11	7	4	1	7	11	11	1	0	1	2.0453	2045.3	Unfair	0	0	2	9	1.16667	1.7	1.4	4.53846
10_DG	7	Ravioli in Tomatensauce mit Hackfleisch. Dazu ein gro<U+00DF>es Glas mit Orangensaft.	4	35	7	7	1	1	1	2	1	1	6	6	6	1.2	1	19	45	9	Congruent	0	3	0	3	11	-8	0	4	6	-2	0	6	11	4	3	1	1	2.4616	2461.6	Unfair	0	0	2	9	1.16667	1.7	1.4	4.53846
10_DG	7	Ravioli in Tomatensauce mit Hackfleisch. Dazu ein gro<U+00DF>es Glas mit Orangensaft.	4	35	7	7	1	1	1	2	1	1	6	6	6	1.2	1	19	46	10	Incongruent	1	2	1	1	2	-1	0	8	3	5	1	8	1	3	2	1	0	2.2532	2253.2	Neutral	1	4	4	6	1.16667	1.7	1.4	4.53846
10_DG	7	Ravioli in Tomatensauce mit Hackfleisch. Dazu ein gro<U+00DF>es Glas mit Orangensaft.	4	35	7	7	1	1	1	2	1	1	6	6	6	1.2	1	19	47	10	Congruent	0	4	0	4	11	-7	0	4	10	-6	0	10	11	4	4	1	1	2.0718	2071.8	Neutral	1	4	4	6	1.16667	1.7	1.4	4.53846
10_DG	7	Ravioli in Tomatensauce mit Hackfleisch. Dazu ein gro<U+00DF>es Glas mit Orangensaft.	4	35	7	7	1	1	1	2	1	1	6	6	6	1.2	1	19	48	10	Incongruent	1	4	0	1	11	-10	0	8	5	3	1	5	11	8	1	0	1	1.8182	1818.2	Neutral	1	4	4	6	1.16667	1.7	1.4	4.53846
10_DG	7	Ravioli in Tomatensauce mit Hackfleisch. Dazu ein gro<U+00DF>es Glas mit Orangensaft.	4	35	7	7	1	1	1	2	1	1	6	6	6	1.2	1	19	49	10	Incongruent	1	3	0	1	3	-2	0	11	1	10	1	1	3	11	1	0	1	2.1892	2189.2	Neutral	1	4	4	6	1.16667	1.7	1.4	4.53846
10_DG	7	Ravioli in Tomatensauce mit Hackfleisch. Dazu ein gro<U+00DF>es Glas mit Orangensaft.	4	35	7	7	1	1	1	2	1	1	6	6	6	1.2	1	19	50	10	Congruent	0	1	1	11	3	8	1	11	9	2	1	11	11	9	3	1	1	1.8605	1860.5	Neutral	1	4	4	6	1.16667	1.7	1.4	4.53846
10_DG	7	Ravioli in Tomatensauce mit Hackfleisch. Dazu ein gro<U+00DF>es Glas mit Orangensaft.	4	35	7	7	1	1	1	2	1	1	6	6	6	1.2	1	19	51	11	Incongruent	1	3	0	2	4	-2	0	8	7	1	1	7	4	8	2	0	1	2.0427	2042.7	Fair	2	8	8	1	1.16667	1.7	1.4	4.53846
10_DG	7	Ravioli in Tomatensauce mit Hackfleisch. Dazu ein gro<U+00DF>es Glas mit Orangensaft.	4	35	7	7	1	1	1	2	1	1	6	6	6	1.2	1	19	52	11	Congruent	0	3	0	4	11	-7	0	6	10	-4	0	10	11	6	4	1	1	2.0412	2041.2	Fair	2	8	8	1	1.16667	1.7	1.4	4.53846
10_DG	7	Ravioli in Tomatensauce mit Hackfleisch. Dazu ein gro<U+00DF>es Glas mit Orangensaft.	4	35	7	7	1	1	1	2	1	1	6	6	6	1.2	1	19	53	11	Congruent	0	2	1	3	1	2	1	8	7	1	1	8	3	7	1	1	1	3.0369	3036.9	Fair	2	8	8	1	1.16667	1.7	1.4	4.53846
10_DG	7	Ravioli in Tomatensauce mit Hackfleisch. Dazu ein gro<U+00DF>es Glas mit Orangensaft.	4	35	7	7	1	1	1	2	1	1	6	6	6	1.2	1	19	54	11	Incongruent	1	2	1	1	7	-6	0	8	6	2	1	8	1	6	7	1	0	2.4144	2414.4	Fair	2	8	8	1	1.16667	1.7	1.4	4.53846
10_DG	7	Ravioli in Tomatensauce mit Hackfleisch. Dazu ein gro<U+00DF>es Glas mit Orangensaft.	4	35	7	7	1	1	1	2	1	1	6	6	6	1.2	1	19	55	11	Incongruent	1	4	0	1	9	-8	0	11	10	1	1	10	9	11	1	0	1	1.412	1412	Fair	2	8	8	1	1.16667	1.7	1.4	4.53846
10_DG	7	Ravioli in Tomatensauce mit Hackfleisch. Dazu ein gro<U+00DF>es Glas mit Orangensaft.	4	35	7	7	1	1	1	2	1	1	6	6	6	1.2	1	19	56	12	Incongruent	1	2	1	8	4	4	1	6	7	-1	0	6	8	7	4	0	1	2.1514	2151.4	Unfair	0	0	1	9	1.16667	1.7	1.4	4.53846
10_DG	7	Ravioli in Tomatensauce mit Hackfleisch. Dazu ein gro<U+00DF>es Glas mit Orangensaft.	4	35	7	7	1	1	1	2	1	1	6	6	6	1.2	1	19	57	12	Congruent	0	4	0	4	8	-4	0	4	7	-3	0	7	8	4	4	1	1	1.5858	1585.8	Unfair	0	0	1	9	1.16667	1.7	1.4	4.53846
10_DG	7	Ravioli in Tomatensauce mit Hackfleisch. Dazu ein gro<U+00DF>es Glas mit Orangensaft.	4	35	7	7	1	1	1	2	1	1	6	6	6	1.2	1	19	58	12	Congruent	0	3	0	3	4	-1	0	5	7	-2	0	7	4	5	3	1	1	1.7105	1710.5	Unfair	0	0	1	9	1.16667	1.7	1.4	4.53846
10_DG	7	Ravioli in Tomatensauce mit Hackfleisch. Dazu ein gro<U+00DF>es Glas mit Orangensaft.	4	35	7	7	1	1	1	2	1	1	6	6	6	1.2	1	19	59	12	Incongruent	1	3	0	4	11	-7	0	8	7	1	1	7	11	8	4	0	1	2.3229	2322.9	Unfair	0	0	1	9	1.16667	1.7	1.4	4.53846
10_DG	7	Ravioli in Tomatensauce mit Hackfleisch. Dazu ein gro<U+00DF>es Glas mit Orangensaft.	4	35	7	7	1	1	1	2	1	1	6	6	6	1.2	1	19	60	12	Incongruent	1	3	0	1	3	-2	0	7	1	6	1	1	3	7	1	0	1	1.8963	1896.3	Unfair	0	0	1	9	1.16667	1.7	1.4	4.53846
10_DG	7	Ravioli in Tomatensauce mit Hackfleisch. Dazu ein gro<U+00DF>es Glas mit Orangensaft.	4	35	7	7	1	1	1	2	1	1	6	6	6	1.2	1	19	61	13	Incongruent	1	2	1	5	6	-1	0	9	6	3	1	9	5	6	6	1	0	2.2982	2298.2	Fair	2	6	6	2	1.16667	1.7	1.4	4.53846
10_DG	7	Ravioli in Tomatensauce mit Hackfleisch. Dazu ein gro<U+00DF>es Glas mit Orangensaft.	4	35	7	7	1	1	1	2	1	1	6	6	6	1.2	1	19	62	13	Incongruent	1	3	0	1	11	-10	0	8	6	2	1	6	11	8	1	0	1	1.6371	1637.1	Fair	2	6	6	2	1.16667	1.7	1.4	4.53846
10_DG	7	Ravioli in Tomatensauce mit Hackfleisch. Dazu ein gro<U+00DF>es Glas mit Orangensaft.	4	35	7	7	1	1	1	2	1	1	6	6	6	1.2	1	19	63	13	Congruent	0	1	1	10	1	9	1	11	9	2	1	11	10	9	1	1	1	1.97	1970	Fair	2	6	6	2	1.16667	1.7	1.4	4.53846
10_DG	7	Ravioli in Tomatensauce mit Hackfleisch. Dazu ein gro<U+00DF>es Glas mit Orangensaft.	4	35	7	7	1	1	1	2	1	1	6	6	6	1.2	1	19	64	13	Incongruent	1	1	1	8	9	-1	0	11	8	3	1	11	8	8	9	1	0	2.1442	2144.2	Fair	2	6	6	2	1.16667	1.7	1.4	4.53846
10_DG	7	Ravioli in Tomatensauce mit Hackfleisch. Dazu ein gro<U+00DF>es Glas mit Orangensaft.	4	35	7	7	1	1	1	2	1	1	6	6	6	1.2	1	19	65	13	Congruent	0	4	0	5	10	-5	0	6	11	-5	0	11	10	6	5	1	1	1.5718	1571.8	Fair	2	6	6	2	1.16667	1.7	1.4	4.53846
10_DG	7	Ravioli in Tomatensauce mit Hackfleisch. Dazu ein gro<U+00DF>es Glas mit Orangensaft.	4	35	7	7	1	1	1	2	1	1	6	6	6	1.2	1	19	66	14	Incongruent	1	3	0	3	5	-2	0	8	4	4	1	4	5	8	3	0	1	3.493	3493	Unfair	0	2	2	6	1.16667	1.7	1.4	4.53846
10_DG	7	Ravioli in Tomatensauce mit Hackfleisch. Dazu ein gro<U+00DF>es Glas mit Orangensaft.	4	35	7	7	1	1	1	2	1	1	6	6	6	1.2	1	19	67	14	Congruent	0	3	0	4	9	-5	0	8	8	0	NA	8	9	8	4	NA	1	2.0086	2008.6	Unfair	0	2	2	6	1.16667	1.7	1.4	4.53846
10_DG	7	Ravioli in Tomatensauce mit Hackfleisch. Dazu ein gro<U+00DF>es Glas mit Orangensaft.	4	35	7	7	1	1	1	2	1	1	6	6	6	1.2	1	19	68	14	Incongruent	1	3	0	1	11	-10	0	8	6	2	1	6	11	8	1	0	1	1.6029	1602.9	Unfair	0	2	2	6	1.16667	1.7	1.4	4.53846
10_DG	7	Ravioli in Tomatensauce mit Hackfleisch. Dazu ein gro<U+00DF>es Glas mit Orangensaft.	4	35	7	7	1	1	1	2	1	1	6	6	6	1.2	1	19	69	14	Congruent	0	2	1	6	5	1	1	5	4	1	1	5	6	4	5	1	1	2.9862	2986.2	Unfair	0	2	2	6	1.16667	1.7	1.4	4.53846
10_DG	7	Ravioli in Tomatensauce mit Hackfleisch. Dazu ein gro<U+00DF>es Glas mit Orangensaft.	4	35	7	7	1	1	1	2	1	1	6	6	6	1.2	1	19	70	14	Incongruent	1	3	0	5	8	-3	0	9	7	2	1	7	8	9	5	0	1	3.0386	3038.6	Unfair	0	2	2	6	1.16667	1.7	1.4	4.53846
10_DG	7	Ravioli in Tomatensauce mit Hackfleisch. Dazu ein gro<U+00DF>es Glas mit Orangensaft.	4	35	7	7	1	1	1	2	1	1	6	6	6	1.2	1	19	71	15	Congruent	0	4	0	4	6	-2	0	1	8	-7	0	8	6	1	4	1	1	1.8797	1879.7	Fair	2	7	9	1	1.16667	1.7	1.4	4.53846
10_DG	7	Ravioli in Tomatensauce mit Hackfleisch. Dazu ein gro<U+00DF>es Glas mit Orangensaft.	4	35	7	7	1	1	1	2	1	1	6	6	6	1.2	1	19	72	15	Congruent	0	1	1	11	1	10	1	11	9	2	1	11	11	9	1	1	1	1.3025	1302.5	Fair	2	7	9	1	1.16667	1.7	1.4	4.53846
10_DG	7	Ravioli in Tomatensauce mit Hackfleisch. Dazu ein gro<U+00DF>es Glas mit Orangensaft.	4	35	7	7	1	1	1	2	1	1	6	6	6	1.2	1	19	73	15	Incongruent	1	1	1	1	2	-1	0	8	7	1	1	8	1	7	2	1	0	2.1185	2118.5	Fair	2	7	9	1	1.16667	1.7	1.4	4.53846
10_DG	7	Ravioli in Tomatensauce mit Hackfleisch. Dazu ein gro<U+00DF>es Glas mit Orangensaft.	4	35	7	7	1	1	1	2	1	1	6	6	6	1.2	1	19	74	15	Incongruent	1	2	1	11	4	7	1	5	7	-2	0	5	11	7	4	0	1	1.9894	1989.4	Fair	2	7	9	1	1.16667	1.7	1.4	4.53846
10_DG	7	Ravioli in Tomatensauce mit Hackfleisch. Dazu ein gro<U+00DF>es Glas mit Orangensaft.	4	35	7	7	1	1	1	2	1	1	6	6	6	1.2	1	19	75	15	Incongruent	1	3	0	1	11	-10	0	9	6	3	1	6	11	9	1	0	1	2.6883	2688.3	Fair	2	7	9	1	1.16667	1.7	1.4	4.53846
10_DG	7	Ravioli in Tomatensauce mit Hackfleisch. Dazu ein gro<U+00DF>es Glas mit Orangensaft.	4	35	7	7	1	1	1	2	1	1	6	6	6	1.2	1	19	76	16	Incongruent	1	2	1	7	11	-4	0	7	5	2	1	7	7	5	11	1	0	2.7407	2740.7	Unfair	0	2	2	7	1.16667	1.7	1.4	4.53846
10_DG	7	Ravioli in Tomatensauce mit Hackfleisch. Dazu ein gro<U+00DF>es Glas mit Orangensaft.	4	35	7	7	1	1	1	2	1	1	6	6	6	1.2	1	19	77	16	Congruent	0	2	1	6	9	-3	0	4	8	-4	0	4	6	8	9	0	0	2.7352	2735.2	Unfair	0	2	2	7	1.16667	1.7	1.4	4.53846
10_DG	7	Ravioli in Tomatensauce mit Hackfleisch. Dazu ein gro<U+00DF>es Glas mit Orangensaft.	4	35	7	7	1	1	1	2	1	1	6	6	6	1.2	1	19	78	16	Congruent	0	1	1	8	6	2	1	7	5	2	1	7	8	5	6	1	1	1.6279	1627.9	Unfair	0	2	2	7	1.16667	1.7	1.4	4.53846
10_DG	7	Ravioli in Tomatensauce mit Hackfleisch. Dazu ein gro<U+00DF>es Glas mit Orangensaft.	4	35	7	7	1	1	1	2	1	1	6	6	6	1.2	1	19	79	16	Incongruent	1	3	0	4	2	2	1	6	9	-3	0	9	2	6	4	1	0	2.0207	2020.7	Unfair	0	2	2	7	1.16667	1.7	1.4	4.53846
10_DG	7	Ravioli in Tomatensauce mit Hackfleisch. Dazu ein gro<U+00DF>es Glas mit Orangensaft.	4	35	7	7	1	1	1	2	1	1	6	6	6	1.2	1	19	80	16	Incongruent	1	2	1	1	3	-2	0	11	7	4	1	11	1	7	3	1	0	2.092	2092	Unfair	0	2	2	7	1.16667	1.7	1.4	4.53846
10_DG	7	Ravioli in Tomatensauce mit Hackfleisch. Dazu ein gro<U+00DF>es Glas mit Orangensaft.	4	35	7	7	1	1	1	2	1	1	6	6	6	1.2	1	19	81	17	Incongruent	1	1	1	11	9	2	1	10	11	-1	0	10	11	11	9	0	1	2.2169	2216.9	Fair	2	5	6	2	1.16667	1.7	1.4	4.53846
10_DG	7	Ravioli in Tomatensauce mit Hackfleisch. Dazu ein gro<U+00DF>es Glas mit Orangensaft.	4	35	7	7	1	1	1	2	1	1	6	6	6	1.2	1	19	82	17	Incongruent	1	3	0	1	5	-4	0	8	7	1	1	7	5	8	1	0	1	2.5103	2510.3	Fair	2	5	6	2	1.16667	1.7	1.4	4.53846
10_DG	7	Ravioli in Tomatensauce mit Hackfleisch. Dazu ein gro<U+00DF>es Glas mit Orangensaft.	4	35	7	7	1	1	1	2	1	1	6	6	6	1.2	1	19	83	17	Incongruent	1	2	1	4	1	3	1	6	8	-2	0	6	4	8	1	0	1	2.1364	2136.4	Fair	2	5	6	2	1.16667	1.7	1.4	4.53846
10_DG	7	Ravioli in Tomatensauce mit Hackfleisch. Dazu ein gro<U+00DF>es Glas mit Orangensaft.	4	35	7	7	1	1	1	2	1	1	6	6	6	1.2	1	19	84	17	Congruent	0	1	1	9	6	3	1	11	5	6	1	11	9	5	6	1	1	1.5091	1509.1	Fair	2	5	6	2	1.16667	1.7	1.4	4.53846
10_DG	7	Ravioli in Tomatensauce mit Hackfleisch. Dazu ein gro<U+00DF>es Glas mit Orangensaft.	4	35	7	7	1	1	1	2	1	1	6	6	6	1.2	1	19	85	17	Congruent	0	3	0	3	6	-3	0	4	8	-4	0	8	6	4	3	1	1	2.2375	2237.5	Fair	2	5	6	2	1.16667	1.7	1.4	4.53846
10_DG	7	Ravioli in Tomatensauce mit Hackfleisch. Dazu ein gro<U+00DF>es Glas mit Orangensaft.	4	35	7	7	1	1	1	2	1	1	6	6	6	1.2	1	19	86	18	Incongruent	1	3	0	4	8	-4	0	7	6	1	1	6	8	7	4	0	1	1.9494	1949.4	Neutral	1	4	5	3	1.16667	1.7	1.4	4.53846
10_DG	7	Ravioli in Tomatensauce mit Hackfleisch. Dazu ein gro<U+00DF>es Glas mit Orangensaft.	4	35	7	7	1	1	1	2	1	1	6	6	6	1.2	1	19	87	18	Incongruent	1	1	1	1	9	-8	0	11	3	8	1	11	1	3	9	1	0	1.9439	1943.9	Neutral	1	4	5	3	1.16667	1.7	1.4	4.53846
10_DG	7	Ravioli in Tomatensauce mit Hackfleisch. Dazu ein gro<U+00DF>es Glas mit Orangensaft.	4	35	7	7	1	1	1	2	1	1	6	6	6	1.2	1	19	88	18	Congruent	0	4	0	1	3	-2	0	8	8	0	NA	8	3	8	1	NA	1	2.3294	2329.4	Neutral	1	4	5	3	1.16667	1.7	1.4	4.53846
10_DG	7	Ravioli in Tomatensauce mit Hackfleisch. Dazu ein gro<U+00DF>es Glas mit Orangensaft.	4	35	7	7	1	1	1	2	1	1	6	6	6	1.2	1	19	89	18	Incongruent	1	2	1	4	2	2	1	5	10	-5	0	5	4	10	2	0	1	2.0844	2084.4	Neutral	1	4	5	3	1.16667	1.7	1.4	4.53846
10_DG	7	Ravioli in Tomatensauce mit Hackfleisch. Dazu ein gro<U+00DF>es Glas mit Orangensaft.	4	35	7	7	1	1	1	2	1	1	6	6	6	1.2	1	19	90	18	Congruent	0	1	1	9	6	3	1	10	5	5	1	10	9	5	6	1	1	1.8077	1807.7	Neutral	1	4	5	3	1.16667	1.7	1.4	4.53846
10_DG	7	Ravioli in Tomatensauce mit Hackfleisch. Dazu ein gro<U+00DF>es Glas mit Orangensaft.	4	35	7	7	1	1	1	2	1	1	6	6	6	1.2	1	19	91	19	Incongruent	1	1	1	9	11	-2	0	7	6	1	1	7	9	6	11	1	0	2.3667	2366.7	Unfair	0	1	1	8	1.16667	1.7	1.4	4.53846
10_DG	7	Ravioli in Tomatensauce mit Hackfleisch. Dazu ein gro<U+00DF>es Glas mit Orangensaft.	4	35	7	7	1	1	1	2	1	1	6	6	6	1.2	1	19	92	19	Congruent	0	4	0	6	10	-4	0	4	9	-5	0	9	10	4	6	1	1	2.6822	2682.2	Unfair	0	1	1	8	1.16667	1.7	1.4	4.53846
10_DG	7	Ravioli in Tomatensauce mit Hackfleisch. Dazu ein gro<U+00DF>es Glas mit Orangensaft.	4	35	7	7	1	1	1	2	1	1	6	6	6	1.2	1	19	93	19	Incongruent	1	4	0	6	4	2	1	4	8	-4	0	8	4	4	6	1	0	2.281	2281	Unfair	0	1	1	8	1.16667	1.7	1.4	4.53846
10_DG	7	Ravioli in Tomatensauce mit Hackfleisch. Dazu ein gro<U+00DF>es Glas mit Orangensaft.	4	35	7	7	1	1	1	2	1	1	6	6	6	1.2	1	19	94	19	Incongruent	1	3	0	4	10	-6	0	8	7	1	1	7	10	8	4	0	1	2.8601	2860.1	Unfair	0	1	1	8	1.16667	1.7	1.4	4.53846
10_DG	7	Ravioli in Tomatensauce mit Hackfleisch. Dazu ein gro<U+00DF>es Glas mit Orangensaft.	4	35	7	7	1	1	1	2	1	1	6	6	6	1.2	1	19	95	19	Congruent	0	1	1	11	6	5	1	10	6	4	1	10	11	6	6	1	1	1.2571	1257.1	Unfair	0	1	1	8	1.16667	1.7	1.4	4.53846
10_DG	7	Ravioli in Tomatensauce mit Hackfleisch. Dazu ein gro<U+00DF>es Glas mit Orangensaft.	4	35	7	7	1	1	1	2	1	1	6	6	6	1.2	1	19	96	20	Incongruent	1	NA	NA	1	5	-4	0	8	6	2	1	NA	NA	NA	NA	NA	NA	-0.001	-1	Fair	2	7	8	3	1.16667	1.7	1.4	4.53846
10_DG	7	Ravioli in Tomatensauce mit Hackfleisch. Dazu ein gro<U+00DF>es Glas mit Orangensaft.	4	35	7	7	1	1	1	2	1	1	6	6	6	1.2	1	19	97	20	Incongruent	1	3	0	2	1	1	1	3	7	-4	0	7	1	3	2	1	0	2.028	2028	Fair	2	7	8	3	1.16667	1.7	1.4	4.53846
10_DG	7	Ravioli in Tomatensauce mit Hackfleisch. Dazu ein gro<U+00DF>es Glas mit Orangensaft.	4	35	7	7	1	1	1	2	1	1	6	6	6	1.2	1	19	98	20	Congruent	0	4	0	4	11	-7	0	3	11	-8	0	11	11	3	4	1	1	2.1116	2111.6	Fair	2	7	8	3	1.16667	1.7	1.4	4.53846
10_DG	7	Ravioli in Tomatensauce mit Hackfleisch. Dazu ein gro<U+00DF>es Glas mit Orangensaft.	4	35	7	7	1	1	1	2	1	1	6	6	6	1.2	1	19	99	20	Congruent	0	3	0	3	4	-1	0	4	5	-1	0	5	4	4	3	1	1	2.1797	2179.7	Fair	2	7	8	3	1.16667	1.7	1.4	4.53846
10_DG	7	Ravioli in Tomatensauce mit Hackfleisch. Dazu ein gro<U+00DF>es Glas mit Orangensaft.	4	35	7	7	1	1	1	2	1	1	6	6	6	1.2	1	19	100	20	Incongruent	1	3	0	2	5	-3	0	6	1	5	1	1	5	6	2	0	1	3.2256	3225.6	Fair	2	7	8	3	1.16667	1.7	1.4	4.53846
10_DG	7	Ravioli in Tomatensauce mit Hackfleisch. Dazu ein gro<U+00DF>es Glas mit Orangensaft.	4	35	7	7	1	1	1	2	1	1	6	6	6	1.2	1	19	101	21	Congruent	0	2	1	2	7	-5	0	6	6	0	NA	6	2	6	7	NA	0	2.1997	2199.7	Neutral	1	4	3	7	1.16667	1.7	1.4	4.53846
10_DG	7	Ravioli in Tomatensauce mit Hackfleisch. Dazu ein gro<U+00DF>es Glas mit Orangensaft.	4	35	7	7	1	1	1	2	1	1	6	6	6	1.2	1	19	102	21	Incongruent	1	4	0	4	3	1	1	1	8	-7	0	8	3	1	4	1	0	2.5381	2538.1	Neutral	1	4	3	7	1.16667	1.7	1.4	4.53846
10_DG	7	Ravioli in Tomatensauce mit Hackfleisch. Dazu ein gro<U+00DF>es Glas mit Orangensaft.	4	35	7	7	1	1	1	2	1	1	6	6	6	1.2	1	19	103	21	Incongruent	1	3	0	1	5	-4	0	8	5	3	1	5	5	8	1	0	1	2.6451	2645.1	Neutral	1	4	3	7	1.16667	1.7	1.4	4.53846
10_DG	7	Ravioli in Tomatensauce mit Hackfleisch. Dazu ein gro<U+00DF>es Glas mit Orangensaft.	4	35	7	7	1	1	1	2	1	1	6	6	6	1.2	1	19	104	21	Incongruent	1	3	0	9	11	-2	0	9	8	1	1	8	11	9	9	0	1	3.1699	3169.9	Neutral	1	4	3	7	1.16667	1.7	1.4	4.53846
10_DG	7	Ravioli in Tomatensauce mit Hackfleisch. Dazu ein gro<U+00DF>es Glas mit Orangensaft.	4	35	7	7	1	1	1	2	1	1	6	6	6	1.2	1	19	105	21	Congruent	0	1	1	11	1	10	1	11	8	3	1	11	11	8	1	1	1	2.2274	2227.4	Neutral	1	4	3	7	1.16667	1.7	1.4	4.53846
10_DG	7	Ravioli in Tomatensauce mit Hackfleisch. Dazu ein gro<U+00DF>es Glas mit Orangensaft.	4	35	7	7	1	1	1	2	1	1	6	6	6	1.2	1	19	106	22	Incongruent	1	2	1	3	4	-1	0	8	3	5	1	8	3	3	4	1	0	3.2643	3264.3	Fair	2	8	9	1	1.16667	1.7	1.4	4.53846
10_DG	7	Ravioli in Tomatensauce mit Hackfleisch. Dazu ein gro<U+00DF>es Glas mit Orangensaft.	4	35	7	7	1	1	1	2	1	1	6	6	6	1.2	1	19	107	22	Incongruent	1	3	0	1	11	-10	0	9	6	3	1	6	11	9	1	0	1	2.0135	2013.5	Fair	2	8	9	1	1.16667	1.7	1.4	4.53846
10_DG	7	Ravioli in Tomatensauce mit Hackfleisch. Dazu ein gro<U+00DF>es Glas mit Orangensaft.	4	35	7	7	1	1	1	2	1	1	6	6	6	1.2	1	19	108	22	Incongruent	1	3	0	1	11	-10	0	8	6	2	1	6	11	8	1	0	1	2.257	2257	Fair	2	8	9	1	1.16667	1.7	1.4	4.53846
10_DG	7	Ravioli in Tomatensauce mit Hackfleisch. Dazu ein gro<U+00DF>es Glas mit Orangensaft.	4	35	7	7	1	1	1	2	1	1	6	6	6	1.2	1	19	109	22	Congruent	0	2	1	11	7	4	1	10	7	3	1	10	11	7	7	1	1	3.0264	3026.4	Fair	2	8	9	1	1.16667	1.7	1.4	4.53846
10_DG	7	Ravioli in Tomatensauce mit Hackfleisch. Dazu ein gro<U+00DF>es Glas mit Orangensaft.	4	35	7	7	1	1	1	2	1	1	6	6	6	1.2	1	19	110	22	Congruent	0	4	0	2	8	-6	0	5	9	-4	0	9	8	5	2	1	1	2.0757	2075.7	Fair	2	8	9	1	1.16667	1.7	1.4	4.53846
10_DG	7	Ravioli in Tomatensauce mit Hackfleisch. Dazu ein gro<U+00DF>es Glas mit Orangensaft.	4	35	7	7	1	1	1	2	1	1	6	6	6	1.2	1	19	111	23	Congruent	0	1	1	4	2	2	1	9	7	2	1	9	4	7	2	1	1	2.5987	2598.7	Neutral	1	4	3	6	1.16667	1.7	1.4	4.53846
10_DG	7	Ravioli in Tomatensauce mit Hackfleisch. Dazu ein gro<U+00DF>es Glas mit Orangensaft.	4	35	7	7	1	1	1	2	1	1	6	6	6	1.2	1	19	112	23	Incongruent	1	4	0	11	8	3	1	6	10	-4	0	10	8	6	11	1	0	2.3913	2391.3	Neutral	1	4	3	6	1.16667	1.7	1.4	4.53846
10_DG	7	Ravioli in Tomatensauce mit Hackfleisch. Dazu ein gro<U+00DF>es Glas mit Orangensaft.	4	35	7	7	1	1	1	2	1	1	6	6	6	1.2	1	19	113	23	Incongruent	1	NA	NA	4	3	1	1	3	7	-4	0	NA	NA	NA	NA	NA	NA	-0.001	-1	Neutral	1	4	3	6	1.16667	1.7	1.4	4.53846
10_DG	7	Ravioli in Tomatensauce mit Hackfleisch. Dazu ein gro<U+00DF>es Glas mit Orangensaft.	4	35	7	7	1	1	1	2	1	1	6	6	6	1.2	1	19	114	23	Congruent	0	1	1	11	10	1	1	11	7	4	1	11	11	7	10	1	1	2.086	2086	Neutral	1	4	3	6	1.16667	1.7	1.4	4.53846
10_DG	7	Ravioli in Tomatensauce mit Hackfleisch. Dazu ein gro<U+00DF>es Glas mit Orangensaft.	4	35	7	7	1	1	1	2	1	1	6	6	6	1.2	1	19	115	23	Incongruent	1	2	1	4	1	3	1	4	11	-7	0	4	4	11	1	0	1	2.7278	2727.8	Neutral	1	4	3	6	1.16667	1.7	1.4	4.53846
10_DG	7	Ravioli in Tomatensauce mit Hackfleisch. Dazu ein gro<U+00DF>es Glas mit Orangensaft.	4	35	7	7	1	1	1	2	1	1	6	6	6	1.2	1	19	116	24	Incongruent	1	2	1	1	6	-5	0	11	6	5	1	11	1	6	6	1	0	2.8497	2849.7	Unfair	0	3	3	5	1.16667	1.7	1.4	4.53846
10_DG	7	Ravioli in Tomatensauce mit Hackfleisch. Dazu ein gro<U+00DF>es Glas mit Orangensaft.	4	35	7	7	1	1	1	2	1	1	6	6	6	1.2	1	19	117	24	Congruent	0	4	0	3	10	-7	0	1	11	-10	0	11	10	1	3	1	1	1.5858	1585.8	Unfair	0	3	3	5	1.16667	1.7	1.4	4.53846
10_DG	7	Ravioli in Tomatensauce mit Hackfleisch. Dazu ein gro<U+00DF>es Glas mit Orangensaft.	4	35	7	7	1	1	1	2	1	1	6	6	6	1.2	1	19	118	24	Incongruent	1	3	0	4	9	-5	0	7	5	2	1	5	9	7	4	0	1	2.7269	2726.9	Unfair	0	3	3	5	1.16667	1.7	1.4	4.53846
10_DG	7	Ravioli in Tomatensauce mit Hackfleisch. Dazu ein gro<U+00DF>es Glas mit Orangensaft.	4	35	7	7	1	1	1	2	1	1	6	6	6	1.2	1	19	119	24	Congruent	0	4	0	4	10	-6	0	7	10	-3	0	10	10	7	4	1	1	1.2829	1282.9	Unfair	0	3	3	5	1.16667	1.7	1.4	4.53846
10_DG	7	Ravioli in Tomatensauce mit Hackfleisch. Dazu ein gro<U+00DF>es Glas mit Orangensaft.	4	35	7	7	1	1	1	2	1	1	6	6	6	1.2	1	19	120	24	Incongruent	1	3	0	1	6	-5	0	8	5	3	1	5	6	8	1	0	1	2.5358	2535.8	Unfair	0	3	3	5	1.16667	1.7	1.4	4.53846
10_DG	7	Ravioli in Tomatensauce mit Hackfleisch. Dazu ein gro<U+00DF>es Glas mit Orangensaft.	4	35	7	7	1	1	1	2	1	1	6	6	6	1.2	1	19	121	25	Congruent	0	2	1	6	2	4	1	6	5	1	1	6	6	5	2	1	1	2.993	2993	Fair	2	6	7	2	1.16667	1.7	1.4	4.53846
10_DG	7	Ravioli in Tomatensauce mit Hackfleisch. Dazu ein gro<U+00DF>es Glas mit Orangensaft.	4	35	7	7	1	1	1	2	1	1	6	6	6	1.2	1	19	122	25	Incongruent	1	1	1	1	2	-1	0	11	5	6	1	11	1	5	2	1	0	1.9523	1952.3	Fair	2	6	7	2	1.16667	1.7	1.4	4.53846
10_DG	7	Ravioli in Tomatensauce mit Hackfleisch. Dazu ein gro<U+00DF>es Glas mit Orangensaft.	4	35	7	7	1	1	1	2	1	1	6	6	6	1.2	1	19	123	25	Incongruent	1	3	0	11	10	1	1	7	11	-4	0	11	10	7	11	1	0	2.5368	2536.8	Fair	2	6	7	2	1.16667	1.7	1.4	4.53846
10_DG	7	Ravioli in Tomatensauce mit Hackfleisch. Dazu ein gro<U+00DF>es Glas mit Orangensaft.	4	35	7	7	1	1	1	2	1	1	6	6	6	1.2	1	19	124	25	Incongruent	1	3	0	2	7	-5	0	10	5	5	1	5	7	10	2	0	1	2.9972	2997.2	Fair	2	6	7	2	1.16667	1.7	1.4	4.53846
10_DG	7	Ravioli in Tomatensauce mit Hackfleisch. Dazu ein gro<U+00DF>es Glas mit Orangensaft.	4	35	7	7	1	1	1	2	1	1	6	6	6	1.2	1	19	125	25	Congruent	0	3	0	8	5	3	1	10	10	0	NA	10	5	10	8	NA	0	2.8037	2803.7	Fair	2	6	7	2	1.16667	1.7	1.4	4.53846
10_DG	7	Ravioli in Tomatensauce mit Hackfleisch. Dazu ein gro<U+00DF>es Glas mit Orangensaft.	4	35	7	7	1	1	1	2	1	1	6	6	6	1.2	1	19	126	26	Incongruent	1	3	0	1	5	-4	0	8	7	1	1	7	5	8	1	0	1	3.1063	3106.3	Unfair	0	1	3	6	1.16667	1.7	1.4	4.53846
10_DG	7	Ravioli in Tomatensauce mit Hackfleisch. Dazu ein gro<U+00DF>es Glas mit Orangensaft.	4	35	7	7	1	1	1	2	1	1	6	6	6	1.2	1	19	127	26	Incongruent	1	2	1	4	1	3	1	5	11	-6	0	5	4	11	1	0	1	2.4544	2454.4	Unfair	0	1	3	6	1.16667	1.7	1.4	4.53846
10_DG	7	Ravioli in Tomatensauce mit Hackfleisch. Dazu ein gro<U+00DF>es Glas mit Orangensaft.	4	35	7	7	1	1	1	2	1	1	6	6	6	1.2	1	19	128	26	Congruent	0	2	1	7	11	-4	0	7	8	-1	0	7	7	8	11	0	0	2.4774	2477.4	Unfair	0	1	3	6	1.16667	1.7	1.4	4.53846
10_DG	7	Ravioli in Tomatensauce mit Hackfleisch. Dazu ein gro<U+00DF>es Glas mit Orangensaft.	4	35	7	7	1	1	1	2	1	1	6	6	6	1.2	1	19	129	26	Incongruent	1	1	1	1	5	-4	0	10	6	4	1	10	1	6	5	1	0	2.7258	2725.8	Unfair	0	1	3	6	1.16667	1.7	1.4	4.53846
10_DG	7	Ravioli in Tomatensauce mit Hackfleisch. Dazu ein gro<U+00DF>es Glas mit Orangensaft.	4	35	7	7	1	1	1	2	1	1	6	6	6	1.2	1	19	130	26	Congruent	0	2	1	6	1	5	1	7	7	0	NA	7	6	7	1	NA	1	2.7308	2730.8	Unfair	0	1	3	6	1.16667	1.7	1.4	4.53846
10_DG	7	Ravioli in Tomatensauce mit Hackfleisch. Dazu ein gro<U+00DF>es Glas mit Orangensaft.	4	35	7	7	1	1	1	2	1	1	6	6	6	1.2	1	19	131	27	Congruent	0	1	1	11	6	5	1	10	6	4	1	10	11	6	6	1	1	1.8636	1863.6	Neutral	1	4	3	4	1.16667	1.7	1.4	4.53846
10_DG	7	Ravioli in Tomatensauce mit Hackfleisch. Dazu ein gro<U+00DF>es Glas mit Orangensaft.	4	35	7	7	1	1	1	2	1	1	6	6	6	1.2	1	19	132	27	Incongruent	1	1	1	1	6	-5	0	8	4	4	1	8	1	4	6	1	0	2.1144	2114.4	Neutral	1	4	3	4	1.16667	1.7	1.4	4.53846
10_DG	7	Ravioli in Tomatensauce mit Hackfleisch. Dazu ein gro<U+00DF>es Glas mit Orangensaft.	4	35	7	7	1	1	1	2	1	1	6	6	6	1.2	1	19	133	27	Incongruent	1	4	0	11	10	1	1	6	9	-3	0	9	10	6	11	1	0	1.4555	1455.5	Neutral	1	4	3	4	1.16667	1.7	1.4	4.53846
10_DG	7	Ravioli in Tomatensauce mit Hackfleisch. Dazu ein gro<U+00DF>es Glas mit Orangensaft.	4	35	7	7	1	1	1	2	1	1	6	6	6	1.2	1	19	134	27	Congruent	0	1	1	7	11	-4	0	9	11	-2	0	9	7	11	11	0	0	2.0447	2044.7	Neutral	1	4	3	4	1.16667	1.7	1.4	4.53846
10_DG	7	Ravioli in Tomatensauce mit Hackfleisch. Dazu ein gro<U+00DF>es Glas mit Orangensaft.	4	35	7	7	1	1	1	2	1	1	6	6	6	1.2	1	19	135	27	Incongruent	1	2	1	10	1	9	1	7	9	-2	0	7	10	9	1	0	1	2.4459	2445.9	Neutral	1	4	3	4	1.16667	1.7	1.4	4.53846
10_DG	7	Ravioli in Tomatensauce mit Hackfleisch. Dazu ein gro<U+00DF>es Glas mit Orangensaft.	4	35	7	7	1	1	1	2	1	1	6	6	6	1.2	1	19	136	28	Incongruent	1	4	0	3	1	2	1	4	10	-6	0	10	1	4	3	1	0	3.0031	3003.1	Unfair	0	3	3	7	1.16667	1.7	1.4	4.53846
10_DG	7	Ravioli in Tomatensauce mit Hackfleisch. Dazu ein gro<U+00DF>es Glas mit Orangensaft.	4	35	7	7	1	1	1	2	1	1	6	6	6	1.2	1	19	137	28	Congruent	0	3	0	6	4	2	1	4	3	1	1	3	4	4	6	0	0	3.1999	3199.9	Unfair	0	3	3	7	1.16667	1.7	1.4	4.53846
10_DG	7	Ravioli in Tomatensauce mit Hackfleisch. Dazu ein gro<U+00DF>es Glas mit Orangensaft.	4	35	7	7	1	1	1	2	1	1	6	6	6	1.2	1	19	138	28	Congruent	0	2	1	6	4	2	1	5	1	4	1	5	6	1	4	1	1	2.5938	2593.8	Unfair	0	3	3	7	1.16667	1.7	1.4	4.53846
10_DG	7	Ravioli in Tomatensauce mit Hackfleisch. Dazu ein gro<U+00DF>es Glas mit Orangensaft.	4	35	7	7	1	1	1	2	1	1	6	6	6	1.2	1	19	139	28	Incongruent	1	3	0	1	11	-10	0	11	8	3	1	8	11	11	1	0	1	1.6629	1662.9	Unfair	0	3	3	7	1.16667	1.7	1.4	4.53846
10_DG	7	Ravioli in Tomatensauce mit Hackfleisch. Dazu ein gro<U+00DF>es Glas mit Orangensaft.	4	35	7	7	1	1	1	2	1	1	6	6	6	1.2	1	19	140	28	Incongruent	1	2	1	4	1	3	1	4	8	-4	0	4	4	8	1	0	1	1.8793	1879.3	Unfair	0	3	3	7	1.16667	1.7	1.4	4.53846
10_DG	7	Ravioli in Tomatensauce mit Hackfleisch. Dazu ein gro<U+00DF>es Glas mit Orangensaft.	4	35	7	7	1	1	1	2	1	1	6	6	6	1.2	1	19	141	29	Incongruent	1	2	1	10	3	7	1	7	8	-1	0	7	10	8	3	0	1	3.3376	3337.6	Neutral	1	4	3	9	1.16667	1.7	1.4	4.53846
10_DG	7	Ravioli in Tomatensauce mit Hackfleisch. Dazu ein gro<U+00DF>es Glas mit Orangensaft.	4	35	7	7	1	1	1	2	1	1	6	6	6	1.2	1	19	142	29	Congruent	0	3	0	6	9	-3	0	6	8	-2	0	8	9	6	6	1	1	1.6501	1650.1	Neutral	1	4	3	9	1.16667	1.7	1.4	4.53846
10_DG	7	Ravioli in Tomatensauce mit Hackfleisch. Dazu ein gro<U+00DF>es Glas mit Orangensaft.	4	35	7	7	1	1	1	2	1	1	6	6	6	1.2	1	19	143	29	Congruent	0	4	0	10	6	4	1	11	8	3	1	8	6	11	10	0	0	2.8805	2880.5	Neutral	1	4	3	9	1.16667	1.7	1.4	4.53846
10_DG	7	Ravioli in Tomatensauce mit Hackfleisch. Dazu ein gro<U+00DF>es Glas mit Orangensaft.	4	35	7	7	1	1	1	2	1	1	6	6	6	1.2	1	19	144	29	Incongruent	1	1	1	1	2	-1	0	11	5	6	1	11	1	5	2	1	0	2.5394	2539.4	Neutral	1	4	3	9	1.16667	1.7	1.4	4.53846
10_DG	7	Ravioli in Tomatensauce mit Hackfleisch. Dazu ein gro<U+00DF>es Glas mit Orangensaft.	4	35	7	7	1	1	1	2	1	1	6	6	6	1.2	1	19	145	29	Incongruent	1	2	1	4	2	2	1	5	6	-1	0	5	4	6	2	0	1	2.453	2453	Neutral	1	4	3	9	1.16667	1.7	1.4	4.53846
10_DG	7	Ravioli in Tomatensauce mit Hackfleisch. Dazu ein gro<U+00DF>es Glas mit Orangensaft.	4	35	7	7	1	1	1	2	1	1	6	6	6	1.2	1	19	146	30	Incongruent	1	3	0	9	2	7	1	4	5	-1	0	5	2	4	9	1	0	3.0461	3046.1	Fair	2	5	7	3	1.16667	1.7	1.4	4.53846
10_DG	7	Ravioli in Tomatensauce mit Hackfleisch. Dazu ein gro<U+00DF>es Glas mit Orangensaft.	4	35	7	7	1	1	1	2	1	1	6	6	6	1.2	1	19	147	30	Incongruent	1	3	0	6	2	4	1	5	9	-4	0	9	2	5	6	1	0	2.5872	2587.2	Fair	2	5	7	3	1.16667	1.7	1.4	4.53846
10_DG	7	Ravioli in Tomatensauce mit Hackfleisch. Dazu ein gro<U+00DF>es Glas mit Orangensaft.	4	35	7	7	1	1	1	2	1	1	6	6	6	1.2	1	19	148	30	Congruent	0	2	1	9	1	8	1	11	8	3	1	11	9	8	1	1	1	2.3654	2365.4	Fair	2	5	7	3	1.16667	1.7	1.4	4.53846
10_DG	7	Ravioli in Tomatensauce mit Hackfleisch. Dazu ein gro<U+00DF>es Glas mit Orangensaft.	4	35	7	7	1	1	1	2	1	1	6	6	6	1.2	1	19	149	30	Incongruent	1	1	1	7	3	4	1	5	7	-2	0	5	7	7	3	0	1	2.3277	2327.7	Fair	2	5	7	3	1.16667	1.7	1.4	4.53846
10_DG	7	Ravioli in Tomatensauce mit Hackfleisch. Dazu ein gro<U+00DF>es Glas mit Orangensaft.	4	35	7	7	1	1	1	2	1	1	6	6	6	1.2	1	19	150	30	Congruent	0	2	1	3	4	-1	0	1	4	-3	0	1	3	4	4	0	0	3.5368	3536.8	Fair	2	5	7	3	1.16667	1.7	1.4	4.53846
10_DG	7	Ravioli in Tomatensauce mit Hackfleisch. Dazu ein gro<U+00DF>es Glas mit Orangensaft.	4	35	7	7	1	1	1	2	1	1	6	6	6	1.2	1	19	151	31	Congruent	0	2	1	8	1	7	1	7	7	0	NA	7	8	7	1	NA	1	2.2684	2268.4	Unfair	0	1	2	7	1.16667	1.7	1.4	4.53846
10_DG	7	Ravioli in Tomatensauce mit Hackfleisch. Dazu ein gro<U+00DF>es Glas mit Orangensaft.	4	35	7	7	1	1	1	2	1	1	6	6	6	1.2	1	19	152	31	Incongruent	1	2	1	1	5	-4	0	7	5	2	1	7	1	5	5	1	0	2.391	2391	Unfair	0	1	2	7	1.16667	1.7	1.4	4.53846
10_DG	7	Ravioli in Tomatensauce mit Hackfleisch. Dazu ein gro<U+00DF>es Glas mit Orangensaft.	4	35	7	7	1	1	1	2	1	1	6	6	6	1.2	1	19	153	31	Congruent	0	3	0	8	11	-3	0	6	10	-4	0	10	11	6	8	1	1	3.3456	3345.6	Unfair	0	1	2	7	1.16667	1.7	1.4	4.53846
10_DG	7	Ravioli in Tomatensauce mit Hackfleisch. Dazu ein gro<U+00DF>es Glas mit Orangensaft.	4	35	7	7	1	1	1	2	1	1	6	6	6	1.2	1	19	154	31	Incongruent	1	2	1	6	1	5	1	5	9	-4	0	5	6	9	1	0	1	1.4508	1450.8	Unfair	0	1	2	7	1.16667	1.7	1.4	4.53846
10_DG	7	Ravioli in Tomatensauce mit Hackfleisch. Dazu ein gro<U+00DF>es Glas mit Orangensaft.	4	35	7	7	1	1	1	2	1	1	6	6	6	1.2	1	19	155	31	Incongruent	1	4	0	2	8	-6	0	10	7	3	1	7	8	10	2	0	1	1.5857	1585.7	Unfair	0	1	2	7	1.16667	1.7	1.4	4.53846
10_DG	7	Ravioli in Tomatensauce mit Hackfleisch. Dazu ein gro<U+00DF>es Glas mit Orangensaft.	4	35	7	7	1	1	1	2	1	1	6	6	6	1.2	1	19	156	32	Incongruent	1	1	1	1	4	-3	0	9	5	4	1	9	1	5	4	1	0	2.7963	2796.3	Fair	2	8	9	1	1.16667	1.7	1.4	4.53846
10_DG	7	Ravioli in Tomatensauce mit Hackfleisch. Dazu ein gro<U+00DF>es Glas mit Orangensaft.	4	35	7	7	1	1	1	2	1	1	6	6	6	1.2	1	19	157	32	Incongruent	1	1	1	5	1	4	1	10	11	-1	0	10	5	11	1	0	1	2.1332	2133.2	Fair	2	8	9	1	1.16667	1.7	1.4	4.53846
10_DG	7	Ravioli in Tomatensauce mit Hackfleisch. Dazu ein gro<U+00DF>es Glas mit Orangensaft.	4	35	7	7	1	1	1	2	1	1	6	6	6	1.2	1	19	158	32	Incongruent	1	2	1	4	3	1	1	5	6	-1	0	5	4	6	3	0	1	3.4246	3424.6	Fair	2	8	9	1	1.16667	1.7	1.4	4.53846
10_DG	7	Ravioli in Tomatensauce mit Hackfleisch. Dazu ein gro<U+00DF>es Glas mit Orangensaft.	4	35	7	7	1	1	1	2	1	1	6	6	6	1.2	1	19	159	32	Congruent	0	3	0	8	10	-2	0	6	10	-4	0	10	10	6	8	1	1	3.3136	3313.6	Fair	2	8	9	1	1.16667	1.7	1.4	4.53846
10_DG	7	Ravioli in Tomatensauce mit Hackfleisch. Dazu ein gro<U+00DF>es Glas mit Orangensaft.	4	35	7	7	1	1	1	2	1	1	6	6	6	1.2	1	19	160	32	Congruent	0	1	1	5	1	4	1	9	3	6	1	9	5	3	1	1	1	2.4114	2411.4	Fair	2	8	9	1	1.16667	1.7	1.4	4.53846
10_DG	7	Ravioli in Tomatensauce mit Hackfleisch. Dazu ein gro<U+00DF>es Glas mit Orangensaft.	4	35	7	7	1	1	1	2	1	1	6	6	6	1.2	1	19	161	33	Incongruent	1	2	1	11	1	10	1	5	11	-6	0	5	11	11	1	0	1	3.1124	3112.4	Neutral	1	4	3	1	1.16667	1.7	1.4	4.53846
10_DG	7	Ravioli in Tomatensauce mit Hackfleisch. Dazu ein gro<U+00DF>es Glas mit Orangensaft.	4	35	7	7	1	1	1	2	1	1	6	6	6	1.2	1	19	162	33	Incongruent	1	4	0	11	10	1	1	6	10	-4	0	10	10	6	11	1	0	1.7677	1767.7	Neutral	1	4	3	1	1.16667	1.7	1.4	4.53846
10_DG	7	Ravioli in Tomatensauce mit Hackfleisch. Dazu ein gro<U+00DF>es Glas mit Orangensaft.	4	35	7	7	1	1	1	2	1	1	6	6	6	1.2	1	19	163	33	Incongruent	1	3	0	9	2	7	1	5	9	-4	0	9	2	5	9	1	0	3.1989	3198.9	Neutral	1	4	3	1	1.16667	1.7	1.4	4.53846
10_DG	7	Ravioli in Tomatensauce mit Hackfleisch. Dazu ein gro<U+00DF>es Glas mit Orangensaft.	4	35	7	7	1	1	1	2	1	1	6	6	6	1.2	1	19	164	33	Congruent	0	1	1	11	2	9	1	11	7	4	1	11	11	7	2	1	1	1.989	1989	Neutral	1	4	3	1	1.16667	1.7	1.4	4.53846
10_DG	7	Ravioli in Tomatensauce mit Hackfleisch. Dazu ein gro<U+00DF>es Glas mit Orangensaft.	4	35	7	7	1	1	1	2	1	1	6	6	6	1.2	1	19	165	33	Congruent	0	4	0	1	9	-8	0	11	11	0	NA	11	9	11	1	NA	1	1.6888	1688.8	Neutral	1	4	3	1	1.16667	1.7	1.4	4.53846
10_DG	7	Ravioli in Tomatensauce mit Hackfleisch. Dazu ein gro<U+00DF>es Glas mit Orangensaft.	4	35	7	7	1	1	1	2	1	1	6	6	6	1.2	1	19	166	34	Congruent	0	1	1	8	1	7	1	11	7	4	1	11	8	7	1	1	1	2.04	2040	Fair	2	5	6	2	1.16667	1.7	1.4	4.53846
10_DG	7	Ravioli in Tomatensauce mit Hackfleisch. Dazu ein gro<U+00DF>es Glas mit Orangensaft.	4	35	7	7	1	1	1	2	1	1	6	6	6	1.2	1	19	167	34	Incongruent	1	4	0	9	8	1	1	7	11	-4	0	11	8	7	9	1	0	1.8935	1893.5	Fair	2	5	6	2	1.16667	1.7	1.4	4.53846
10_DG	7	Ravioli in Tomatensauce mit Hackfleisch. Dazu ein gro<U+00DF>es Glas mit Orangensaft.	4	35	7	7	1	1	1	2	1	1	6	6	6	1.2	1	19	168	34	Incongruent	1	3	0	4	6	-2	0	8	5	3	1	5	6	8	4	0	1	2.6164	2616.4	Fair	2	5	6	2	1.16667	1.7	1.4	4.53846
10_DG	7	Ravioli in Tomatensauce mit Hackfleisch. Dazu ein gro<U+00DF>es Glas mit Orangensaft.	4	35	7	7	1	1	1	2	1	1	6	6	6	1.2	1	19	169	34	Congruent	0	1	1	9	1	8	1	11	8	3	1	11	9	8	1	1	1	1.8462	1846.2	Fair	2	5	6	2	1.16667	1.7	1.4	4.53846
10_DG	7	Ravioli in Tomatensauce mit Hackfleisch. Dazu ein gro<U+00DF>es Glas mit Orangensaft.	4	35	7	7	1	1	1	2	1	1	6	6	6	1.2	1	19	170	34	Incongruent	1	3	0	1	3	-2	0	9	7	2	1	7	3	9	1	0	1	2.5271	2527.1	Fair	2	5	6	2	1.16667	1.7	1.4	4.53846
10_DG	7	Ravioli in Tomatensauce mit Hackfleisch. Dazu ein gro<U+00DF>es Glas mit Orangensaft.	4	35	7	7	1	1	1	2	1	1	6	6	6	1.2	1	19	171	35	Congruent	0	3	0	1	9	-8	0	7	10	-3	0	10	9	7	1	1	1	3.4058	3405.8	Unfair	0	0	4	4	1.16667	1.7	1.4	4.53846
10_DG	7	Ravioli in Tomatensauce mit Hackfleisch. Dazu ein gro<U+00DF>es Glas mit Orangensaft.	4	35	7	7	1	1	1	2	1	1	6	6	6	1.2	1	19	172	35	Incongruent	1	2	1	8	1	7	1	6	8	-2	0	6	8	8	1	0	1	2.1777	2177.7	Unfair	0	0	4	4	1.16667	1.7	1.4	4.53846
10_DG	7	Ravioli in Tomatensauce mit Hackfleisch. Dazu ein gro<U+00DF>es Glas mit Orangensaft.	4	35	7	7	1	1	1	2	1	1	6	6	6	1.2	1	19	173	35	Incongruent	1	2	1	8	1	7	1	7	9	-2	0	7	8	9	1	0	1	2.9219	2921.9	Unfair	0	0	4	4	1.16667	1.7	1.4	4.53846
10_DG	7	Ravioli in Tomatensauce mit Hackfleisch. Dazu ein gro<U+00DF>es Glas mit Orangensaft.	4	35	7	7	1	1	1	2	1	1	6	6	6	1.2	1	19	174	35	Incongruent	1	2	1	11	4	7	1	7	8	-1	0	7	11	8	4	0	1	1.8766	1876.6	Unfair	0	0	4	4	1.16667	1.7	1.4	4.53846
10_DG	7	Ravioli in Tomatensauce mit Hackfleisch. Dazu ein gro<U+00DF>es Glas mit Orangensaft.	4	35	7	7	1	1	1	2	1	1	6	6	6	1.2	1	19	175	35	Congruent	0	1	1	10	11	-1	0	11	11	0	NA	11	10	11	11	NA	0	2.7701	2770.1	Unfair	0	0	4	4	1.16667	1.7	1.4	4.53846
10_DG	7	Ravioli in Tomatensauce mit Hackfleisch. Dazu ein gro<U+00DF>es Glas mit Orangensaft.	4	35	7	7	1	1	1	2	1	1	6	6	6	1.2	1	19	176	35	Payoff_trial	0	1	1	1	1	0	NA	11	8	3	1	11	1	8	1	1	NA	2.3326	2332.6	Unfair	0	0	4	4	1.16667	1.7	1.4	4.53846
10_DG	7	Ravioli in Tomatensauce mit Hackfleisch. Dazu ein gro<U+00DF>es Glas mit Orangensaft.	4	35	7	7	1	1	1	2	1	1	6	6	6	1.2	1	19	177	36	Congruent	0	1	1	4	7	-3	0	7	7	0	NA	7	4	7	7	NA	0	3.165	3165	Neutral	1	4	3	6	1.16667	1.7	1.4	4.53846
10_DG	7	Ravioli in Tomatensauce mit Hackfleisch. Dazu ein gro<U+00DF>es Glas mit Orangensaft.	4	35	7	7	1	1	1	2	1	1	6	6	6	1.2	1	19	178	36	Congruent	0	4	0	3	1	2	1	8	7	1	1	7	1	8	3	0	0	2.8301	2830.1	Neutral	1	4	3	6	1.16667	1.7	1.4	4.53846
10_DG	7	Ravioli in Tomatensauce mit Hackfleisch. Dazu ein gro<U+00DF>es Glas mit Orangensaft.	4	35	7	7	1	1	1	2	1	1	6	6	6	1.2	1	19	179	36	Incongruent	1	1	1	9	11	-2	0	11	6	5	1	11	9	6	11	1	0	1.7364	1736.4	Neutral	1	4	3	6	1.16667	1.7	1.4	4.53846
10_DG	7	Ravioli in Tomatensauce mit Hackfleisch. Dazu ein gro<U+00DF>es Glas mit Orangensaft.	4	35	7	7	1	1	1	2	1	1	6	6	6	1.2	1	19	180	36	Incongruent	1	3	0	11	6	5	1	6	7	-1	0	7	6	6	11	1	0	2.9784	2978.4	Neutral	1	4	3	6	1.16667	1.7	1.4	4.53846
10_DG	7	Ravioli in Tomatensauce mit Hackfleisch. Dazu ein gro<U+00DF>es Glas mit Orangensaft.	4	35	7	7	1	1	1	2	1	1	6	6	6	1.2	1	19	181	36	Incongruent	1	4	0	1	9	-8	0	11	10	1	1	10	9	11	1	0	1	1.9777	1977.7	Neutral	1	4	3	6	1.16667	1.7	1.4	4.53846
10_DG	7	Ravioli in Tomatensauce mit Hackfleisch. Dazu ein gro<U+00DF>es Glas mit Orangensaft.	4	35	7	7	1	1	1	2	1	1	6	6	6	1.2	1	19	182	36	Congruent	0	1	1	10	1	9	1	11	6	5	1	11	10	6	1	1	1	1.6478	1647.8	Neutral	1	4	3	6	1.16667	1.7	1.4	4.53846
11_DG	7	Quiche lorraine	4	30	6	6	3	2	7	1	1	1	8	7	7.5	2.4	0	22	1	1	Congruent	0	4	0	2	7	-5	0	3	11	-8	0	11	7	3	2	1	1	1.8716	1871.6	Neutral	1	4	7	2	3.33333	3.5	2.8	2.53846
11_DG	7	Quiche lorraine	4	30	6	6	3	2	7	1	1	1	8	7	7.5	2.4	0	22	2	1	Congruent	0	2	1	11	3	8	1	6	3	3	1	6	11	3	3	1	1	1.7993	1799.3	Neutral	1	4	7	2	3.33333	3.5	2.8	2.53846
11_DG	7	Quiche lorraine	4	30	6	6	3	2	7	1	1	1	8	7	7.5	2.4	0	22	3	1	Incongruent	1	2	1	5	2	3	1	3	6	-3	0	3	5	6	2	0	1	1.6109	1610.9	Neutral	1	4	7	2	3.33333	3.5	2.8	2.53846
11_DG	7	Quiche lorraine	4	30	6	6	3	2	7	1	1	1	8	7	7.5	2.4	0	22	4	1	Incongruent	1	3	0	2	9	-7	0	8	7	1	1	7	9	8	2	0	1	1.7192	1719.2	Neutral	1	4	7	2	3.33333	3.5	2.8	2.53846
11_DG	7	Quiche lorraine	4	30	6	6	3	2	7	1	1	1	8	7	7.5	2.4	0	22	5	1	Incongruent	1	2	1	11	10	1	1	8	9	-1	0	8	11	9	10	0	1	2.0061	2006.1	Neutral	1	4	7	2	3.33333	3.5	2.8	2.53846
11_DG	7	Quiche lorraine	4	30	6	6	3	2	7	1	1	1	8	7	7.5	2.4	0	22	6	2	Incongruent	1	2	1	4	1	3	1	7	8	-1	0	7	4	8	1	0	1	2.2674	2267.4	Unfair	0	0	7	3	3.33333	3.5	2.8	2.53846
11_DG	7	Quiche lorraine	4	30	6	6	3	2	7	1	1	1	8	7	7.5	2.4	0	22	7	2	Incongruent	1	2	1	5	2	3	1	1	8	-7	0	1	5	8	2	0	1	1.8091	1809.1	Unfair	0	0	7	3	3.33333	3.5	2.8	2.53846
11_DG	7	Quiche lorraine	4	30	6	6	3	2	7	1	1	1	8	7	7.5	2.4	0	22	8	2	Incongruent	1	1	1	10	3	7	1	5	8	-3	0	5	10	8	3	0	1	1.7831	1783.1	Unfair	0	0	7	3	3.33333	3.5	2.8	2.53846
11_DG	7	Quiche lorraine	4	30	6	6	3	2	7	1	1	1	8	7	7.5	2.4	0	22	9	2	Congruent	0	4	0	1	9	-8	0	8	8	0	NA	8	9	8	1	NA	1	1.3474	1347.4	Unfair	0	0	7	3	3.33333	3.5	2.8	2.53846
11_DG	7	Quiche lorraine	4	30	6	6	3	2	7	1	1	1	8	7	7.5	2.4	0	22	10	2	Congruent	0	2	1	8	2	6	1	9	3	6	1	9	8	3	2	1	1	1.6224	1622.4	Unfair	0	0	7	3	3.33333	3.5	2.8	2.53846
11_DG	7	Quiche lorraine	4	30	6	6	3	2	7	1	1	1	8	7	7.5	2.4	0	22	11	3	Incongruent	1	2	1	8	4	4	1	1	9	-8	0	1	8	9	4	0	1	1.7976	1797.6	Fair	2	7	7	3	3.33333	3.5	2.8	2.53846
11_DG	7	Quiche lorraine	4	30	6	6	3	2	7	1	1	1	8	7	7.5	2.4	0	22	12	3	Congruent	0	1	1	9	2	7	1	7	4	3	1	7	9	4	2	1	1	1.2679	1267.9	Fair	2	7	7	3	3.33333	3.5	2.8	2.53846
11_DG	7	Quiche lorraine	4	30	6	6	3	2	7	1	1	1	8	7	7.5	2.4	0	22	13	3	Incongruent	1	4	0	3	10	-7	0	8	5	3	1	5	10	8	3	0	1	1.3774	1377.4	Fair	2	7	7	3	3.33333	3.5	2.8	2.53846
11_DG	7	Quiche lorraine	4	30	6	6	3	2	7	1	1	1	8	7	7.5	2.4	0	22	14	3	Incongruent	1	3	0	3	5	-2	0	5	1	4	1	1	5	5	3	0	1	1.4926	1492.6	Fair	2	7	7	3	3.33333	3.5	2.8	2.53846
11_DG	7	Quiche lorraine	4	30	6	6	3	2	7	1	1	1	8	7	7.5	2.4	0	22	15	3	Congruent	0	4	0	3	10	-7	0	6	9	-3	0	9	10	6	3	1	1	1.6915	1691.5	Fair	2	7	7	3	3.33333	3.5	2.8	2.53846
11_DG	7	Quiche lorraine	4	30	6	6	3	2	7	1	1	1	8	7	7.5	2.4	0	22	16	4	Congruent	0	3	0	3	6	-3	0	4	6	-2	0	6	6	4	3	1	1	2.5186	2518.6	Neutral	1	4	8	3	3.33333	3.5	2.8	2.53846
11_DG	7	Quiche lorraine	4	30	6	6	3	2	7	1	1	1	8	7	7.5	2.4	0	22	17	4	Congruent	0	1	1	9	8	1	1	9	8	1	1	9	9	8	8	1	1	1.9064	1906.4	Neutral	1	4	8	3	3.33333	3.5	2.8	2.53846
11_DG	7	Quiche lorraine	4	30	6	6	3	2	7	1	1	1	8	7	7.5	2.4	0	22	18	4	Incongruent	1	4	0	6	11	-5	0	9	8	1	1	8	11	9	6	0	1	2.0952	2095.2	Neutral	1	4	8	3	3.33333	3.5	2.8	2.53846
11_DG	7	Quiche lorraine	4	30	6	6	3	2	7	1	1	1	8	7	7.5	2.4	0	22	19	4	Incongruent	1	1	1	8	2	6	1	3	8	-5	0	3	8	8	2	0	1	1.8957	1895.7	Neutral	1	4	8	3	3.33333	3.5	2.8	2.53846
11_DG	7	Quiche lorraine	4	30	6	6	3	2	7	1	1	1	8	7	7.5	2.4	0	22	20	4	Incongruent	1	4	0	2	8	-6	0	8	7	1	1	7	8	8	2	0	1	1.7639	1763.9	Neutral	1	4	8	3	3.33333	3.5	2.8	2.53846
11_DG	7	Quiche lorraine	4	30	6	6	3	2	7	1	1	1	8	7	7.5	2.4	0	22	21	5	Incongruent	1	2	1	8	2	6	1	1	8	-7	0	1	8	8	2	0	1	2.4898	2489.8	Fair	2	5	7	3	3.33333	3.5	2.8	2.53846
11_DG	7	Quiche lorraine	4	30	6	6	3	2	7	1	1	1	8	7	7.5	2.4	0	22	22	5	Incongruent	1	1	1	9	1	8	1	8	10	-2	0	8	9	10	1	0	1	1.1182	1118.2	Fair	2	5	7	3	3.33333	3.5	2.8	2.53846
11_DG	7	Quiche lorraine	4	30	6	6	3	2	7	1	1	1	8	7	7.5	2.4	0	22	23	5	Congruent	0	3	0	3	5	-2	0	2	6	-4	0	6	5	2	3	1	1	1.6086	1608.6	Fair	2	5	7	3	3.33333	3.5	2.8	2.53846
11_DG	7	Quiche lorraine	4	30	6	6	3	2	7	1	1	1	8	7	7.5	2.4	0	22	24	5	Congruent	0	3	0	2	3	-1	0	6	9	-3	0	9	3	6	2	1	1	1.8502	1850.2	Fair	2	5	7	3	3.33333	3.5	2.8	2.53846
11_DG	7	Quiche lorraine	4	30	6	6	3	2	7	1	1	1	8	7	7.5	2.4	0	22	25	5	Incongruent	1	4	0	4	9	-5	0	7	3	4	1	3	9	7	4	0	1	1.7648	1764.8	Fair	2	5	7	3	3.33333	3.5	2.8	2.53846
11_DG	7	Quiche lorraine	4	30	6	6	3	2	7	1	1	1	8	7	7.5	2.4	0	22	26	6	Incongruent	1	3	0	3	6	-3	0	7	4	3	1	4	6	7	3	0	1	1.9502	1950.2	Unfair	0	2	7	4	3.33333	3.5	2.8	2.53846
11_DG	7	Quiche lorraine	4	30	6	6	3	2	7	1	1	1	8	7	7.5	2.4	0	22	27	6	Incongruent	1	2	1	9	6	3	1	2	9	-7	0	2	9	9	6	0	1	2.3606	2360.6	Unfair	0	2	7	4	3.33333	3.5	2.8	2.53846
11_DG	7	Quiche lorraine	4	30	6	6	3	2	7	1	1	1	8	7	7.5	2.4	0	22	28	6	Congruent	0	1	1	10	2	8	1	10	8	2	1	10	10	8	2	1	1	1.6097	1609.7	Unfair	0	2	7	4	3.33333	3.5	2.8	2.53846
11_DG	7	Quiche lorraine	4	30	6	6	3	2	7	1	1	1	8	7	7.5	2.4	0	22	29	6	Congruent	0	4	0	3	10	-7	0	3	9	-6	0	9	10	3	3	1	1	0.9481	948.1	Unfair	0	2	7	4	3.33333	3.5	2.8	2.53846
11_DG	7	Quiche lorraine	4	30	6	6	3	2	7	1	1	1	8	7	7.5	2.4	0	22	30	6	Incongruent	1	2	1	4	1	3	1	7	8	-1	0	7	4	8	1	0	1	2.4245	2424.5	Unfair	0	2	7	4	3.33333	3.5	2.8	2.53846
11_DG	7	Quiche lorraine	4	30	6	6	3	2	7	1	1	1	8	7	7.5	2.4	0	22	31	7	Incongruent	1	2	1	1	3	-2	0	8	5	3	1	8	1	5	3	1	0	2.5918	2591.8	Neutral	1	4	7	4	3.33333	3.5	2.8	2.53846
11_DG	7	Quiche lorraine	4	30	6	6	3	2	7	1	1	1	8	7	7.5	2.4	0	22	32	7	Congruent	0	1	1	9	5	4	1	9	1	8	1	9	9	1	5	1	1	2.1503	2150.3	Neutral	1	4	7	4	3.33333	3.5	2.8	2.53846
11_DG	7	Quiche lorraine	4	30	6	6	3	2	7	1	1	1	8	7	7.5	2.4	0	22	33	7	Congruent	0	4	0	6	11	-5	0	4	8	-4	0	8	11	4	6	1	1	1.8148	1814.8	Neutral	1	4	7	4	3.33333	3.5	2.8	2.53846
11_DG	7	Quiche lorraine	4	30	6	6	3	2	7	1	1	1	8	7	7.5	2.4	0	22	34	7	Incongruent	1	1	1	11	8	3	1	7	8	-1	0	7	11	8	8	0	1	1.501	1501	Neutral	1	4	7	4	3.33333	3.5	2.8	2.53846
11_DG	7	Quiche lorraine	4	30	6	6	3	2	7	1	1	1	8	7	7.5	2.4	0	22	35	7	Incongruent	1	2	1	11	10	1	1	8	9	-1	0	8	11	9	10	0	1	1.817	1817	Neutral	1	4	7	4	3.33333	3.5	2.8	2.53846
11_DG	7	Quiche lorraine	4	30	6	6	3	2	7	1	1	1	8	7	7.5	2.4	0	22	36	8	Congruent	0	1	1	11	2	9	1	3	3	0	NA	3	11	3	2	NA	1	1.9303	1930.3	Fair	2	5	7	3	3.33333	3.5	2.8	2.53846
11_DG	7	Quiche lorraine	4	30	6	6	3	2	7	1	1	1	8	7	7.5	2.4	0	22	37	8	Congruent	0	2	1	4	3	1	1	8	2	6	1	8	4	2	3	1	1	2.315	2315	Fair	2	5	7	3	3.33333	3.5	2.8	2.53846
11_DG	7	Quiche lorraine	4	30	6	6	3	2	7	1	1	1	8	7	7.5	2.4	0	22	38	8	Incongruent	1	1	1	9	1	8	1	2	7	-5	0	2	9	7	1	0	1	1.6131	1613.1	Fair	2	5	7	3	3.33333	3.5	2.8	2.53846
11_DG	7	Quiche lorraine	4	30	6	6	3	2	7	1	1	1	8	7	7.5	2.4	0	22	39	8	Incongruent	1	2	1	10	7	3	1	7	8	-1	0	7	10	8	7	0	1	1.857	1857	Fair	2	5	7	3	3.33333	3.5	2.8	2.53846
11_DG	7	Quiche lorraine	4	30	6	6	3	2	7	1	1	1	8	7	7.5	2.4	0	22	40	8	Incongruent	1	1	1	10	8	2	1	3	8	-5	0	3	10	8	8	0	1	2.5891	2589.1	Fair	2	5	7	3	3.33333	3.5	2.8	2.53846
11_DG	7	Quiche lorraine	4	30	6	6	3	2	7	1	1	1	8	7	7.5	2.4	0	22	41	9	Incongruent	1	2	1	4	3	1	1	4	8	-4	0	4	4	8	3	0	1	2.0183	2018.3	Neutral	1	4	7	3	3.33333	3.5	2.8	2.53846
11_DG	7	Quiche lorraine	4	30	6	6	3	2	7	1	1	1	8	7	7.5	2.4	0	22	42	9	Congruent	0	2	1	5	6	-1	0	1	9	-8	0	1	5	9	6	0	0	1.8804	1880.4	Neutral	1	4	7	3	3.33333	3.5	2.8	2.53846
11_DG	7	Quiche lorraine	4	30	6	6	3	2	7	1	1	1	8	7	7.5	2.4	0	22	43	9	Congruent	0	4	0	3	11	-8	0	8	8	0	NA	8	11	8	3	NA	1	1.4707	1470.7	Neutral	1	4	7	3	3.33333	3.5	2.8	2.53846
11_DG	7	Quiche lorraine	4	30	6	6	3	2	7	1	1	1	8	7	7.5	2.4	0	22	44	9	Incongruent	1	2	1	7	2	5	1	2	4	-2	0	2	7	4	2	0	1	2.491	2491	Neutral	1	4	7	3	3.33333	3.5	2.8	2.53846
11_DG	7	Quiche lorraine	4	30	6	6	3	2	7	1	1	1	8	7	7.5	2.4	0	22	45	9	Incongruent	1	3	0	4	10	-6	0	8	1	7	1	1	10	8	4	0	1	2.9183	2918.3	Neutral	1	4	7	3	3.33333	3.5	2.8	2.53846
11_DG	7	Quiche lorraine	4	30	6	6	3	2	7	1	1	1	8	7	7.5	2.4	0	22	46	10	Incongruent	1	3	0	7	10	-3	0	6	3	3	1	3	10	6	7	0	1	2.1028	2102.8	Fair	2	6	7	3	3.33333	3.5	2.8	2.53846
11_DG	7	Quiche lorraine	4	30	6	6	3	2	7	1	1	1	8	7	7.5	2.4	0	22	47	10	Congruent	0	3	0	7	10	-3	0	8	11	-3	0	11	10	8	7	1	1	2.8351	2835.1	Fair	2	6	7	3	3.33333	3.5	2.8	2.53846
11_DG	7	Quiche lorraine	4	30	6	6	3	2	7	1	1	1	8	7	7.5	2.4	0	22	48	10	Congruent	0	2	1	6	7	-1	0	5	8	-3	0	5	6	8	7	0	0	2.872	2872	Fair	2	6	7	3	3.33333	3.5	2.8	2.53846
11_DG	7	Quiche lorraine	4	30	6	6	3	2	7	1	1	1	8	7	7.5	2.4	0	22	49	10	Incongruent	1	3	0	2	4	-2	0	8	1	7	1	1	4	8	2	0	1	1.7329	1732.9	Fair	2	6	7	3	3.33333	3.5	2.8	2.53846
11_DG	7	Quiche lorraine	4	30	6	6	3	2	7	1	1	1	8	7	7.5	2.4	0	22	50	10	Incongruent	1	4	0	2	6	-4	0	9	5	4	1	5	6	9	2	0	1	1.7055	1705.5	Fair	2	6	7	3	3.33333	3.5	2.8	2.53846
11_DG	7	Quiche lorraine	4	30	6	6	3	2	7	1	1	1	8	7	7.5	2.4	0	22	51	11	Incongruent	1	1	1	8	2	6	1	7	8	-1	0	7	8	8	2	0	1	1.6376	1637.6	Unfair	0	3	7	4	3.33333	3.5	2.8	2.53846
11_DG	7	Quiche lorraine	4	30	6	6	3	2	7	1	1	1	8	7	7.5	2.4	0	22	52	11	Congruent	0	2	1	6	1	5	1	6	3	3	1	6	6	3	1	1	1	1.5726	1572.6	Unfair	0	3	7	4	3.33333	3.5	2.8	2.53846
11_DG	7	Quiche lorraine	4	30	6	6	3	2	7	1	1	1	8	7	7.5	2.4	0	22	53	11	Congruent	0	2	1	9	8	1	1	9	1	8	1	9	9	1	8	1	1	1.8041	1804.1	Unfair	0	3	7	4	3.33333	3.5	2.8	2.53846
11_DG	7	Quiche lorraine	4	30	6	6	3	2	7	1	1	1	8	7	7.5	2.4	0	22	54	11	Incongruent	1	4	0	1	7	-6	0	7	6	1	1	6	7	7	1	0	1	1.9722	1972.2	Unfair	0	3	7	4	3.33333	3.5	2.8	2.53846
11_DG	7	Quiche lorraine	4	30	6	6	3	2	7	1	1	1	8	7	7.5	2.4	0	22	55	11	Incongruent	1	3	0	4	9	-5	0	8	7	1	1	7	9	8	4	0	1	2.0773	2077.3	Unfair	0	3	7	4	3.33333	3.5	2.8	2.53846
11_DG	7	Quiche lorraine	4	30	6	6	3	2	7	1	1	1	8	7	7.5	2.4	0	22	56	12	Congruent	0	4	0	8	10	-2	0	1	9	-8	0	9	10	1	8	1	1	1.7691	1769.1	Fair	2	8	6	3	3.33333	3.5	2.8	2.53846
11_DG	7	Quiche lorraine	4	30	6	6	3	2	7	1	1	1	8	7	7.5	2.4	0	22	57	12	Congruent	0	2	1	1	2	-1	0	3	6	-3	0	3	1	6	2	0	0	2.8583	2858.3	Fair	2	8	6	3	3.33333	3.5	2.8	2.53846
11_DG	7	Quiche lorraine	4	30	6	6	3	2	7	1	1	1	8	7	7.5	2.4	0	22	58	12	Incongruent	1	3	0	3	9	-6	0	8	3	5	1	3	9	8	3	0	1	2.0774	2077.4	Fair	2	8	6	3	3.33333	3.5	2.8	2.53846
11_DG	7	Quiche lorraine	4	30	6	6	3	2	7	1	1	1	8	7	7.5	2.4	0	22	59	12	Incongruent	1	3	0	4	7	-3	0	9	4	5	1	4	7	9	4	0	1	1.9896	1989.6	Fair	2	8	6	3	3.33333	3.5	2.8	2.53846
11_DG	7	Quiche lorraine	4	30	6	6	3	2	7	1	1	1	8	7	7.5	2.4	0	22	60	12	Incongruent	1	1	1	8	1	7	1	1	10	-9	0	1	8	10	1	0	1	1.7186	1718.6	Fair	2	8	6	3	3.33333	3.5	2.8	2.53846
11_DG	7	Quiche lorraine	4	30	6	6	3	2	7	1	1	1	8	7	7.5	2.4	0	22	61	13	Congruent	0	1	1	10	7	3	1	9	8	1	1	9	10	8	7	1	1	1.3477	1347.7	Neutral	1	4	7	3	3.33333	3.5	2.8	2.53846
11_DG	7	Quiche lorraine	4	30	6	6	3	2	7	1	1	1	8	7	7.5	2.4	0	22	62	13	Incongruent	1	2	1	6	3	3	1	6	7	-1	0	6	6	7	3	0	1	1.8655	1865.5	Neutral	1	4	7	3	3.33333	3.5	2.8	2.53846
11_DG	7	Quiche lorraine	4	30	6	6	3	2	7	1	1	1	8	7	7.5	2.4	0	22	63	13	Congruent	0	3	0	4	10	-6	0	3	9	-6	0	9	10	3	4	1	1	2.0782	2078.2	Neutral	1	4	7	3	3.33333	3.5	2.8	2.53846
11_DG	7	Quiche lorraine	4	30	6	6	3	2	7	1	1	1	8	7	7.5	2.4	0	22	64	13	Incongruent	1	3	0	4	5	-1	0	8	3	5	1	3	5	8	4	0	1	1.8915	1891.5	Neutral	1	4	7	3	3.33333	3.5	2.8	2.53846
11_DG	7	Quiche lorraine	4	30	6	6	3	2	7	1	1	1	8	7	7.5	2.4	0	22	65	13	Incongruent	1	2	1	3	1	2	1	2	8	-6	0	2	3	8	1	0	1	2.7905	2790.5	Neutral	1	4	7	3	3.33333	3.5	2.8	2.53846
11_DG	7	Quiche lorraine	4	30	6	6	3	2	7	1	1	1	8	7	7.5	2.4	0	22	66	14	Incongruent	1	1	1	11	2	9	1	7	8	-1	0	7	11	8	2	0	1	1.1806	1180.6	Unfair	0	1	6	4	3.33333	3.5	2.8	2.53846
11_DG	7	Quiche lorraine	4	30	6	6	3	2	7	1	1	1	8	7	7.5	2.4	0	22	67	14	Incongruent	1	2	1	9	6	3	1	3	9	-6	0	3	9	9	6	0	1	2.9707	2970.7	Unfair	0	1	6	4	3.33333	3.5	2.8	2.53846
11_DG	7	Quiche lorraine	4	30	6	6	3	2	7	1	1	1	8	7	7.5	2.4	0	22	68	14	Congruent	0	3	0	6	10	-4	0	3	7	-4	0	7	10	3	6	1	1	2.3096	2309.6	Unfair	0	1	6	4	3.33333	3.5	2.8	2.53846
11_DG	7	Quiche lorraine	4	30	6	6	3	2	7	1	1	1	8	7	7.5	2.4	0	22	69	14	Congruent	0	4	0	3	9	-6	0	5	7	-2	0	7	9	5	3	1	1	1.3831	1383.1	Unfair	0	1	6	4	3.33333	3.5	2.8	2.53846
11_DG	7	Quiche lorraine	4	30	6	6	3	2	7	1	1	1	8	7	7.5	2.4	0	22	70	14	Incongruent	1	2	1	8	9	-1	0	10	8	2	1	10	8	8	9	1	0	3.1218	3121.8	Unfair	0	1	6	4	3.33333	3.5	2.8	2.53846
11_DG	7	Quiche lorraine	4	30	6	6	3	2	7	1	1	1	8	7	7.5	2.4	0	22	71	15	Incongruent	1	3	0	1	4	-3	0	8	7	1	1	7	4	8	1	0	1	2.9565	2956.5	Fair	2	5	6	3	3.33333	3.5	2.8	2.53846
11_DG	7	Quiche lorraine	4	30	6	6	3	2	7	1	1	1	8	7	7.5	2.4	0	22	72	15	Incongruent	1	1	1	9	1	8	1	3	8	-5	0	3	9	8	1	0	1	1.7401	1740.1	Fair	2	5	6	3	3.33333	3.5	2.8	2.53846
11_DG	7	Quiche lorraine	4	30	6	6	3	2	7	1	1	1	8	7	7.5	2.4	0	22	73	15	Incongruent	1	1	1	10	3	7	1	3	6	-3	0	3	10	6	3	0	1	1.8088	1808.8	Fair	2	5	6	3	3.33333	3.5	2.8	2.53846
11_DG	7	Quiche lorraine	4	30	6	6	3	2	7	1	1	1	8	7	7.5	2.4	0	22	74	15	Congruent	0	4	0	7	10	-3	0	4	9	-5	0	9	10	4	7	1	1	2.3772	2377.2	Fair	2	5	6	3	3.33333	3.5	2.8	2.53846
11_DG	7	Quiche lorraine	4	30	6	6	3	2	7	1	1	1	8	7	7.5	2.4	0	22	75	15	Congruent	0	4	0	1	9	-8	0	3	3	0	NA	3	9	3	1	NA	1	1.6798	1679.8	Fair	2	5	6	3	3.33333	3.5	2.8	2.53846
11_DG	7	Quiche lorraine	4	30	6	6	3	2	7	1	1	1	8	7	7.5	2.4	0	22	76	16	Incongruent	1	3	0	3	5	-2	0	7	6	1	1	6	5	7	3	0	1	1.7121	1712.1	Neutral	1	4	6	3	3.33333	3.5	2.8	2.53846
11_DG	7	Quiche lorraine	4	30	6	6	3	2	7	1	1	1	8	7	7.5	2.4	0	22	77	16	Congruent	0	1	1	9	3	6	1	8	6	2	1	8	9	6	3	1	1	1.4485	1448.5	Neutral	1	4	6	3	3.33333	3.5	2.8	2.53846
11_DG	7	Quiche lorraine	4	30	6	6	3	2	7	1	1	1	8	7	7.5	2.4	0	22	78	16	Incongruent	1	1	1	11	2	9	1	6	9	-3	0	6	11	9	2	0	1	1.4915	1491.5	Neutral	1	4	6	3	3.33333	3.5	2.8	2.53846
11_DG	7	Quiche lorraine	4	30	6	6	3	2	7	1	1	1	8	7	7.5	2.4	0	22	79	16	Congruent	0	2	1	9	8	1	1	7	7	0	NA	7	9	7	8	NA	1	2.7491	2749.1	Neutral	1	4	6	3	3.33333	3.5	2.8	2.53846
11_DG	7	Quiche lorraine	4	30	6	6	3	2	7	1	1	1	8	7	7.5	2.4	0	22	80	16	Incongruent	1	2	1	6	9	-3	0	9	3	6	1	9	6	3	9	1	0	2.3818	2381.8	Neutral	1	4	6	3	3.33333	3.5	2.8	2.53846
11_DG	7	Quiche lorraine	4	30	6	6	3	2	7	1	1	1	8	7	7.5	2.4	0	22	81	17	Incongruent	1	1	1	11	4	7	1	6	9	-3	0	6	11	9	4	0	1	2.485	2485	Unfair	0	3	6	2	3.33333	3.5	2.8	2.53846
11_DG	7	Quiche lorraine	4	30	6	6	3	2	7	1	1	1	8	7	7.5	2.4	0	22	82	17	Congruent	0	2	1	5	3	2	1	3	1	2	1	3	5	1	3	1	1	1.8962	1896.2	Unfair	0	3	6	2	3.33333	3.5	2.8	2.53846
11_DG	7	Quiche lorraine	4	30	6	6	3	2	7	1	1	1	8	7	7.5	2.4	0	22	83	17	Incongruent	1	1	1	6	2	4	1	4	8	-4	0	4	6	8	2	0	1	1.9807	1980.7	Unfair	0	3	6	2	3.33333	3.5	2.8	2.53846
11_DG	7	Quiche lorraine	4	30	6	6	3	2	7	1	1	1	8	7	7.5	2.4	0	22	84	17	Congruent	0	4	0	1	9	-8	0	5	10	-5	0	10	9	5	1	1	1	1.055	1055	Unfair	0	3	6	2	3.33333	3.5	2.8	2.53846
11_DG	7	Quiche lorraine	4	30	6	6	3	2	7	1	1	1	8	7	7.5	2.4	0	22	85	17	Incongruent	1	3	0	7	10	-3	0	4	3	1	1	3	10	4	7	0	1	1.9282	1928.2	Unfair	0	3	6	2	3.33333	3.5	2.8	2.53846
11_DG	7	Quiche lorraine	4	30	6	6	3	2	7	1	1	1	8	7	7.5	2.4	0	22	86	18	Incongruent	1	3	0	2	10	-8	0	9	1	8	1	1	10	9	2	0	1	2.1856	2185.6	Fair	2	6	6	3	3.33333	3.5	2.8	2.53846
11_DG	7	Quiche lorraine	4	30	6	6	3	2	7	1	1	1	8	7	7.5	2.4	0	22	87	18	Incongruent	1	4	0	1	7	-6	0	8	4	4	1	4	7	8	1	0	1	1.2086	1208.6	Fair	2	6	6	3	3.33333	3.5	2.8	2.53846
11_DG	7	Quiche lorraine	4	30	6	6	3	2	7	1	1	1	8	7	7.5	2.4	0	22	88	18	Congruent	0	2	1	9	4	5	1	9	6	3	1	9	9	6	4	1	1	1.6909	1690.9	Fair	2	6	6	3	3.33333	3.5	2.8	2.53846
11_DG	7	Quiche lorraine	4	30	6	6	3	2	7	1	1	1	8	7	7.5	2.4	0	22	89	18	Incongruent	1	3	0	1	4	-3	0	7	3	4	1	3	4	7	1	0	1	1.8658	1865.8	Fair	2	6	6	3	3.33333	3.5	2.8	2.53846
11_DG	7	Quiche lorraine	4	30	6	6	3	2	7	1	1	1	8	7	7.5	2.4	0	22	90	18	Congruent	0	1	1	10	3	7	1	10	8	2	1	10	10	8	3	1	1	1.3192	1319.2	Fair	2	6	6	3	3.33333	3.5	2.8	2.53846
11_DG	7	Quiche lorraine	4	30	6	6	3	2	7	1	1	1	8	7	7.5	2.4	0	22	91	19	Incongruent	1	2	1	6	4	2	1	5	7	-2	0	5	6	7	4	0	1	2.0444	2044.4	Unfair	0	2	7	2	3.33333	3.5	2.8	2.53846
11_DG	7	Quiche lorraine	4	30	6	6	3	2	7	1	1	1	8	7	7.5	2.4	0	22	92	19	Congruent	0	4	0	7	10	-3	0	3	7	-4	0	7	10	3	7	1	1	2.4974	2497.4	Unfair	0	2	7	2	3.33333	3.5	2.8	2.53846
11_DG	7	Quiche lorraine	4	30	6	6	3	2	7	1	1	1	8	7	7.5	2.4	0	22	93	19	Incongruent	1	3	0	1	4	-3	0	8	5	3	1	5	4	8	1	0	1	1.2252	1225.2	Unfair	0	2	7	2	3.33333	3.5	2.8	2.53846
11_DG	7	Quiche lorraine	4	30	6	6	3	2	7	1	1	1	8	7	7.5	2.4	0	22	94	19	Incongruent	1	3	0	4	8	-4	0	9	1	8	1	1	8	9	4	0	1	2.1366	2136.6	Unfair	0	2	7	2	3.33333	3.5	2.8	2.53846
11_DG	7	Quiche lorraine	4	30	6	6	3	2	7	1	1	1	8	7	7.5	2.4	0	22	95	19	Congruent	0	2	1	9	5	4	1	7	5	2	1	7	9	5	5	1	1	2.4423	2442.3	Unfair	0	2	7	2	3.33333	3.5	2.8	2.53846
11_DG	7	Quiche lorraine	4	30	6	6	3	2	7	1	1	1	8	7	7.5	2.4	0	22	96	20	Congruent	0	3	0	2	5	-3	0	2	3	-1	0	3	5	2	2	1	1	2.469	2469	Fair	2	8	6	3	3.33333	3.5	2.8	2.53846
11_DG	7	Quiche lorraine	4	30	6	6	3	2	7	1	1	1	8	7	7.5	2.4	0	22	97	20	Incongruent	1	4	0	3	10	-7	0	8	7	1	1	7	10	8	3	0	1	1.3037	1303.7	Fair	2	8	6	3	3.33333	3.5	2.8	2.53846
11_DG	7	Quiche lorraine	4	30	6	6	3	2	7	1	1	1	8	7	7.5	2.4	0	22	98	20	Incongruent	1	3	0	3	1	2	1	3	8	-5	0	8	1	3	3	1	0	2.8925	2892.5	Fair	2	8	6	3	3.33333	3.5	2.8	2.53846
11_DG	7	Quiche lorraine	4	30	6	6	3	2	7	1	1	1	8	7	7.5	2.4	0	22	99	20	Congruent	0	1	1	10	3	7	1	10	8	2	1	10	10	8	3	1	1	1.3059	1305.9	Fair	2	8	6	3	3.33333	3.5	2.8	2.53846
11_DG	7	Quiche lorraine	4	30	6	6	3	2	7	1	1	1	8	7	7.5	2.4	0	22	100	20	Incongruent	1	3	0	2	3	-1	0	8	2	6	1	2	3	8	2	0	1	2.8733	2873.3	Fair	2	8	6	3	3.33333	3.5	2.8	2.53846
11_DG	7	Quiche lorraine	4	30	6	6	3	2	7	1	1	1	8	7	7.5	2.4	0	22	101	21	Congruent	0	4	0	2	10	-8	0	7	10	-3	0	10	10	7	2	1	1	1.4823	1482.3	Unfair	0	0	6	3	3.33333	3.5	2.8	2.53846
11_DG	7	Quiche lorraine	4	30	6	6	3	2	7	1	1	1	8	7	7.5	2.4	0	22	102	21	Congruent	0	4	0	1	10	-9	0	7	9	-2	0	9	10	7	1	1	1	1.2902	1290.2	Unfair	0	0	6	3	3.33333	3.5	2.8	2.53846
11_DG	7	Quiche lorraine	4	30	6	6	3	2	7	1	1	1	8	7	7.5	2.4	0	22	103	21	Incongruent	1	2	1	7	9	-2	0	9	3	6	1	9	7	3	9	1	0	2.2671	2267.1	Unfair	0	0	6	3	3.33333	3.5	2.8	2.53846
11_DG	7	Quiche lorraine	4	30	6	6	3	2	7	1	1	1	8	7	7.5	2.4	0	22	104	21	Incongruent	1	3	0	4	6	-2	0	8	6	2	1	6	6	8	4	0	1	1.8989	1898.9	Unfair	0	0	6	3	3.33333	3.5	2.8	2.53846
11_DG	7	Quiche lorraine	4	30	6	6	3	2	7	1	1	1	8	7	7.5	2.4	0	22	105	21	Incongruent	1	4	0	3	8	-5	0	9	7	2	1	7	8	9	3	0	1	1.7646	1764.6	Unfair	0	0	6	3	3.33333	3.5	2.8	2.53846
11_DG	7	Quiche lorraine	4	30	6	6	3	2	7	1	1	1	8	7	7.5	2.4	0	22	106	22	Incongruent	1	2	1	7	2	5	1	2	7	-5	0	2	7	7	2	0	1	1.8024	1802.4	Fair	2	8	6	3	3.33333	3.5	2.8	2.53846
11_DG	7	Quiche lorraine	4	30	6	6	3	2	7	1	1	1	8	7	7.5	2.4	0	22	107	22	Congruent	0	4	0	3	11	-8	0	8	8	0	NA	8	11	8	3	NA	1	1.2218	1221.8	Fair	2	8	6	3	3.33333	3.5	2.8	2.53846
11_DG	7	Quiche lorraine	4	30	6	6	3	2	7	1	1	1	8	7	7.5	2.4	0	22	108	22	Incongruent	1	2	1	11	9	2	1	6	7	-1	0	6	11	7	9	0	1	2.1907	2190.7	Fair	2	8	6	3	3.33333	3.5	2.8	2.53846
11_DG	7	Quiche lorraine	4	30	6	6	3	2	7	1	1	1	8	7	7.5	2.4	0	22	109	22	Incongruent	1	4	0	3	11	-8	0	9	7	2	1	7	11	9	3	0	1	0.9603	960.3	Fair	2	8	6	3	3.33333	3.5	2.8	2.53846
11_DG	7	Quiche lorraine	4	30	6	6	3	2	7	1	1	1	8	7	7.5	2.4	0	22	110	22	Congruent	0	4	0	2	7	-5	0	2	2	0	NA	2	7	2	2	NA	1	1.9155	1915.5	Fair	2	8	6	3	3.33333	3.5	2.8	2.53846
11_DG	7	Quiche lorraine	4	30	6	6	3	2	7	1	1	1	8	7	7.5	2.4	0	22	111	23	Congruent	0	3	0	1	3	-2	0	7	11	-4	0	11	3	7	1	1	1	2.2351	2235.1	Unfair	0	3	5	3	3.33333	3.5	2.8	2.53846
11_DG	7	Quiche lorraine	4	30	6	6	3	2	7	1	1	1	8	7	7.5	2.4	0	22	112	23	Congruent	0	4	0	4	10	-6	0	4	7	-3	0	7	10	4	4	1	1	1.5682	1568.2	Unfair	0	3	5	3	3.33333	3.5	2.8	2.53846
11_DG	7	Quiche lorraine	4	30	6	6	3	2	7	1	1	1	8	7	7.5	2.4	0	22	113	23	Incongruent	1	2	1	7	2	5	1	8	9	-1	0	8	7	9	2	0	1	2.324	2324	Unfair	0	3	5	3	3.33333	3.5	2.8	2.53846
11_DG	7	Quiche lorraine	4	30	6	6	3	2	7	1	1	1	8	7	7.5	2.4	0	22	114	23	Incongruent	1	1	1	6	3	3	1	3	7	-4	0	3	6	7	3	0	1	1.8688	1868.8	Unfair	0	3	5	3	3.33333	3.5	2.8	2.53846
11_DG	7	Quiche lorraine	4	30	6	6	3	2	7	1	1	1	8	7	7.5	2.4	0	22	115	23	Incongruent	1	3	0	2	4	-2	0	9	6	3	1	6	4	9	2	0	1	1.8477	1847.7	Unfair	0	3	5	3	3.33333	3.5	2.8	2.53846
11_DG	7	Quiche lorraine	4	30	6	6	3	2	7	1	1	1	8	7	7.5	2.4	0	22	116	24	Incongruent	1	1	1	10	1	9	1	3	8	-5	0	3	10	8	1	0	1	2.1834	2183.4	Neutral	1	4	5	3	3.33333	3.5	2.8	2.53846
11_DG	7	Quiche lorraine	4	30	6	6	3	2	7	1	1	1	8	7	7.5	2.4	0	22	117	24	Congruent	0	2	1	9	3	6	1	8	6	2	1	8	9	6	3	1	1	1.7794	1779.4	Neutral	1	4	5	3	3.33333	3.5	2.8	2.53846
11_DG	7	Quiche lorraine	4	30	6	6	3	2	7	1	1	1	8	7	7.5	2.4	0	22	118	24	Incongruent	1	3	0	2	3	-1	0	9	5	4	1	5	3	9	2	0	1	2.208	2208	Neutral	1	4	5	3	3.33333	3.5	2.8	2.53846
11_DG	7	Quiche lorraine	4	30	6	6	3	2	7	1	1	1	8	7	7.5	2.4	0	22	119	24	Incongruent	1	2	1	7	3	4	1	2	5	-3	0	2	7	5	3	0	1	1.4395	1439.5	Neutral	1	4	5	3	3.33333	3.5	2.8	2.53846
11_DG	7	Quiche lorraine	4	30	6	6	3	2	7	1	1	1	8	7	7.5	2.4	0	22	120	24	Congruent	0	2	1	7	3	4	1	11	2	9	1	11	7	2	3	1	1	2.7181	2718.1	Neutral	1	4	5	3	3.33333	3.5	2.8	2.53846
11_DG	7	Quiche lorraine	4	30	6	6	3	2	7	1	1	1	8	7	7.5	2.4	0	22	121	25	Congruent	0	1	1	11	1	10	1	8	3	5	1	8	11	3	1	1	1	1.039	1039	Unfair	0	0	5	3	3.33333	3.5	2.8	2.53846
11_DG	7	Quiche lorraine	4	30	6	6	3	2	7	1	1	1	8	7	7.5	2.4	0	22	122	25	Congruent	0	2	1	3	1	2	1	9	3	6	1	9	3	3	1	1	1	2.5015	2501.5	Unfair	0	0	5	3	3.33333	3.5	2.8	2.53846
11_DG	7	Quiche lorraine	4	30	6	6	3	2	7	1	1	1	8	7	7.5	2.4	0	22	123	25	Incongruent	1	1	1	10	5	5	1	5	7	-2	0	5	10	7	5	0	1	1.2877	1287.7	Unfair	0	0	5	3	3.33333	3.5	2.8	2.53846
11_DG	7	Quiche lorraine	4	30	6	6	3	2	7	1	1	1	8	7	7.5	2.4	0	22	124	25	Incongruent	1	2	1	2	1	1	1	2	8	-6	0	2	2	8	1	0	1	3.0122	3012.2	Unfair	0	0	5	3	3.33333	3.5	2.8	2.53846
11_DG	7	Quiche lorraine	4	30	6	6	3	2	7	1	1	1	8	7	7.5	2.4	0	22	125	25	Incongruent	1	1	1	9	2	7	1	7	8	-1	0	7	9	8	2	0	1	1.624	1624	Unfair	0	0	5	3	3.33333	3.5	2.8	2.53846
11_DG	7	Quiche lorraine	4	30	6	6	3	2	7	1	1	1	8	7	7.5	2.4	0	22	126	26	Incongruent	1	3	0	8	7	1	1	1	11	-10	0	11	7	1	8	1	0	2.0058	2005.8	Neutral	1	4	5	3	3.33333	3.5	2.8	2.53846
11_DG	7	Quiche lorraine	4	30	6	6	3	2	7	1	1	1	8	7	7.5	2.4	0	22	127	26	Congruent	0	4	0	1	8	-7	0	8	9	-1	0	9	8	8	1	1	1	1.2176	1217.6	Neutral	1	4	5	3	3.33333	3.5	2.8	2.53846
11_DG	7	Quiche lorraine	4	30	6	6	3	2	7	1	1	1	8	7	7.5	2.4	0	22	128	26	Congruent	0	2	1	3	2	1	1	7	3	4	1	7	3	3	2	1	1	3.0406	3040.6	Neutral	1	4	5	3	3.33333	3.5	2.8	2.53846
11_DG	7	Quiche lorraine	4	30	6	6	3	2	7	1	1	1	8	7	7.5	2.4	0	22	129	26	Incongruent	1	2	1	4	2	2	1	5	6	-1	0	5	4	6	2	0	1	2.4705	2470.5	Neutral	1	4	5	3	3.33333	3.5	2.8	2.53846
11_DG	7	Quiche lorraine	4	30	6	6	3	2	7	1	1	1	8	7	7.5	2.4	0	22	130	26	Incongruent	1	1	1	10	1	9	1	3	8	-5	0	3	10	8	1	0	1	1.0136	1013.6	Neutral	1	4	5	3	3.33333	3.5	2.8	2.53846
11_DG	7	Quiche lorraine	4	30	6	6	3	2	7	1	1	1	8	7	7.5	2.4	0	22	131	27	Congruent	0	1	1	10	1	9	1	10	7	3	1	10	10	7	1	1	1	1.1138	1113.8	Fair	2	6	5	3	3.33333	3.5	2.8	2.53846
11_DG	7	Quiche lorraine	4	30	6	6	3	2	7	1	1	1	8	7	7.5	2.4	0	22	132	27	Incongruent	1	1	1	7	6	1	1	2	5	-3	0	2	7	5	6	0	1			Fair	2	6	5	3	3.33333	3.5	2.8	2.53846
11_DG	7	Quiche lorraine	4	30	6	6	3	2	7	1	1	1	8	7	7.5	2.4	0	22	133	27	Incongruent	1	3	0	9	5	4	1	3	4	-1	0	4	5	3	9	1	0	2.5177	2517.7	Fair	2	6	5	3	3.33333	3.5	2.8	2.53846
11_DG	7	Quiche lorraine	4	30	6	6	3	2	7	1	1	1	8	7	7.5	2.4	0	22	134	27	Incongruent	1	3	0	2	4	-2	0	8	7	1	1	7	4	8	2	0	1	1.8987	1898.7	Fair	2	6	5	3	3.33333	3.5	2.8	2.53846
11_DG	7	Quiche lorraine	4	30	6	6	3	2	7	1	1	1	8	7	7.5	2.4	0	22	135	27	Congruent	0	4	0	5	9	-4	0	7	9	-2	0	9	9	7	5	1	1	1.0997	1099.7	Fair	2	6	5	3	3.33333	3.5	2.8	2.53846
11_DG	7	Quiche lorraine	4	30	6	6	3	2	7	1	1	1	8	7	7.5	2.4	0	22	136	28	Incongruent	1	4	0	2	11	-9	0	8	3	5	1	3	11	8	2	0	1	1.1095	1109.5	Neutral	1	4	5	2	3.33333	3.5	2.8	2.53846
11_DG	7	Quiche lorraine	4	30	6	6	3	2	7	1	1	1	8	7	7.5	2.4	0	22	137	28	Incongruent	1	2	1	4	2	2	1	3	9	-6	0	3	4	9	2	0	1	1.4853	1485.3	Neutral	1	4	5	2	3.33333	3.5	2.8	2.53846
11_DG	7	Quiche lorraine	4	30	6	6	3	2	7	1	1	1	8	7	7.5	2.4	0	22	138	28	Congruent	0	4	0	2	8	-6	0	7	9	-2	0	9	8	7	2	1	1	1.8971	1897.1	Neutral	1	4	5	2	3.33333	3.5	2.8	2.53846
11_DG	7	Quiche lorraine	4	30	6	6	3	2	7	1	1	1	8	7	7.5	2.4	0	22	139	28	Incongruent	1	3	0	4	5	-1	0	5	2	3	1	2	5	5	4	0	1	1.4109	1410.9	Neutral	1	4	5	2	3.33333	3.5	2.8	2.53846
11_DG	7	Quiche lorraine	4	30	6	6	3	2	7	1	1	1	8	7	7.5	2.4	0	22	140	28	Congruent	0	2	1	2	3	-1	0	8	8	0	NA	8	2	8	3	NA	0	2.4483	2448.3	Neutral	1	4	5	2	3.33333	3.5	2.8	2.53846
11_DG	7	Quiche lorraine	4	30	6	6	3	2	7	1	1	1	8	7	7.5	2.4	0	22	141	29	Incongruent	1	2	1	5	2	3	1	2	3	-1	0	2	5	3	2	0	1	1.8522	1852.2	Fair	2	7	6	3	3.33333	3.5	2.8	2.53846
11_DG	7	Quiche lorraine	4	30	6	6	3	2	7	1	1	1	8	7	7.5	2.4	0	22	142	29	Incongruent	1	2	1	3	1	2	1	4	7	-3	0	4	3	7	1	0	1	2.0667	2066.7	Fair	2	7	6	3	3.33333	3.5	2.8	2.53846
11_DG	7	Quiche lorraine	4	30	6	6	3	2	7	1	1	1	8	7	7.5	2.4	0	22	143	29	Congruent	0	3	0	3	2	1	1	4	2	2	1	2	2	4	3	0	0	1.5978	1597.8	Fair	2	7	6	3	3.33333	3.5	2.8	2.53846
11_DG	7	Quiche lorraine	4	30	6	6	3	2	7	1	1	1	8	7	7.5	2.4	0	22	144	29	Incongruent	1	4	0	5	10	-5	0	6	3	3	1	3	10	6	5	0	1	2.3694	2369.4	Fair	2	7	6	3	3.33333	3.5	2.8	2.53846
11_DG	7	Quiche lorraine	4	30	6	6	3	2	7	1	1	1	8	7	7.5	2.4	0	22	145	29	Congruent	0	4	0	2	10	-8	0	7	7	0	NA	7	10	7	2	NA	1	0.872	872	Fair	2	7	6	3	3.33333	3.5	2.8	2.53846
11_DG	7	Quiche lorraine	4	30	6	6	3	2	7	1	1	1	8	7	7.5	2.4	0	22	146	30	Incongruent	1	2	1	3	2	1	1	8	9	-1	0	8	3	9	2	0	1	1.8882	1888.2	Unfair	0	1	6	3	3.33333	3.5	2.8	2.53846
11_DG	7	Quiche lorraine	4	30	6	6	3	2	7	1	1	1	8	7	7.5	2.4	0	22	147	30	Incongruent	1	3	0	3	4	-1	0	7	1	6	1	1	4	7	3	0	1	2.2178	2217.8	Unfair	0	1	6	3	3.33333	3.5	2.8	2.53846
11_DG	7	Quiche lorraine	4	30	6	6	3	2	7	1	1	1	8	7	7.5	2.4	0	22	148	30	Incongruent	1	4	0	3	5	-2	0	7	3	4	1	3	5	7	3	0	1	2.5854	2585.4	Unfair	0	1	6	3	3.33333	3.5	2.8	2.53846
11_DG	7	Quiche lorraine	4	30	6	6	3	2	7	1	1	1	8	7	7.5	2.4	0	22	149	30	Congruent	0	2	1	1	3	-2	0	2	7	-5	0	2	1	7	3	0	0	3.004	3004	Unfair	0	1	6	3	3.33333	3.5	2.8	2.53846
11_DG	7	Quiche lorraine	4	30	6	6	3	2	7	1	1	1	8	7	7.5	2.4	0	22	150	30	Congruent	0	4	0	5	9	-4	0	7	8	-1	0	8	9	7	5	1	1	2.6071	2607.1	Unfair	0	1	6	3	3.33333	3.5	2.8	2.53846
11_DG	7	Quiche lorraine	4	30	6	6	3	2	7	1	1	1	8	7	7.5	2.4	0	22	151	31	Incongruent	1	2	1	2	1	1	1	2	7	-5	0	2	2	7	1	0	1	2.7001	2700.1	Neutral	1	4	5	3	3.33333	3.5	2.8	2.53846
11_DG	7	Quiche lorraine	4	30	6	6	3	2	7	1	1	1	8	7	7.5	2.4	0	22	152	31	Congruent	0	4	0	4	10	-6	0	6	7	-1	0	7	10	6	4	1	1	1.3372	1337.2	Neutral	1	4	5	3	3.33333	3.5	2.8	2.53846
11_DG	7	Quiche lorraine	4	30	6	6	3	2	7	1	1	1	8	7	7.5	2.4	0	22	153	31	Congruent	0	4	0	1	10	-9	0	8	10	-2	0	10	10	8	1	1	1	1.2089	1208.9	Neutral	1	4	5	3	3.33333	3.5	2.8	2.53846
11_DG	7	Quiche lorraine	4	30	6	6	3	2	7	1	1	1	8	7	7.5	2.4	0	22	154	31	Incongruent	1	4	0	2	11	-9	0	8	6	2	1	6	11	8	2	0	1	1.0843	1084.3	Neutral	1	4	5	3	3.33333	3.5	2.8	2.53846
11_DG	7	Quiche lorraine	4	30	6	6	3	2	7	1	1	1	8	7	7.5	2.4	0	22	155	31	Incongruent	1	3	0	1	3	-2	0	8	2	6	1	2	3	8	1	0	1	2.1927	2192.7	Neutral	1	4	5	3	3.33333	3.5	2.8	2.53846
11_DG	7	Quiche lorraine	4	30	6	6	3	2	7	1	1	1	8	7	7.5	2.4	0	22	156	32	Incongruent	1	4	0	1	6	-5	0	7	5	2	1	5	6	7	1	0	1	1.9347	1934.7	Unfair	0	2	6	3	3.33333	3.5	2.8	2.53846
11_DG	7	Quiche lorraine	4	30	6	6	3	2	7	1	1	1	8	7	7.5	2.4	0	22	157	32	Incongruent	1	4	0	1	10	-9	0	10	1	9	1	1	10	10	1	0	1	1.5572	1557.2	Unfair	0	2	6	3	3.33333	3.5	2.8	2.53846
11_DG	7	Quiche lorraine	4	30	6	6	3	2	7	1	1	1	8	7	7.5	2.4	0	22	158	32	Congruent	0	3	0	2	4	-2	0	9	9	0	NA	9	4	9	2	NA	1	3.1372	3137.2	Unfair	0	2	6	3	3.33333	3.5	2.8	2.53846
11_DG	7	Quiche lorraine	4	30	6	6	3	2	7	1	1	1	8	7	7.5	2.4	0	22	159	32	Incongruent	1	1	1	10	3	7	1	7	8	-1	0	7	10	8	3	0	1	1.4801	1480.1	Unfair	0	2	6	3	3.33333	3.5	2.8	2.53846
11_DG	7	Quiche lorraine	4	30	6	6	3	2	7	1	1	1	8	7	7.5	2.4	0	22	160	32	Congruent	0	3	0	4	3	1	1	9	9	0	NA	9	3	9	4	NA	0	3.358	3358	Unfair	0	2	6	3	3.33333	3.5	2.8	2.53846
11_DG	7	Quiche lorraine	4	30	6	6	3	2	7	1	1	1	8	7	7.5	2.4	0	22	161	33	Incongruent	1	2	1	5	3	2	1	1	11	-10	0	1	5	11	3	0	1	1.3038	1303.8	Fair	2	7	5	3	3.33333	3.5	2.8	2.53846
11_DG	7	Quiche lorraine	4	30	6	6	3	2	7	1	1	1	8	7	7.5	2.4	0	22	162	33	Incongruent	1	1	1	11	1	10	1	6	7	-1	0	6	11	7	1	0	1	2.0654	2065.4	Fair	2	7	5	3	3.33333	3.5	2.8	2.53846
11_DG	7	Quiche lorraine	4	30	6	6	3	2	7	1	1	1	8	7	7.5	2.4	0	22	163	33	Congruent	0	3	0	10	9	1	1	10	7	3	1	7	9	10	10	0	0	2.783	2783	Fair	2	7	5	3	3.33333	3.5	2.8	2.53846
11_DG	7	Quiche lorraine	4	30	6	6	3	2	7	1	1	1	8	7	7.5	2.4	0	22	164	33	Congruent	0	2	1	11	6	5	1	8	5	3	1	8	11	5	6	1	1	1.7036	1703.6	Fair	2	7	5	3	3.33333	3.5	2.8	2.53846
11_DG	7	Quiche lorraine	4	30	6	6	3	2	7	1	1	1	8	7	7.5	2.4	0	22	165	33	Incongruent	1	2	1	7	2	5	1	6	9	-3	0	6	7	9	2	0	1	1.4411	1441.1	Fair	2	7	5	3	3.33333	3.5	2.8	2.53846
11_DG	7	Quiche lorraine	4	30	6	6	3	2	7	1	1	1	8	7	7.5	2.4	0	22	166	34	Incongruent	1	2	1	6	3	3	1	3	4	-1	0	3	6	4	3	0	1	3.0211	3021.1	Neutral	1	4	5	4	3.33333	3.5	2.8	2.53846
11_DG	7	Quiche lorraine	4	30	6	6	3	2	7	1	1	1	8	7	7.5	2.4	0	22	167	34	Congruent	0	3	0	2	5	-3	0	2	9	-7	0	9	5	2	2	1	1	1.8153	1815.3	Neutral	1	4	5	4	3.33333	3.5	2.8	2.53846
11_DG	7	Quiche lorraine	4	30	6	6	3	2	7	1	1	1	8	7	7.5	2.4	0	22	168	34	Congruent	0	1	1	8	3	5	1	9	1	8	1	9	8	1	3	1	1	1.0741	1074.1	Neutral	1	4	5	4	3.33333	3.5	2.8	2.53846
11_DG	7	Quiche lorraine	4	30	6	6	3	2	7	1	1	1	8	7	7.5	2.4	0	22	169	34	Incongruent	1	3	0	1	3	-2	0	5	3	2	1	3	3	5	1	0	1	3.2411	3241.1	Neutral	1	4	5	4	3.33333	3.5	2.8	2.53846
11_DG	7	Quiche lorraine	4	30	6	6	3	2	7	1	1	1	8	7	7.5	2.4	0	22	170	34	Incongruent	1	1	1	11	3	8	1	6	9	-3	0	6	11	9	3	0	1	0.9231	923.1	Neutral	1	4	5	4	3.33333	3.5	2.8	2.53846
11_DG	7	Quiche lorraine	4	30	6	6	3	2	7	1	1	1	8	7	7.5	2.4	0	22	171	35	Congruent	0	4	0	2	8	-6	0	7	10	-3	0	10	8	7	2	1	1	2.0834	2083.4	Unfair	0	1	5	3	3.33333	3.5	2.8	2.53846
11_DG	7	Quiche lorraine	4	30	6	6	3	2	7	1	1	1	8	7	7.5	2.4	0	22	172	35	Congruent	0	4	0	1	8	-7	0	8	9	-1	0	9	8	8	1	1	1	1.1058	1105.8	Unfair	0	1	5	3	3.33333	3.5	2.8	2.53846
11_DG	7	Quiche lorraine	4	30	6	6	3	2	7	1	1	1	8	7	7.5	2.4	0	22	173	35	Incongruent	1	3	0	3	9	-6	0	7	3	4	1	3	9	7	3	0	1	1.5213	1521.3	Unfair	0	1	5	3	3.33333	3.5	2.8	2.53846
11_DG	7	Quiche lorraine	4	30	6	6	3	2	7	1	1	1	8	7	7.5	2.4	0	22	174	35	Incongruent	1	1	1	5	3	2	1	3	11	-8	0	3	5	11	3	0	1	1.3452	1345.2	Unfair	0	1	5	3	3.33333	3.5	2.8	2.53846
11_DG	7	Quiche lorraine	4	30	6	6	3	2	7	1	1	1	8	7	7.5	2.4	0	22	175	35	Incongruent	1	2	1	9	7	2	1	8	9	-1	0	8	9	9	7	0	1	2.9182	2918.2	Unfair	0	1	5	3	3.33333	3.5	2.8	2.53846
11_DG	7	Quiche lorraine	4	30	6	6	3	2	7	1	1	1	8	7	7.5	2.4	0	22	176	35	Payoff_trial	0	3	0	2	4	-2	0	9	9	0	NA	9	4	9	2	NA	1	2.3574	2357.4	Unfair	0	1	5	3	3.33333	3.5	2.8	2.53846
11_DG	7	Quiche lorraine	4	30	6	6	3	2	7	1	1	1	8	7	7.5	2.4	0	22	177	36	Congruent	0	3	0	8	9	-1	0	10	10	0	NA	10	9	10	8	NA	1	2.7951	2795.1	Neutral	1	4	6	3	3.33333	3.5	2.8	2.53846
11_DG	7	Quiche lorraine	4	30	6	6	3	2	7	1	1	1	8	7	7.5	2.4	0	22	178	36	Incongruent	1	2	1	4	3	1	1	5	9	-4	0	5	4	9	3	0	1	3.3257	3325.7	Neutral	1	4	6	3	3.33333	3.5	2.8	2.53846
11_DG	7	Quiche lorraine	4	30	6	6	3	2	7	1	1	1	8	7	7.5	2.4	0	22	179	36	Incongruent	1	1	1	8	4	4	1	7	8	-1	0	7	8	8	4	0	1	1.4617	1461.7	Neutral	1	4	6	3	3.33333	3.5	2.8	2.53846
11_DG	7	Quiche lorraine	4	30	6	6	3	2	7	1	1	1	8	7	7.5	2.4	0	22	180	36	Congruent	0	3	0	2	4	-2	0	7	7	0	NA	7	4	7	2	NA	1	2.1574	2157.4	Neutral	1	4	6	3	3.33333	3.5	2.8	2.53846
11_DG	7	Quiche lorraine	4	30	6	6	3	2	7	1	1	1	8	7	7.5	2.4	0	22	181	36	Incongruent	1	1	1	9	10	-1	0	9	5	4	1	9	9	5	10	1	0	1.0505	1050.5	Neutral	1	4	6	3	3.33333	3.5	2.8	2.53846
11_DG	7	Quiche lorraine	4	30	6	6	3	2	7	1	1	1	8	7	7.5	2.4	0	22	182	36	Payoff_trial	0	2	1	3	3	0	NA	7	8	-1	0	7	3	8	3	0	NA	2.887	2887	Neutral	1	4	6	3	3.33333	3.5	2.8	2.53846
12_DG	7	Dunkles Brot mit Frischk<U+00E4>se, Schinken und einem Spiegelei	3	40	7	5	5	1	3	0	0	0	3	5	4	0.8	0	20	1	1	Incongruent	1	NA	NA	1	2	-1	0	6	5	1	1	NA	NA	NA	NA	NA	NA	-0.001	-1	Unfair	0	1	4	6	3.25	3.2	4.1	3.69231
12_DG	7	Dunkles Brot mit Frischk<U+00E4>se, Schinken und einem Spiegelei	3	40	7	5	5	1	3	0	0	0	3	5	4	0.8	0	20	2	1	Incongruent	1	3	0	4	1	3	1	5	7	-2	0	7	1	5	4	1	0	1.5274	1527.4	Unfair	0	1	4	6	3.25	3.2	4.1	3.69231
12_DG	7	Dunkles Brot mit Frischk<U+00E4>se, Schinken und einem Spiegelei	3	40	7	5	5	1	3	0	0	0	3	5	4	0.8	0	20	3	1	Congruent	0	3	0	7	5	2	1	4	4	0	NA	4	5	4	7	NA	0	1.4846	1484.6	Unfair	0	1	4	6	3.25	3.2	4.1	3.69231
12_DG	7	Dunkles Brot mit Frischk<U+00E4>se, Schinken und einem Spiegelei	3	40	7	5	5	1	3	0	0	0	3	5	4	0.8	0	20	4	1	Congruent	0	3	0	6	7	-1	0	3	4	-1	0	4	7	3	6	1	1	1.8831	1883.1	Unfair	0	1	4	6	3.25	3.2	4.1	3.69231
12_DG	7	Dunkles Brot mit Frischk<U+00E4>se, Schinken und einem Spiegelei	3	40	7	5	5	1	3	0	0	0	3	5	4	0.8	0	20	5	1	Incongruent	1	2	1	5	1	4	1	3	6	-3	0	3	5	6	1	0	1	2.0896	2089.6	Unfair	0	1	4	6	3.25	3.2	4.1	3.69231
12_DG	7	Dunkles Brot mit Frischk<U+00E4>se, Schinken und einem Spiegelei	3	40	7	5	5	1	3	0	0	0	3	5	4	0.8	0	20	6	2	Congruent	0	1	1	6	7	-1	0	4	4	0	NA	4	6	4	7	NA	0	1.9586	1958.6	Neutral	1	4	8	6	3.25	3.2	4.1	3.69231
12_DG	7	Dunkles Brot mit Frischk<U+00E4>se, Schinken und einem Spiegelei	3	40	7	5	5	1	3	0	0	0	3	5	4	0.8	0	20	7	2	Incongruent	1	2	1	3	2	1	1	4	7	-3	0	4	3	7	2	0	1	2.3386	2338.6	Neutral	1	4	8	6	3.25	3.2	4.1	3.69231
12_DG	7	Dunkles Brot mit Frischk<U+00E4>se, Schinken und einem Spiegelei	3	40	7	5	5	1	3	0	0	0	3	5	4	0.8	0	20	8	2	Congruent	0	3	0	6	4	2	1	5	5	0	NA	5	4	5	6	NA	0	1.5496	1549.6	Neutral	1	4	8	6	3.25	3.2	4.1	3.69231
12_DG	7	Dunkles Brot mit Frischk<U+00E4>se, Schinken und einem Spiegelei	3	40	7	5	5	1	3	0	0	0	3	5	4	0.8	0	20	9	2	Incongruent	1	2	1	1	7	-6	0	5	4	1	1	5	1	4	7	1	0	2.1461	2146.1	Neutral	1	4	8	6	3.25	3.2	4.1	3.69231
12_DG	7	Dunkles Brot mit Frischk<U+00E4>se, Schinken und einem Spiegelei	3	40	7	5	5	1	3	0	0	0	3	5	4	0.8	0	20	10	2	Incongruent	1	2	1	1	7	-6	0	6	4	2	1	6	1	4	7	1	0	1.9363	1936.3	Neutral	1	4	8	6	3.25	3.2	4.1	3.69231
12_DG	7	Dunkles Brot mit Frischk<U+00E4>se, Schinken und einem Spiegelei	3	40	7	5	5	1	3	0	0	0	3	5	4	0.8	0	20	11	3	Incongruent	1	3	0	6	4	2	1	4	5	-1	0	5	4	4	6	1	0	2.7762	2776.2	Unfair	0	3	6	6	3.25	3.2	4.1	3.69231
12_DG	7	Dunkles Brot mit Frischk<U+00E4>se, Schinken und einem Spiegelei	3	40	7	5	5	1	3	0	0	0	3	5	4	0.8	0	20	12	3	Incongruent	1	3	0	7	2	5	1	4	5	-1	0	5	2	4	7	1	0	1.9564	1956.4	Unfair	0	3	6	6	3.25	3.2	4.1	3.69231
12_DG	7	Dunkles Brot mit Frischk<U+00E4>se, Schinken und einem Spiegelei	3	40	7	5	5	1	3	0	0	0	3	5	4	0.8	0	20	13	3	Congruent	0	2	1	6	3	3	1	5	4	1	1	5	6	4	3	1	1	3.0906	3090.6	Unfair	0	3	6	6	3.25	3.2	4.1	3.69231
12_DG	7	Dunkles Brot mit Frischk<U+00E4>se, Schinken und einem Spiegelei	3	40	7	5	5	1	3	0	0	0	3	5	4	0.8	0	20	14	3	Incongruent	1	2	1	3	6	-3	0	7	5	2	1	7	3	5	6	1	0	1.6744	1674.4	Unfair	0	3	6	6	3.25	3.2	4.1	3.69231
12_DG	7	Dunkles Brot mit Frischk<U+00E4>se, Schinken und einem Spiegelei	3	40	7	5	5	1	3	0	0	0	3	5	4	0.8	0	20	15	3	Congruent	0	3	0	2	5	-3	0	5	5	0	NA	5	5	5	2	NA	1	1.9026	1902.6	Unfair	0	3	6	6	3.25	3.2	4.1	3.69231
12_DG	7	Dunkles Brot mit Frischk<U+00E4>se, Schinken und einem Spiegelei	3	40	7	5	5	1	3	0	0	0	3	5	4	0.8	0	20	16	4	Incongruent	1	3	0	2	6	-4	0	5	4	1	1	4	6	5	2	0	1	2.1816	2181.6	Neutral	1	4	7	5	3.25	3.2	4.1	3.69231
12_DG	7	Dunkles Brot mit Frischk<U+00E4>se, Schinken und einem Spiegelei	3	40	7	5	5	1	3	0	0	0	3	5	4	0.8	0	20	17	4	Incongruent	1	3	0	4	6	-2	0	5	4	1	1	4	6	5	4	0	1	1.6616	1661.6	Neutral	1	4	7	5	3.25	3.2	4.1	3.69231
12_DG	7	Dunkles Brot mit Frischk<U+00E4>se, Schinken und einem Spiegelei	3	40	7	5	5	1	3	0	0	0	3	5	4	0.8	0	20	18	4	Congruent	0	2	1	6	3	3	1	5	5	0	NA	5	6	5	3	NA	1	3.4964	3496.4	Neutral	1	4	7	5	3.25	3.2	4.1	3.69231
12_DG	7	Dunkles Brot mit Frischk<U+00E4>se, Schinken und einem Spiegelei	3	40	7	5	5	1	3	0	0	0	3	5	4	0.8	0	20	19	4	Incongruent	1	2	1	3	2	1	1	6	7	-1	0	6	3	7	2	0	1	2.3297	2329.7	Neutral	1	4	7	5	3.25	3.2	4.1	3.69231
12_DG	7	Dunkles Brot mit Frischk<U+00E4>se, Schinken und einem Spiegelei	3	40	7	5	5	1	3	0	0	0	3	5	4	0.8	0	20	20	4	Congruent	0	3	0	2	3	-1	0	4	5	-1	0	5	3	4	2	1	1	1.71	1710	Neutral	1	4	7	5	3.25	3.2	4.1	3.69231
12_DG	7	Dunkles Brot mit Frischk<U+00E4>se, Schinken und einem Spiegelei	3	40	7	5	5	1	3	0	0	0	3	5	4	0.8	0	20	21	5	Incongruent	1	2	1	1	5	-4	0	7	4	3	1	7	1	4	5	1	0	2.7474	2747.4	Unfair	0	3	5	5	3.25	3.2	4.1	3.69231
12_DG	7	Dunkles Brot mit Frischk<U+00E4>se, Schinken und einem Spiegelei	3	40	7	5	5	1	3	0	0	0	3	5	4	0.8	0	20	22	5	Incongruent	1	3	0	7	6	1	1	4	5	-1	0	5	6	4	7	1	0	2.1171	2117.1	Unfair	0	3	5	5	3.25	3.2	4.1	3.69231
12_DG	7	Dunkles Brot mit Frischk<U+00E4>se, Schinken und einem Spiegelei	3	40	7	5	5	1	3	0	0	0	3	5	4	0.8	0	20	23	5	Congruent	0	3	0	1	3	-2	0	5	5	0	NA	5	3	5	1	NA	1	3.3684	3368.4	Unfair	0	3	5	5	3.25	3.2	4.1	3.69231
12_DG	7	Dunkles Brot mit Frischk<U+00E4>se, Schinken und einem Spiegelei	3	40	7	5	5	1	3	0	0	0	3	5	4	0.8	0	20	24	5	Congruent	0	2	1	6	1	5	1	5	5	0	NA	5	6	5	1	NA	1	2.681	2681	Unfair	0	3	5	5	3.25	3.2	4.1	3.69231
12_DG	7	Dunkles Brot mit Frischk<U+00E4>se, Schinken und einem Spiegelei	3	40	7	5	5	1	3	0	0	0	3	5	4	0.8	0	20	25	5	Incongruent	1	NA	NA	1	6	-5	0	6	4	2	1	NA	NA	NA	NA	NA	NA	-0.001	-1	Unfair	0	3	5	5	3.25	3.2	4.1	3.69231
12_DG	7	Dunkles Brot mit Frischk<U+00E4>se, Schinken und einem Spiegelei	3	40	7	5	5	1	3	0	0	0	3	5	4	0.8	0	20	26	6	Incongruent	1	3	0	7	2	5	1	4	6	-2	0	6	2	4	7	1	0	2.2054	2205.4	Fair	2	8	8	5	3.25	3.2	4.1	3.69231
12_DG	7	Dunkles Brot mit Frischk<U+00E4>se, Schinken und einem Spiegelei	3	40	7	5	5	1	3	0	0	0	3	5	4	0.8	0	20	27	6	Congruent	0	1	1	3	2	1	1	7	6	1	1	7	3	6	2	1	1	3.3058	3305.8	Fair	2	8	8	5	3.25	3.2	4.1	3.69231
12_DG	7	Dunkles Brot mit Frischk<U+00E4>se, Schinken und einem Spiegelei	3	40	7	5	5	1	3	0	0	0	3	5	4	0.8	0	20	28	6	Incongruent	1	2	1	6	7	-1	0	5	4	1	1	5	6	4	7	1	0	2.3415	2341.5	Fair	2	8	8	5	3.25	3.2	4.1	3.69231
12_DG	7	Dunkles Brot mit Frischk<U+00E4>se, Schinken und einem Spiegelei	3	40	7	5	5	1	3	0	0	0	3	5	4	0.8	0	20	29	6	Congruent	0	3	0	6	3	3	1	4	4	0	NA	4	3	4	6	NA	0	1.4181	1418.1	Fair	2	8	8	5	3.25	3.2	4.1	3.69231
12_DG	7	Dunkles Brot mit Frischk<U+00E4>se, Schinken und einem Spiegelei	3	40	7	5	5	1	3	0	0	0	3	5	4	0.8	0	20	30	6	Incongruent	1	2	1	2	6	-4	0	7	5	2	1	7	2	5	6	1	0	1.8964	1896.4	Fair	2	8	8	5	3.25	3.2	4.1	3.69231
12_DG	7	Dunkles Brot mit Frischk<U+00E4>se, Schinken und einem Spiegelei	3	40	7	5	5	1	3	0	0	0	3	5	4	0.8	0	20	31	7	Congruent	0	3	0	7	3	4	1	4	4	0	NA	4	3	4	7	NA	0	2.6934	2693.4	Neutral	1	4	7	5	3.25	3.2	4.1	3.69231
12_DG	7	Dunkles Brot mit Frischk<U+00E4>se, Schinken und einem Spiegelei	3	40	7	5	5	1	3	0	0	0	3	5	4	0.8	0	20	32	7	Incongruent	1	2	1	7	1	6	1	4	6	-2	0	4	7	6	1	0	1	2.2966	2296.6	Neutral	1	4	7	5	3.25	3.2	4.1	3.69231
12_DG	7	Dunkles Brot mit Frischk<U+00E4>se, Schinken und einem Spiegelei	3	40	7	5	5	1	3	0	0	0	3	5	4	0.8	0	20	33	7	Incongruent	1	2	1	2	7	-5	0	5	4	1	1	5	2	4	7	1	0	3.1942	3194.2	Neutral	1	4	7	5	3.25	3.2	4.1	3.69231
12_DG	7	Dunkles Brot mit Frischk<U+00E4>se, Schinken und einem Spiegelei	3	40	7	5	5	1	3	0	0	0	3	5	4	0.8	0	20	34	7	Incongruent	1	3	0	1	2	-1	0	6	5	1	1	5	2	6	1	0	1	2.3914	2391.4	Neutral	1	4	7	5	3.25	3.2	4.1	3.69231
12_DG	7	Dunkles Brot mit Frischk<U+00E4>se, Schinken und einem Spiegelei	3	40	7	5	5	1	3	0	0	0	3	5	4	0.8	0	20	35	7	Congruent	0	2	1	5	1	4	1	4	4	0	NA	4	5	4	1	NA	1	1.7142	1714.2	Neutral	1	4	7	5	3.25	3.2	4.1	3.69231
12_DG	7	Dunkles Brot mit Frischk<U+00E4>se, Schinken und einem Spiegelei	3	40	7	5	5	1	3	0	0	0	3	5	4	0.8	0	20	36	8	Congruent	0	3	0	2	6	-4	0	2	5	-3	0	5	6	2	2	1	1	1.5845	1584.5	Fair	2	6	8	5	3.25	3.2	4.1	3.69231
12_DG	7	Dunkles Brot mit Frischk<U+00E4>se, Schinken und einem Spiegelei	3	40	7	5	5	1	3	0	0	0	3	5	4	0.8	0	20	37	8	Congruent	0	3	0	3	6	-3	0	4	5	-1	0	5	6	4	3	1	1	1.7457	1745.7	Fair	2	6	8	5	3.25	3.2	4.1	3.69231
12_DG	7	Dunkles Brot mit Frischk<U+00E4>se, Schinken und einem Spiegelei	3	40	7	5	5	1	3	0	0	0	3	5	4	0.8	0	20	38	8	Incongruent	1	2	1	1	6	-5	0	7	5	2	1	7	1	5	6	1	0	3.0209	3020.9	Fair	2	6	8	5	3.25	3.2	4.1	3.69231
12_DG	7	Dunkles Brot mit Frischk<U+00E4>se, Schinken und einem Spiegelei	3	40	7	5	5	1	3	0	0	0	3	5	4	0.8	0	20	39	8	Incongruent	1	3	0	7	6	1	1	4	5	-1	0	5	6	4	7	1	0	1.2888	1288.8	Fair	2	6	8	5	3.25	3.2	4.1	3.69231
12_DG	7	Dunkles Brot mit Frischk<U+00E4>se, Schinken und einem Spiegelei	3	40	7	5	5	1	3	0	0	0	3	5	4	0.8	0	20	40	8	Incongruent	1	3	0	7	6	1	1	4	5	-1	0	5	6	4	7	1	0	1.6072	1607.2	Fair	2	6	8	5	3.25	3.2	4.1	3.69231
12_DG	7	Dunkles Brot mit Frischk<U+00E4>se, Schinken und einem Spiegelei	3	40	7	5	5	1	3	0	0	0	3	5	4	0.8	0	20	41	9	Incongruent	1	2	1	2	1	1	1	4	5	-1	0	4	2	5	1	0	1	2.815	2815	Neutral	1	4	7	4	3.25	3.2	4.1	3.69231
12_DG	7	Dunkles Brot mit Frischk<U+00E4>se, Schinken und einem Spiegelei	3	40	7	5	5	1	3	0	0	0	3	5	4	0.8	0	20	42	9	Congruent	0	2	1	5	3	2	1	4	4	0	NA	4	5	4	3	NA	1	1.7449	1744.9	Neutral	1	4	7	4	3.25	3.2	4.1	3.69231
12_DG	7	Dunkles Brot mit Frischk<U+00E4>se, Schinken und einem Spiegelei	3	40	7	5	5	1	3	0	0	0	3	5	4	0.8	0	20	43	9	Congruent	0	2	1	2	7	-5	0	4	4	0	NA	4	2	4	7	NA	0	1.301	1301	Neutral	1	4	7	4	3.25	3.2	4.1	3.69231
12_DG	7	Dunkles Brot mit Frischk<U+00E4>se, Schinken und einem Spiegelei	3	40	7	5	5	1	3	0	0	0	3	5	4	0.8	0	20	44	9	Incongruent	1	2	1	2	7	-5	0	5	4	1	1	5	2	4	7	1	0	1.7595	1759.5	Neutral	1	4	7	4	3.25	3.2	4.1	3.69231
12_DG	7	Dunkles Brot mit Frischk<U+00E4>se, Schinken und einem Spiegelei	3	40	7	5	5	1	3	0	0	0	3	5	4	0.8	0	20	45	9	Incongruent	1	3	0	1	7	-6	0	7	4	3	1	4	7	7	1	0	1	1.5507	1550.7	Neutral	1	4	7	4	3.25	3.2	4.1	3.69231
12_DG	7	Dunkles Brot mit Frischk<U+00E4>se, Schinken und einem Spiegelei	3	40	7	5	5	1	3	0	0	0	3	5	4	0.8	0	20	46	10	Congruent	0	2	1	6	1	5	1	5	5	0	NA	5	6	5	1	NA	1	1.9011	1901.1	Unfair	0	1	5	5	3.25	3.2	4.1	3.69231
12_DG	7	Dunkles Brot mit Frischk<U+00E4>se, Schinken und einem Spiegelei	3	40	7	5	5	1	3	0	0	0	3	5	4	0.8	0	20	47	10	Incongruent	1	3	0	1	4	-3	0	6	4	2	1	4	4	6	1	0	1	2.292	2292	Unfair	0	1	5	5	3.25	3.2	4.1	3.69231
12_DG	7	Dunkles Brot mit Frischk<U+00E4>se, Schinken und einem Spiegelei	3	40	7	5	5	1	3	0	0	0	3	5	4	0.8	0	20	48	10	Incongruent	1	2	1	1	7	-6	0	6	3	3	1	6	1	3	7	1	0	2.3001	2300.1	Unfair	0	1	5	5	3.25	3.2	4.1	3.69231
12_DG	7	Dunkles Brot mit Frischk<U+00E4>se, Schinken und einem Spiegelei	3	40	7	5	5	1	3	0	0	0	3	5	4	0.8	0	20	49	10	Congruent	0	3	0	1	2	-1	0	4	5	-1	0	5	2	4	1	1	1	1.4739	1473.9	Unfair	0	1	5	5	3.25	3.2	4.1	3.69231
12_DG	7	Dunkles Brot mit Frischk<U+00E4>se, Schinken und einem Spiegelei	3	40	7	5	5	1	3	0	0	0	3	5	4	0.8	0	20	50	10	Incongruent	1	3	0	1	4	-3	0	7	5	2	1	5	4	7	1	0	1	2.0512	2051.2	Unfair	0	1	5	5	3.25	3.2	4.1	3.69231
12_DG	7	Dunkles Brot mit Frischk<U+00E4>se, Schinken und einem Spiegelei	3	40	7	5	5	1	3	0	0	0	3	5	4	0.8	0	20	51	11	Congruent	0	3	0	1	4	-3	0	4	4	0	NA	4	4	4	1	NA	1	1.4847	1484.7	Neutral	1	4	7	4	3.25	3.2	4.1	3.69231
12_DG	7	Dunkles Brot mit Frischk<U+00E4>se, Schinken und einem Spiegelei	3	40	7	5	5	1	3	0	0	0	3	5	4	0.8	0	20	52	11	Congruent	0	4	0	5	6	-1	0	2	5	-3	0	5	6	2	5	1	1	2.2595	2259.5	Neutral	1	4	7	4	3.25	3.2	4.1	3.69231
12_DG	7	Dunkles Brot mit Frischk<U+00E4>se, Schinken und einem Spiegelei	3	40	7	5	5	1	3	0	0	0	3	5	4	0.8	0	20	53	11	Incongruent	1	1	1	3	7	-4	0	4	2	2	1	4	3	2	7	1	0	1.237	1237	Neutral	1	4	7	4	3.25	3.2	4.1	3.69231
12_DG	7	Dunkles Brot mit Frischk<U+00E4>se, Schinken und einem Spiegelei	3	40	7	5	5	1	3	0	0	0	3	5	4	0.8	0	20	54	11	Incongruent	1	3	0	1	4	-3	0	6	4	2	1	4	4	6	1	0	1	2.1999	2199.9	Neutral	1	4	7	4	3.25	3.2	4.1	3.69231
12_DG	7	Dunkles Brot mit Frischk<U+00E4>se, Schinken und einem Spiegelei	3	40	7	5	5	1	3	0	0	0	3	5	4	0.8	0	20	55	11	Incongruent	1	3	0	6	1	5	1	5	7	-2	0	7	1	5	6	1	0	1.3633	1363.3	Neutral	1	4	7	4	3.25	3.2	4.1	3.69231
12_DG	7	Dunkles Brot mit Frischk<U+00E4>se, Schinken und einem Spiegelei	3	40	7	5	5	1	3	0	0	0	3	5	4	0.8	0	20	56	12	Incongruent	1	3	0	1	6	-5	0	6	5	1	1	5	6	6	1	0	1	1.8353	1835.3	Unfair	0	2	5	4	3.25	3.2	4.1	3.69231
12_DG	7	Dunkles Brot mit Frischk<U+00E4>se, Schinken und einem Spiegelei	3	40	7	5	5	1	3	0	0	0	3	5	4	0.8	0	20	57	12	Congruent	0	2	1	4	1	3	1	4	3	1	1	4	4	3	1	1	1	2.0303	2030.3	Unfair	0	2	5	4	3.25	3.2	4.1	3.69231
12_DG	7	Dunkles Brot mit Frischk<U+00E4>se, Schinken und einem Spiegelei	3	40	7	5	5	1	3	0	0	0	3	5	4	0.8	0	20	58	12	Congruent	0	1	1	6	5	1	1	5	2	3	1	5	6	2	5	1	1	2.0675	2067.5	Unfair	0	2	5	4	3.25	3.2	4.1	3.69231
12_DG	7	Dunkles Brot mit Frischk<U+00E4>se, Schinken und einem Spiegelei	3	40	7	5	5	1	3	0	0	0	3	5	4	0.8	0	20	59	12	Incongruent	1	3	0	3	1	2	1	4	7	-3	0	7	1	4	3	1	0	1.833	1833	Unfair	0	2	5	4	3.25	3.2	4.1	3.69231
12_DG	7	Dunkles Brot mit Frischk<U+00E4>se, Schinken und einem Spiegelei	3	40	7	5	5	1	3	0	0	0	3	5	4	0.8	0	20	60	12	Incongruent	1	3	0	7	4	3	1	4	5	-1	0	5	4	4	7	1	0	1.9462	1946.2	Unfair	0	2	5	4	3.25	3.2	4.1	3.69231
12_DG	7	Dunkles Brot mit Frischk<U+00E4>se, Schinken und einem Spiegelei	3	40	7	5	5	1	3	0	0	0	3	5	4	0.8	0	20	61	13	Incongruent	1	2	1	1	4	-3	0	6	3	3	1	6	1	3	4	1	0	1.957	1957	Fair	2	7	8	4	3.25	3.2	4.1	3.69231
12_DG	7	Dunkles Brot mit Frischk<U+00E4>se, Schinken und einem Spiegelei	3	40	7	5	5	1	3	0	0	0	3	5	4	0.8	0	20	62	13	Incongruent	1	3	0	1	2	-1	0	7	3	4	1	3	2	7	1	0	1	2.4834	2483.4	Fair	2	7	8	4	3.25	3.2	4.1	3.69231
12_DG	7	Dunkles Brot mit Frischk<U+00E4>se, Schinken und einem Spiegelei	3	40	7	5	5	1	3	0	0	0	3	5	4	0.8	0	20	63	13	Incongruent	1	2	1	4	2	2	1	4	5	-1	0	4	4	5	2	0	1	2.1737	2173.7	Fair	2	7	8	4	3.25	3.2	4.1	3.69231
12_DG	7	Dunkles Brot mit Frischk<U+00E4>se, Schinken und einem Spiegelei	3	40	7	5	5	1	3	0	0	0	3	5	4	0.8	0	20	64	13	Congruent	0	3	0	1	3	-2	0	5	5	0	NA	5	3	5	1	NA	1	1.9634	1963.4	Fair	2	7	8	4	3.25	3.2	4.1	3.69231
12_DG	7	Dunkles Brot mit Frischk<U+00E4>se, Schinken und einem Spiegelei	3	40	7	5	5	1	3	0	0	0	3	5	4	0.8	0	20	65	13	Congruent	0	4	0	1	2	-1	0	2	5	-3	0	5	2	2	1	1	1	2.4028	2402.8	Fair	2	7	8	4	3.25	3.2	4.1	3.69231
12_DG	7	Dunkles Brot mit Frischk<U+00E4>se, Schinken und einem Spiegelei	3	40	7	5	5	1	3	0	0	0	3	5	4	0.8	0	20	66	14	Congruent	0	3	0	2	4	-2	0	5	5	0	NA	5	4	5	2	NA	1	2.4907	2490.7	Neutral	1	4	5	4	3.25	3.2	4.1	3.69231
12_DG	7	Dunkles Brot mit Frischk<U+00E4>se, Schinken und einem Spiegelei	3	40	7	5	5	1	3	0	0	0	3	5	4	0.8	0	20	67	14	Incongruent	1	2	1	1	4	-3	0	7	4	3	1	7	1	4	4	1	0	1.9288	1928.8	Neutral	1	4	5	4	3.25	3.2	4.1	3.69231
12_DG	7	Dunkles Brot mit Frischk<U+00E4>se, Schinken und einem Spiegelei	3	40	7	5	5	1	3	0	0	0	3	5	4	0.8	0	20	68	14	Incongruent	1	4	0	5	3	2	1	4	7	-3	0	7	3	4	5	1	0	2.284	2284	Neutral	1	4	5	4	3.25	3.2	4.1	3.69231
12_DG	7	Dunkles Brot mit Frischk<U+00E4>se, Schinken und einem Spiegelei	3	40	7	5	5	1	3	0	0	0	3	5	4	0.8	0	20	69	14	Congruent	0	3	0	6	2	4	1	5	5	0	NA	5	2	5	6	NA	0	2.2777	2277.7	Neutral	1	4	5	4	3.25	3.2	4.1	3.69231
12_DG	7	Dunkles Brot mit Frischk<U+00E4>se, Schinken und einem Spiegelei	3	40	7	5	5	1	3	0	0	0	3	5	4	0.8	0	20	70	14	Incongruent	1	2	1	1	7	-6	0	6	3	3	1	6	1	3	7	1	0	1.3398	1339.8	Neutral	1	4	5	4	3.25	3.2	4.1	3.69231
12_DG	7	Dunkles Brot mit Frischk<U+00E4>se, Schinken und einem Spiegelei	3	40	7	5	5	1	3	0	0	0	3	5	4	0.8	0	20	71	15	Congruent	0	2	1	4	2	2	1	5	2	3	1	5	4	2	2	1	1	1.4442	1444.2	Unfair	0	0	3	4	3.25	3.2	4.1	3.69231
12_DG	7	Dunkles Brot mit Frischk<U+00E4>se, Schinken und einem Spiegelei	3	40	7	5	5	1	3	0	0	0	3	5	4	0.8	0	20	72	15	Incongruent	1	2	1	1	6	-5	0	7	5	2	1	7	1	5	6	1	0	1.118	1118	Unfair	0	0	3	4	3.25	3.2	4.1	3.69231
12_DG	7	Dunkles Brot mit Frischk<U+00E4>se, Schinken und einem Spiegelei	3	40	7	5	5	1	3	0	0	0	3	5	4	0.8	0	20	73	15	Incongruent	1	1	1	4	5	-1	0	5	2	3	1	5	4	2	5	1	0	2.2761	2276.1	Unfair	0	0	3	4	3.25	3.2	4.1	3.69231
12_DG	7	Dunkles Brot mit Frischk<U+00E4>se, Schinken und einem Spiegelei	3	40	7	5	5	1	3	0	0	0	3	5	4	0.8	0	20	74	15	Congruent	0	2	1	1	6	-5	0	4	4	0	NA	4	1	4	6	NA	0	2.0496	2049.6	Unfair	0	0	3	4	3.25	3.2	4.1	3.69231
12_DG	7	Dunkles Brot mit Frischk<U+00E4>se, Schinken und einem Spiegelei	3	40	7	5	5	1	3	0	0	0	3	5	4	0.8	0	20	75	15	Incongruent	1	4	0	1	2	-1	0	6	4	2	1	4	2	6	1	0	1	2.28	2280	Unfair	0	0	3	4	3.25	3.2	4.1	3.69231
12_DG	7	Dunkles Brot mit Frischk<U+00E4>se, Schinken und einem Spiegelei	3	40	7	5	5	1	3	0	0	0	3	5	4	0.8	0	20	76	16	Congruent	0	2	1	3	7	-4	0	4	4	0	NA	4	3	4	7	NA	0	1.9386	1938.6	Fair	2	7	8	3	3.25	3.2	4.1	3.69231
12_DG	7	Dunkles Brot mit Frischk<U+00E4>se, Schinken und einem Spiegelei	3	40	7	5	5	1	3	0	0	0	3	5	4	0.8	0	20	77	16	Incongruent	1	1	1	4	1	3	1	4	6	-2	0	4	4	6	1	0	1	1.8447	1844.7	Fair	2	7	8	3	3.25	3.2	4.1	3.69231
12_DG	7	Dunkles Brot mit Frischk<U+00E4>se, Schinken und einem Spiegelei	3	40	7	5	5	1	3	0	0	0	3	5	4	0.8	0	20	78	16	Congruent	0	3	0	4	6	-2	0	4	5	-1	0	5	6	4	4	1	1	2.5446	2544.6	Fair	2	7	8	3	3.25	3.2	4.1	3.69231
12_DG	7	Dunkles Brot mit Frischk<U+00E4>se, Schinken und einem Spiegelei	3	40	7	5	5	1	3	0	0	0	3	5	4	0.8	0	20	79	16	Incongruent	1	2	1	1	6	-5	0	6	5	1	1	6	1	5	6	1	0	1.609	1609	Fair	2	7	8	3	3.25	3.2	4.1	3.69231
12_DG	7	Dunkles Brot mit Frischk<U+00E4>se, Schinken und einem Spiegelei	3	40	7	5	5	1	3	0	0	0	3	5	4	0.8	0	20	80	16	Incongruent	1	2	1	1	6	-5	0	6	5	1	1	6	1	5	6	1	0	1.6278	1627.8	Fair	2	7	8	3	3.25	3.2	4.1	3.69231
12_DG	7	Dunkles Brot mit Frischk<U+00E4>se, Schinken und einem Spiegelei	3	40	7	5	5	1	3	0	0	0	3	5	4	0.8	0	20	81	17	Incongruent	1	4	0	1	2	-1	0	7	6	1	1	6	2	7	1	0	1	1.982	1982	Unfair	0	2	5	3	3.25	3.2	4.1	3.69231
12_DG	7	Dunkles Brot mit Frischk<U+00E4>se, Schinken und einem Spiegelei	3	40	7	5	5	1	3	0	0	0	3	5	4	0.8	0	20	82	17	Incongruent	1	2	1	1	6	-5	0	6	5	1	1	6	1	5	6	1	0	2.4556	2455.6	Unfair	0	2	5	3	3.25	3.2	4.1	3.69231
12_DG	7	Dunkles Brot mit Frischk<U+00E4>se, Schinken und einem Spiegelei	3	40	7	5	5	1	3	0	0	0	3	5	4	0.8	0	20	83	17	Congruent	0	1	1	3	1	2	1	6	5	1	1	6	3	5	1	1	1	1.8646	1864.6	Unfair	0	2	5	3	3.25	3.2	4.1	3.69231
12_DG	7	Dunkles Brot mit Frischk<U+00E4>se, Schinken und einem Spiegelei	3	40	7	5	5	1	3	0	0	0	3	5	4	0.8	0	20	84	17	Congruent	0	2	1	4	6	-2	0	5	5	0	NA	5	4	5	6	NA	0	2.4566	2456.6	Unfair	0	2	5	3	3.25	3.2	4.1	3.69231
12_DG	7	Dunkles Brot mit Frischk<U+00E4>se, Schinken und einem Spiegelei	3	40	7	5	5	1	3	0	0	0	3	5	4	0.8	0	20	85	17	Incongruent	1	1	1	2	6	-4	0	7	5	2	1	7	2	5	6	1	0	1.3114	1311.4	Unfair	0	2	5	3	3.25	3.2	4.1	3.69231
12_DG	7	Dunkles Brot mit Frischk<U+00E4>se, Schinken und einem Spiegelei	3	40	7	5	5	1	3	0	0	0	3	5	4	0.8	0	20	86	18	Congruent	0	3	0	5	6	-1	0	2	5	-3	0	5	6	2	5	1	1	2.812	2812	Fair	2	7	9	3	3.25	3.2	4.1	3.69231
12_DG	7	Dunkles Brot mit Frischk<U+00E4>se, Schinken und einem Spiegelei	3	40	7	5	5	1	3	0	0	0	3	5	4	0.8	0	20	87	18	Incongruent	1	3	0	2	5	-3	0	5	4	1	1	4	5	5	2	0	1	2.0408	2040.8	Fair	2	7	9	3	3.25	3.2	4.1	3.69231
12_DG	7	Dunkles Brot mit Frischk<U+00E4>se, Schinken und einem Spiegelei	3	40	7	5	5	1	3	0	0	0	3	5	4	0.8	0	20	88	18	Incongruent	1	3	0	6	1	5	1	4	6	-2	0	6	1	4	6	1	0	1.0765	1076.5	Fair	2	7	9	3	3.25	3.2	4.1	3.69231
12_DG	7	Dunkles Brot mit Frischk<U+00E4>se, Schinken und einem Spiegelei	3	40	7	5	5	1	3	0	0	0	3	5	4	0.8	0	20	89	18	Incongruent	1	4	0	4	2	2	1	4	7	-3	0	7	2	4	4	1	0	1.7472	1747.2	Fair	2	7	9	3	3.25	3.2	4.1	3.69231
12_DG	7	Dunkles Brot mit Frischk<U+00E4>se, Schinken und einem Spiegelei	3	40	7	5	5	1	3	0	0	0	3	5	4	0.8	0	20	90	18	Congruent	0	2	1	1	2	-1	0	5	5	0	NA	5	1	5	2	NA	0	1.4953	1495.3	Fair	2	7	9	3	3.25	3.2	4.1	3.69231
12_DG	7	Dunkles Brot mit Frischk<U+00E4>se, Schinken und einem Spiegelei	3	40	7	5	5	1	3	0	0	0	3	5	4	0.8	0	20	91	19	Congruent	0	4	0	1	2	-1	0	5	5	0	NA	5	2	5	1	NA	1	2.0706	2070.6	Neutral	1	4	5	2	3.25	3.2	4.1	3.69231
12_DG	7	Dunkles Brot mit Frischk<U+00E4>se, Schinken und einem Spiegelei	3	40	7	5	5	1	3	0	0	0	3	5	4	0.8	0	20	92	19	Congruent	0	3	0	1	6	-5	0	2	3	-1	0	3	6	2	1	1	1	2.5157	2515.7	Neutral	1	4	5	2	3.25	3.2	4.1	3.69231
12_DG	7	Dunkles Brot mit Frischk<U+00E4>se, Schinken und einem Spiegelei	3	40	7	5	5	1	3	0	0	0	3	5	4	0.8	0	20	93	19	Incongruent	1	3	0	1	5	-4	0	5	4	1	1	4	5	5	1	0	1	1.6922	1692.2	Neutral	1	4	5	2	3.25	3.2	4.1	3.69231
12_DG	7	Dunkles Brot mit Frischk<U+00E4>se, Schinken und einem Spiegelei	3	40	7	5	5	1	3	0	0	0	3	5	4	0.8	0	20	94	19	Incongruent	1	1	1	2	7	-5	0	5	4	1	1	5	2	4	7	1	0	2.2908	2290.8	Neutral	1	4	5	2	3.25	3.2	4.1	3.69231
12_DG	7	Dunkles Brot mit Frischk<U+00E4>se, Schinken und einem Spiegelei	3	40	7	5	5	1	3	0	0	0	3	5	4	0.8	0	20	95	19	Incongruent	1	3	0	7	1	6	1	3	5	-2	0	5	1	3	7	1	0	1.6959	1695.9	Neutral	1	4	5	2	3.25	3.2	4.1	3.69231
12_DG	7	Dunkles Brot mit Frischk<U+00E4>se, Schinken und einem Spiegelei	3	40	7	5	5	1	3	0	0	0	3	5	4	0.8	0	20	96	20	Congruent	0	4	0	4	5	-1	0	4	4	0	NA	4	5	4	4	NA	1	1.9171	1917.1	Fair	2	6	7	2	3.25	3.2	4.1	3.69231
12_DG	7	Dunkles Brot mit Frischk<U+00E4>se, Schinken und einem Spiegelei	3	40	7	5	5	1	3	0	0	0	3	5	4	0.8	0	20	97	20	Incongruent	1	3	0	1	7	-6	0	5	4	1	1	4	7	5	1	0	1	1.8483	1848.3	Fair	2	6	7	2	3.25	3.2	4.1	3.69231
12_DG	7	Dunkles Brot mit Frischk<U+00E4>se, Schinken und einem Spiegelei	3	40	7	5	5	1	3	0	0	0	3	5	4	0.8	0	20	98	20	Incongruent	1	3	0	5	2	3	1	4	6	-2	0	6	2	4	5	1	0	2.2369	2236.9	Fair	2	6	7	2	3.25	3.2	4.1	3.69231
12_DG	7	Dunkles Brot mit Frischk<U+00E4>se, Schinken und einem Spiegelei	3	40	7	5	5	1	3	0	0	0	3	5	4	0.8	0	20	99	20	Congruent	0	3	0	1	2	-1	0	6	6	0	NA	6	2	6	1	NA	1	2.0161	2016.1	Fair	2	6	7	2	3.25	3.2	4.1	3.69231
12_DG	7	Dunkles Brot mit Frischk<U+00E4>se, Schinken und einem Spiegelei	3	40	7	5	5	1	3	0	0	0	3	5	4	0.8	0	20	100	20	Incongruent	1	2	1	1	6	-5	0	7	5	2	1	7	1	5	6	1	0	1.1777	1177.7	Fair	2	6	7	2	3.25	3.2	4.1	3.69231
12_DG	7	Dunkles Brot mit Frischk<U+00E4>se, Schinken und einem Spiegelei	3	40	7	5	5	1	3	0	0	0	3	5	4	0.8	0	20	101	21	Congruent	0	3	0	2	3	-1	0	3	4	-1	0	4	3	3	2	1	1	2.3966	2396.6	Unfair	0	2	5	2	3.25	3.2	4.1	3.69231
12_DG	7	Dunkles Brot mit Frischk<U+00E4>se, Schinken und einem Spiegelei	3	40	7	5	5	1	3	0	0	0	3	5	4	0.8	0	20	102	21	Congruent	0	3	0	2	4	-2	0	2	4	-2	0	4	4	2	2	1	1	2.5304	2530.4	Unfair	0	2	5	2	3.25	3.2	4.1	3.69231
12_DG	7	Dunkles Brot mit Frischk<U+00E4>se, Schinken und einem Spiegelei	3	40	7	5	5	1	3	0	0	0	3	5	4	0.8	0	20	103	21	Incongruent	1	4	0	7	2	5	1	4	6	-2	0	6	2	4	7	1	0	1.4752	1475.2	Unfair	0	2	5	2	3.25	3.2	4.1	3.69231
12_DG	7	Dunkles Brot mit Frischk<U+00E4>se, Schinken und einem Spiegelei	3	40	7	5	5	1	3	0	0	0	3	5	4	0.8	0	20	104	21	Incongruent	1	3	0	6	1	5	1	5	6	-1	0	6	1	5	6	1	0	1.1694	1169.4	Unfair	0	2	5	2	3.25	3.2	4.1	3.69231
12_DG	7	Dunkles Brot mit Frischk<U+00E4>se, Schinken und einem Spiegelei	3	40	7	5	5	1	3	0	0	0	3	5	4	0.8	0	20	105	21	Incongruent	1	3	0	1	6	-5	0	7	5	2	1	5	6	7	1	0	1	1.5272	1527.2	Unfair	0	2	5	2	3.25	3.2	4.1	3.69231
12_DG	7	Dunkles Brot mit Frischk<U+00E4>se, Schinken und einem Spiegelei	3	40	7	5	5	1	3	0	0	0	3	5	4	0.8	0	20	106	22	Congruent	0	1	1	5	4	1	1	5	4	1	1	5	5	4	4	1	1	2.2665	2266.5	Neutral	1	4	5	2	3.25	3.2	4.1	3.69231
12_DG	7	Dunkles Brot mit Frischk<U+00E4>se, Schinken und einem Spiegelei	3	40	7	5	5	1	3	0	0	0	3	5	4	0.8	0	20	107	22	Congruent	0	2	1	4	5	-1	0	4	4	0	NA	4	4	4	5	NA	0	1.8828	1882.8	Neutral	1	4	5	2	3.25	3.2	4.1	3.69231
12_DG	7	Dunkles Brot mit Frischk<U+00E4>se, Schinken und einem Spiegelei	3	40	7	5	5	1	3	0	0	0	3	5	4	0.8	0	20	108	22	Incongruent	1	2	1	3	1	2	1	4	6	-2	0	4	3	6	1	0	1	1.1837	1183.7	Neutral	1	4	5	2	3.25	3.2	4.1	3.69231
12_DG	7	Dunkles Brot mit Frischk<U+00E4>se, Schinken und einem Spiegelei	3	40	7	5	5	1	3	0	0	0	3	5	4	0.8	0	20	109	22	Incongruent	1	3	0	6	2	4	1	5	7	-2	0	7	2	5	6	1	0	1.8863	1886.3	Neutral	1	4	5	2	3.25	3.2	4.1	3.69231
12_DG	7	Dunkles Brot mit Frischk<U+00E4>se, Schinken und einem Spiegelei	3	40	7	5	5	1	3	0	0	0	3	5	4	0.8	0	20	110	22	Incongruent	1	3	0	1	3	-2	0	6	5	1	1	5	3	6	1	0	1	1.9542	1954.2	Neutral	1	4	5	2	3.25	3.2	4.1	3.69231
12_DG	7	Dunkles Brot mit Frischk<U+00E4>se, Schinken und einem Spiegelei	3	40	7	5	5	1	3	0	0	0	3	5	4	0.8	0	20	111	23	Congruent	0	2	1	4	1	3	1	5	3	2	1	5	4	3	1	1	1	1.6562	1656.2	Unfair	0	0	4	2	3.25	3.2	4.1	3.69231
12_DG	7	Dunkles Brot mit Frischk<U+00E4>se, Schinken und einem Spiegelei	3	40	7	5	5	1	3	0	0	0	3	5	4	0.8	0	20	112	23	Congruent	0	3	0	2	1	1	1	6	5	1	1	5	1	6	2	0	0	1.9159	1915.9	Unfair	0	0	4	2	3.25	3.2	4.1	3.69231
12_DG	7	Dunkles Brot mit Frischk<U+00E4>se, Schinken und einem Spiegelei	3	40	7	5	5	1	3	0	0	0	3	5	4	0.8	0	20	113	23	Incongruent	1	3	0	3	5	-2	0	4	3	1	1	3	5	4	3	0	1	1.7609	1760.9	Unfair	0	0	4	2	3.25	3.2	4.1	3.69231
12_DG	7	Dunkles Brot mit Frischk<U+00E4>se, Schinken und einem Spiegelei	3	40	7	5	5	1	3	0	0	0	3	5	4	0.8	0	20	114	23	Incongruent	1	4	0	4	2	2	1	4	6	-2	0	6	2	4	4	1	0	1.9732	1973.2	Unfair	0	0	4	2	3.25	3.2	4.1	3.69231
12_DG	7	Dunkles Brot mit Frischk<U+00E4>se, Schinken und einem Spiegelei	3	40	7	5	5	1	3	0	0	0	3	5	4	0.8	0	20	115	23	Incongruent	1	2	1	1	6	-5	0	7	5	2	1	7	1	5	6	1	0	2.0006	2000.6	Unfair	0	0	4	2	3.25	3.2	4.1	3.69231
12_DG	7	Dunkles Brot mit Frischk<U+00E4>se, Schinken und einem Spiegelei	3	40	7	5	5	1	3	0	0	0	3	5	4	0.8	0	20	116	24	Congruent	0	3	0	1	6	-5	0	5	5	0	NA	5	6	5	1	NA	1	1.6819	1681.9	Fair	2	8	7	2	3.25	3.2	4.1	3.69231
12_DG	7	Dunkles Brot mit Frischk<U+00E4>se, Schinken und einem Spiegelei	3	40	7	5	5	1	3	0	0	0	3	5	4	0.8	0	20	117	24	Incongruent	1	2	1	1	6	-5	0	6	5	1	1	6	1	5	6	1	0	1.8	1800	Fair	2	8	7	2	3.25	3.2	4.1	3.69231
12_DG	7	Dunkles Brot mit Frischk<U+00E4>se, Schinken und einem Spiegelei	3	40	7	5	5	1	3	0	0	0	3	5	4	0.8	0	20	118	24	Incongruent	1	2	1	5	1	4	1	3	6	-3	0	3	5	6	1	0	1	2.3706	2370.6	Fair	2	8	7	2	3.25	3.2	4.1	3.69231
12_DG	7	Dunkles Brot mit Frischk<U+00E4>se, Schinken und einem Spiegelei	3	40	7	5	5	1	3	0	0	0	3	5	4	0.8	0	20	119	24	Congruent	0	3	0	2	3	-1	0	2	3	-1	0	3	3	2	2	1	1	2.4532	2453.2	Fair	2	8	7	2	3.25	3.2	4.1	3.69231
12_DG	7	Dunkles Brot mit Frischk<U+00E4>se, Schinken und einem Spiegelei	3	40	7	5	5	1	3	0	0	0	3	5	4	0.8	0	20	120	24	Incongruent	1	3	0	6	1	5	1	5	7	-2	0	7	1	5	6	1	0	1.3002	1300.2	Fair	2	8	7	2	3.25	3.2	4.1	3.69231
12_DG	7	Dunkles Brot mit Frischk<U+00E4>se, Schinken und einem Spiegelei	3	40	7	5	5	1	3	0	0	0	3	5	4	0.8	0	20	121	25	Congruent	0	2	1	6	2	4	1	5	4	1	1	5	6	4	2	1	1	2.196	2196	Unfair	0	1	4	2	3.25	3.2	4.1	3.69231
12_DG	7	Dunkles Brot mit Frischk<U+00E4>se, Schinken und einem Spiegelei	3	40	7	5	5	1	3	0	0	0	3	5	4	0.8	0	20	122	25	Incongruent	1	2	1	5	1	4	1	4	6	-2	0	4	5	6	1	0	1	1.5478	1547.8	Unfair	0	1	4	2	3.25	3.2	4.1	3.69231
12_DG	7	Dunkles Brot mit Frischk<U+00E4>se, Schinken und einem Spiegelei	3	40	7	5	5	1	3	0	0	0	3	5	4	0.8	0	20	123	25	Incongruent	1	3	0	2	4	-2	0	5	4	1	1	4	4	5	2	0	1	1.3632	1363.2	Unfair	0	1	4	2	3.25	3.2	4.1	3.69231
12_DG	7	Dunkles Brot mit Frischk<U+00E4>se, Schinken und einem Spiegelei	3	40	7	5	5	1	3	0	0	0	3	5	4	0.8	0	20	124	25	Incongruent	1	4	0	5	2	3	1	4	7	-3	0	7	2	4	5	1	0	1.8125	1812.5	Unfair	0	1	4	2	3.25	3.2	4.1	3.69231
12_DG	7	Dunkles Brot mit Frischk<U+00E4>se, Schinken und einem Spiegelei	3	40	7	5	5	1	3	0	0	0	3	5	4	0.8	0	20	125	25	Congruent	0	3	0	1	6	-5	0	4	5	-1	0	5	6	4	1	1	1	2.0911	2091.1	Unfair	0	1	4	2	3.25	3.2	4.1	3.69231
12_DG	7	Dunkles Brot mit Frischk<U+00E4>se, Schinken und einem Spiegelei	3	40	7	5	5	1	3	0	0	0	3	5	4	0.8	0	20	126	26	Incongruent	1	4	0	1	2	-1	0	7	5	2	1	5	2	7	1	0	1	1.6386	1638.6	Fair	2	5	7	2	3.25	3.2	4.1	3.69231
12_DG	7	Dunkles Brot mit Frischk<U+00E4>se, Schinken und einem Spiegelei	3	40	7	5	5	1	3	0	0	0	3	5	4	0.8	0	20	127	26	Incongruent	1	2	1	1	7	-6	0	5	4	1	1	5	1	4	7	1	0	2.1723	2172.3	Fair	2	5	7	2	3.25	3.2	4.1	3.69231
12_DG	7	Dunkles Brot mit Frischk<U+00E4>se, Schinken und einem Spiegelei	3	40	7	5	5	1	3	0	0	0	3	5	4	0.8	0	20	128	26	Incongruent	1	3	0	3	1	2	1	4	7	-3	0	7	1	4	3	1	0	1.4425	1442.5	Fair	2	5	7	2	3.25	3.2	4.1	3.69231
12_DG	7	Dunkles Brot mit Frischk<U+00E4>se, Schinken und einem Spiegelei	3	40	7	5	5	1	3	0	0	0	3	5	4	0.8	0	20	129	26	Congruent	0	3	0	3	4	-1	0	4	4	0	NA	4	4	4	3	NA	1	2.6785	2678.5	Fair	2	5	7	2	3.25	3.2	4.1	3.69231
12_DG	7	Dunkles Brot mit Frischk<U+00E4>se, Schinken und einem Spiegelei	3	40	7	5	5	1	3	0	0	0	3	5	4	0.8	0	20	130	26	Congruent	0	3	0	5	6	-1	0	2	5	-3	0	5	6	2	5	1	1	2.2725	2272.5	Fair	2	5	7	2	3.25	3.2	4.1	3.69231
12_DG	7	Dunkles Brot mit Frischk<U+00E4>se, Schinken und einem Spiegelei	3	40	7	5	5	1	3	0	0	0	3	5	4	0.8	0	20	131	27	Congruent	0	2	1	3	6	-3	0	5	5	0	NA	5	3	5	6	NA	0	1.8018	1801.8	Neutral	1	4	4	2	3.25	3.2	4.1	3.69231
12_DG	7	Dunkles Brot mit Frischk<U+00E4>se, Schinken und einem Spiegelei	3	40	7	5	5	1	3	0	0	0	3	5	4	0.8	0	20	132	27	Incongruent	1	3	0	6	1	5	1	4	5	-1	0	5	1	4	6	1	0	1.831	1831	Neutral	1	4	4	2	3.25	3.2	4.1	3.69231
12_DG	7	Dunkles Brot mit Frischk<U+00E4>se, Schinken und einem Spiegelei	3	40	7	5	5	1	3	0	0	0	3	5	4	0.8	0	20	133	27	Incongruent	1	4	0	6	2	4	1	5	7	-2	0	7	2	5	6	1	0	1.6119	1611.9	Neutral	1	4	4	2	3.25	3.2	4.1	3.69231
12_DG	7	Dunkles Brot mit Frischk<U+00E4>se, Schinken und einem Spiegelei	3	40	7	5	5	1	3	0	0	0	3	5	4	0.8	0	20	134	27	Congruent	0	1	1	3	1	2	1	5	5	0	NA	5	3	5	1	NA	1	2.0312	2031.2	Neutral	1	4	4	2	3.25	3.2	4.1	3.69231
12_DG	7	Dunkles Brot mit Frischk<U+00E4>se, Schinken und einem Spiegelei	3	40	7	5	5	1	3	0	0	0	3	5	4	0.8	0	20	135	27	Incongruent	1	3	0	1	3	-2	0	7	4	3	1	4	3	7	1	0	1	2.8079	2807.9	Neutral	1	4	4	2	3.25	3.2	4.1	3.69231
12_DG	7	Dunkles Brot mit Frischk<U+00E4>se, Schinken und einem Spiegelei	3	40	7	5	5	1	3	0	0	0	3	5	4	0.8	0	20	136	28	Congruent	0	2	1	6	1	5	1	5	4	1	1	5	6	4	1	1	1	2.133	2133	Fair	2	8	8	2	3.25	3.2	4.1	3.69231
12_DG	7	Dunkles Brot mit Frischk<U+00E4>se, Schinken und einem Spiegelei	3	40	7	5	5	1	3	0	0	0	3	5	4	0.8	0	20	137	28	Incongruent	1	2	1	2	6	-4	0	5	4	1	1	5	2	4	6	1	0	2.4183	2418.3	Fair	2	8	8	2	3.25	3.2	4.1	3.69231
12_DG	7	Dunkles Brot mit Frischk<U+00E4>se, Schinken und einem Spiegelei	3	40	7	5	5	1	3	0	0	0	3	5	4	0.8	0	20	138	28	Incongruent	1	2	1	1	7	-6	0	7	4	3	1	7	1	4	7	1	0	2.1391	2139.1	Fair	2	8	8	2	3.25	3.2	4.1	3.69231
12_DG	7	Dunkles Brot mit Frischk<U+00E4>se, Schinken und einem Spiegelei	3	40	7	5	5	1	3	0	0	0	3	5	4	0.8	0	20	139	28	Congruent	0	1	1	3	1	2	1	5	5	0	NA	5	3	5	1	NA	1	1.9415	1941.5	Fair	2	8	8	2	3.25	3.2	4.1	3.69231
12_DG	7	Dunkles Brot mit Frischk<U+00E4>se, Schinken und einem Spiegelei	3	40	7	5	5	1	3	0	0	0	3	5	4	0.8	0	20	140	28	Incongruent	1	2	1	4	6	-2	0	5	3	2	1	5	4	3	6	1	0	2.2617	2261.7	Fair	2	8	8	2	3.25	3.2	4.1	3.69231
12_DG	7	Dunkles Brot mit Frischk<U+00E4>se, Schinken und einem Spiegelei	3	40	7	5	5	1	3	0	0	0	3	5	4	0.8	0	20	141	29	Congruent	0	2	1	4	3	1	1	4	4	0	NA	4	4	4	3	NA	1	1.2234	1223.4	Neutral	1	4	5	3	3.25	3.2	4.1	3.69231
12_DG	7	Dunkles Brot mit Frischk<U+00E4>se, Schinken und einem Spiegelei	3	40	7	5	5	1	3	0	0	0	3	5	4	0.8	0	20	142	29	Incongruent	1	2	1	2	1	1	1	4	6	-2	0	4	2	6	1	0	1	1.9734	1973.4	Neutral	1	4	5	3	3.25	3.2	4.1	3.69231
12_DG	7	Dunkles Brot mit Frischk<U+00E4>se, Schinken und einem Spiegelei	3	40	7	5	5	1	3	0	0	0	3	5	4	0.8	0	20	143	29	Incongruent	1	2	1	3	1	2	1	6	7	-1	0	6	3	7	1	0	1	1.499	1499	Neutral	1	4	5	3	3.25	3.2	4.1	3.69231
12_DG	7	Dunkles Brot mit Frischk<U+00E4>se, Schinken und einem Spiegelei	3	40	7	5	5	1	3	0	0	0	3	5	4	0.8	0	20	144	29	Incongruent	1	2	1	4	1	3	1	5	7	-2	0	5	4	7	1	0	1	1.6327	1632.7	Neutral	1	4	5	3	3.25	3.2	4.1	3.69231
12_DG	7	Dunkles Brot mit Frischk<U+00E4>se, Schinken und einem Spiegelei	3	40	7	5	5	1	3	0	0	0	3	5	4	0.8	0	20	145	29	Congruent	0	4	0	6	2	4	1	5	5	0	NA	5	2	5	6	NA	0	1.1854	1185.4	Neutral	1	4	5	3	3.25	3.2	4.1	3.69231
12_DG	7	Dunkles Brot mit Frischk<U+00E4>se, Schinken und einem Spiegelei	3	40	7	5	5	1	3	0	0	0	3	5	4	0.8	0	20	146	30	Incongruent	1	4	0	4	3	1	1	4	5	-1	0	5	3	4	4	1	0	1.5122	1512.2	Unfair	0	3	5	3	3.25	3.2	4.1	3.69231
12_DG	7	Dunkles Brot mit Frischk<U+00E4>se, Schinken und einem Spiegelei	3	40	7	5	5	1	3	0	0	0	3	5	4	0.8	0	20	147	30	Congruent	0	2	1	6	1	5	1	5	3	2	1	5	6	3	1	1	1	1.311	1311	Unfair	0	3	5	3	3.25	3.2	4.1	3.69231
12_DG	7	Dunkles Brot mit Frischk<U+00E4>se, Schinken und einem Spiegelei	3	40	7	5	5	1	3	0	0	0	3	5	4	0.8	0	20	148	30	Incongruent	1	2	1	5	7	-2	0	4	2	2	1	4	5	2	7	1	0	1.5555	1555.5	Unfair	0	3	5	3	3.25	3.2	4.1	3.69231
12_DG	7	Dunkles Brot mit Frischk<U+00E4>se, Schinken und einem Spiegelei	3	40	7	5	5	1	3	0	0	0	3	5	4	0.8	0	20	149	30	Congruent	0	2	1	2	5	-3	0	4	4	0	NA	4	2	4	5	NA	0	1.9582	1958.2	Unfair	0	3	5	3	3.25	3.2	4.1	3.69231
12_DG	7	Dunkles Brot mit Frischk<U+00E4>se, Schinken und einem Spiegelei	3	40	7	5	5	1	3	0	0	0	3	5	4	0.8	0	20	150	30	Incongruent	1	1	1	2	7	-5	0	5	4	1	1	5	2	4	7	1	0	1.4153	1415.3	Unfair	0	3	5	3	3.25	3.2	4.1	3.69231
12_DG	7	Dunkles Brot mit Frischk<U+00E4>se, Schinken und einem Spiegelei	3	40	7	5	5	1	3	0	0	0	3	5	4	0.8	0	20	151	31	Incongruent	1	3	0	7	6	1	1	3	5	-2	0	5	6	3	7	1	0	1.6863	1686.3	Fair	2	5	6	5	3.25	3.2	4.1	3.69231
12_DG	7	Dunkles Brot mit Frischk<U+00E4>se, Schinken und einem Spiegelei	3	40	7	5	5	1	3	0	0	0	3	5	4	0.8	0	20	152	31	Congruent	0	3	0	2	3	-1	0	3	4	-1	0	4	3	3	2	1	1	1.5867	1586.7	Fair	2	5	6	5	3.25	3.2	4.1	3.69231
12_DG	7	Dunkles Brot mit Frischk<U+00E4>se, Schinken und einem Spiegelei	3	40	7	5	5	1	3	0	0	0	3	5	4	0.8	0	20	153	31	Congruent	0	3	0	6	3	3	1	5	4	1	1	4	3	5	6	0	0	1.6035	1603.5	Fair	2	5	6	5	3.25	3.2	4.1	3.69231
12_DG	7	Dunkles Brot mit Frischk<U+00E4>se, Schinken und einem Spiegelei	3	40	7	5	5	1	3	0	0	0	3	5	4	0.8	0	20	154	31	Incongruent	1	3	0	6	1	5	1	5	6	-1	0	6	1	5	6	1	0	2.0573	2057.3	Fair	2	5	6	5	3.25	3.2	4.1	3.69231
12_DG	7	Dunkles Brot mit Frischk<U+00E4>se, Schinken und einem Spiegelei	3	40	7	5	5	1	3	0	0	0	3	5	4	0.8	0	20	155	31	Incongruent	1	4	0	1	5	-4	0	7	5	2	1	5	5	7	1	0	1	1.4232	1423.2	Fair	2	5	6	5	3.25	3.2	4.1	3.69231
12_DG	7	Dunkles Brot mit Frischk<U+00E4>se, Schinken und einem Spiegelei	3	40	7	5	5	1	3	0	0	0	3	5	4	0.8	0	20	156	32	Incongruent	1	3	0	7	2	5	1	4	6	-2	0	6	2	4	7	1	0	1.7184	1718.4	Neutral	1	4	4	3	3.25	3.2	4.1	3.69231
12_DG	7	Dunkles Brot mit Frischk<U+00E4>se, Schinken und einem Spiegelei	3	40	7	5	5	1	3	0	0	0	3	5	4	0.8	0	20	157	32	Congruent	0	3	0	1	3	-2	0	4	4	0	NA	4	3	4	1	NA	1	1.3781	1378.1	Neutral	1	4	4	3	3.25	3.2	4.1	3.69231
12_DG	7	Dunkles Brot mit Frischk<U+00E4>se, Schinken und einem Spiegelei	3	40	7	5	5	1	3	0	0	0	3	5	4	0.8	0	20	158	32	Incongruent	1	3	0	2	1	1	1	2	7	-5	0	7	1	2	2	1	0	1.7372	1737.2	Neutral	1	4	4	3	3.25	3.2	4.1	3.69231
12_DG	7	Dunkles Brot mit Frischk<U+00E4>se, Schinken und einem Spiegelei	3	40	7	5	5	1	3	0	0	0	3	5	4	0.8	0	20	159	32	Incongruent	1	3	0	1	4	-3	0	6	4	2	1	4	4	6	1	0	1	1.8011	1801.1	Neutral	1	4	4	3	3.25	3.2	4.1	3.69231
12_DG	7	Dunkles Brot mit Frischk<U+00E4>se, Schinken und einem Spiegelei	3	40	7	5	5	1	3	0	0	0	3	5	4	0.8	0	20	160	32	Congruent	0	2	1	7	5	2	1	4	3	1	1	4	7	3	5	1	1	1.6948	1694.8	Neutral	1	4	4	3	3.25	3.2	4.1	3.69231
12_DG	7	Dunkles Brot mit Frischk<U+00E4>se, Schinken und einem Spiegelei	3	40	7	5	5	1	3	0	0	0	3	5	4	0.8	0	20	161	33	Incongruent	1	2	1	1	2	-1	0	7	5	2	1	7	1	5	2	1	0	1.8752	1875.2	Fair	2	5	5	3	3.25	3.2	4.1	3.69231
12_DG	7	Dunkles Brot mit Frischk<U+00E4>se, Schinken und einem Spiegelei	3	40	7	5	5	1	3	0	0	0	3	5	4	0.8	0	20	162	33	Incongruent	1	3	0	1	6	-5	0	7	5	2	1	5	6	7	1	0	1	2.1075	2107.5	Fair	2	5	5	3	3.25	3.2	4.1	3.69231
12_DG	7	Dunkles Brot mit Frischk<U+00E4>se, Schinken und einem Spiegelei	3	40	7	5	5	1	3	0	0	0	3	5	4	0.8	0	20	163	33	Incongruent	1	3	0	7	1	6	1	4	6	-2	0	6	1	4	7	1	0	1.1421	1142.1	Fair	2	5	5	3	3.25	3.2	4.1	3.69231
12_DG	7	Dunkles Brot mit Frischk<U+00E4>se, Schinken und einem Spiegelei	3	40	7	5	5	1	3	0	0	0	3	5	4	0.8	0	20	164	33	Congruent	0	2	1	4	1	3	1	4	4	0	NA	4	4	4	1	NA	1	1.9289	1928.9	Fair	2	5	5	3	3.25	3.2	4.1	3.69231
12_DG	7	Dunkles Brot mit Frischk<U+00E4>se, Schinken und einem Spiegelei	3	40	7	5	5	1	3	0	0	0	3	5	4	0.8	0	20	165	33	Congruent	0	1	1	5	1	4	1	5	5	0	NA	5	5	5	1	NA	1	1.8251	1825.1	Fair	2	5	5	3	3.25	3.2	4.1	3.69231
12_DG	7	Dunkles Brot mit Frischk<U+00E4>se, Schinken und einem Spiegelei	3	40	7	5	5	1	3	0	0	0	3	5	4	0.8	0	20	166	34	Incongruent	1	4	0	6	3	3	1	4	5	-1	0	5	3	4	6	1	0	1.2671	1267.1	Unfair	0	0	3	3	3.25	3.2	4.1	3.69231
12_DG	7	Dunkles Brot mit Frischk<U+00E4>se, Schinken und einem Spiegelei	3	40	7	5	5	1	3	0	0	0	3	5	4	0.8	0	20	167	34	Incongruent	1	3	0	3	2	1	1	4	5	-1	0	5	2	4	3	1	0	2.0465	2046.5	Unfair	0	0	3	3	3.25	3.2	4.1	3.69231
12_DG	7	Dunkles Brot mit Frischk<U+00E4>se, Schinken und einem Spiegelei	3	40	7	5	5	1	3	0	0	0	3	5	4	0.8	0	20	168	34	Incongruent	1	3	0	1	6	-5	0	6	4	2	1	4	6	6	1	0	1	1.714	1714	Unfair	0	0	3	3	3.25	3.2	4.1	3.69231
12_DG	7	Dunkles Brot mit Frischk<U+00E4>se, Schinken und einem Spiegelei	3	40	7	5	5	1	3	0	0	0	3	5	4	0.8	0	20	169	34	Congruent	0	3	0	2	6	-4	0	2	4	-2	0	4	6	2	2	1	1	1.7248	1724.8	Unfair	0	0	3	3	3.25	3.2	4.1	3.69231
12_DG	7	Dunkles Brot mit Frischk<U+00E4>se, Schinken und einem Spiegelei	3	40	7	5	5	1	3	0	0	0	3	5	4	0.8	0	20	170	34	Congruent	0	2	1	5	2	3	1	5	4	1	1	5	5	4	2	1	1	2.5973	2597.3	Unfair	0	0	3	3	3.25	3.2	4.1	3.69231
12_DG	7	Dunkles Brot mit Frischk<U+00E4>se, Schinken und einem Spiegelei	3	40	7	5	5	1	3	0	0	0	3	5	4	0.8	0	20	171	35	Incongruent	1	1	1	5	1	4	1	5	7	-2	0	5	5	7	1	0	1	1.2744	1274.4	Neutral	1	4	4	3	3.25	3.2	4.1	3.69231
12_DG	7	Dunkles Brot mit Frischk<U+00E4>se, Schinken und einem Spiegelei	3	40	7	5	5	1	3	0	0	0	3	5	4	0.8	0	20	172	35	Incongruent	1	3	0	1	6	-5	0	5	4	1	1	4	6	5	1	0	1	1.6163	1616.3	Neutral	1	4	4	3	3.25	3.2	4.1	3.69231
12_DG	7	Dunkles Brot mit Frischk<U+00E4>se, Schinken und einem Spiegelei	3	40	7	5	5	1	3	0	0	0	3	5	4	0.8	0	20	173	35	Congruent	0	3	0	3	6	-3	0	4	5	-1	0	5	6	4	3	1	1	0.9973	997.3	Neutral	1	4	4	3	3.25	3.2	4.1	3.69231
12_DG	7	Dunkles Brot mit Frischk<U+00E4>se, Schinken und einem Spiegelei	3	40	7	5	5	1	3	0	0	0	3	5	4	0.8	0	20	174	35	Incongruent	1	3	0	2	1	1	1	2	7	-5	0	7	1	2	2	1	0	1.8368	1836.8	Neutral	1	4	4	3	3.25	3.2	4.1	3.69231
12_DG	7	Dunkles Brot mit Frischk<U+00E4>se, Schinken und einem Spiegelei	3	40	7	5	5	1	3	0	0	0	3	5	4	0.8	0	20	175	35	Congruent	0	3	0	1	2	-1	0	4	5	-1	0	5	2	4	1	1	1	1.5193	1519.3	Neutral	1	4	4	3	3.25	3.2	4.1	3.69231
12_DG	7	Dunkles Brot mit Frischk<U+00E4>se, Schinken und einem Spiegelei	3	40	7	5	5	1	3	0	0	0	3	5	4	0.8	0	20	176	35	Payoff_trial	0	2	1	1	1	0	NA	7	7	0	NA	7	1	7	1	NA	NA	2.4284	2428.4	Neutral	1	4	4	3	3.25	3.2	4.1	3.69231
12_DG	7	Dunkles Brot mit Frischk<U+00E4>se, Schinken und einem Spiegelei	3	40	7	5	5	1	3	0	0	0	3	5	4	0.8	0	20	177	36	Incongruent	1	1	1	2	4	-2	0	6	5	1	1	6	2	5	4	1	0	1.5355	1535.5	Fair	2	6	5	3	3.25	3.2	4.1	3.69231
12_DG	7	Dunkles Brot mit Frischk<U+00E4>se, Schinken und einem Spiegelei	3	40	7	5	5	1	3	0	0	0	3	5	4	0.8	0	20	178	36	Incongruent	1	3	0	5	1	4	1	4	7	-3	0	7	1	4	5	1	0	1.3446	1344.6	Fair	2	6	5	3	3.25	3.2	4.1	3.69231
12_DG	7	Dunkles Brot mit Frischk<U+00E4>se, Schinken und einem Spiegelei	3	40	7	5	5	1	3	0	0	0	3	5	4	0.8	0	20	179	36	Congruent	0	2	1	2	7	-5	0	4	4	0	NA	4	2	4	7	NA	0	2.0877	2087.7	Fair	2	6	5	3	3.25	3.2	4.1	3.69231
12_DG	7	Dunkles Brot mit Frischk<U+00E4>se, Schinken und einem Spiegelei	3	40	7	5	5	1	3	0	0	0	3	5	4	0.8	0	20	180	36	Incongruent	1	3	0	6	1	5	1	5	7	-2	0	7	1	5	6	1	0	2.1116	2111.6	Fair	2	6	5	3	3.25	3.2	4.1	3.69231
12_DG	7	Dunkles Brot mit Frischk<U+00E4>se, Schinken und einem Spiegelei	3	40	7	5	5	1	3	0	0	0	3	5	4	0.8	0	20	181	36	Congruent	0	4	0	1	5	-4	0	5	5	0	NA	5	5	5	1	NA	1	1.2554	1255.4	Fair	2	6	5	3	3.25	3.2	4.1	3.69231
12_DG	7	Dunkles Brot mit Frischk<U+00E4>se, Schinken und einem Spiegelei	3	40	7	5	5	1	3	0	0	0	3	5	4	0.8	0	20	182	36	Payoff_trial	0	3	0	4	1	3	1	5	7	-2	0	7	1	5	4	1	0	2.1194	2119.4	Fair	2	6	5	3	3.25	3.2	4.1	3.69231
13_DG	6	Laugenbr<U+00F6>tchen mit Fetak<U+00E4>se und Salat, Kakao	4	15	7	7	3	3	5	2	1	1	7	6	6.5	2.4	0	22	1	1	Congruent	0	4	0	1	4	-3	0	1	5	-4	0	5	4	1	1	1	1	1.9547	1954.7	Fair	2	8	8	3	1.91667	3	2.3	4.07692
13_DG	6	Laugenbr<U+00F6>tchen mit Fetak<U+00E4>se und Salat, Kakao	4	15	7	7	3	3	5	2	1	1	7	6	6.5	2.4	0	22	2	1	Incongruent	1	1	1	1	2	-1	0	7	1	6	1	7	1	1	2	1	0	1.6204	1620.4	Fair	2	8	8	3	1.91667	3	2.3	4.07692
13_DG	6	Laugenbr<U+00F6>tchen mit Fetak<U+00E4>se und Salat, Kakao	4	15	7	7	3	3	5	2	1	1	7	6	6.5	2.4	0	22	3	1	Incongruent	1	3	0	1	5	-4	0	8	4	4	1	4	5	8	1	0	1	3.3574	3357.4	Fair	2	8	8	3	1.91667	3	2.3	4.07692
13_DG	6	Laugenbr<U+00F6>tchen mit Fetak<U+00E4>se und Salat, Kakao	4	15	7	7	3	3	5	2	1	1	7	6	6.5	2.4	0	22	4	1	Congruent	0	1	1	5	1	4	1	6	2	4	1	6	5	2	1	1	1	1.3495	1349.5	Fair	2	8	8	3	1.91667	3	2.3	4.07692
13_DG	6	Laugenbr<U+00F6>tchen mit Fetak<U+00E4>se und Salat, Kakao	4	15	7	7	3	3	5	2	1	1	7	6	6.5	2.4	0	22	5	1	Incongruent	1	4	0	1	5	-4	0	7	6	1	1	6	5	7	1	0	1	1.6371	1637.1	Fair	2	8	8	3	1.91667	3	2.3	4.07692
13_DG	6	Laugenbr<U+00F6>tchen mit Fetak<U+00E4>se und Salat, Kakao	4	15	7	7	3	3	5	2	1	1	7	6	6.5	2.4	0	22	6	2	Congruent	0	3	0	5	7	-2	0	5	6	-1	0	6	7	5	5	1	1	2.7063	2706.3	Unfair	0	2	7	3	1.91667	3	2.3	4.07692
13_DG	6	Laugenbr<U+00F6>tchen mit Fetak<U+00E4>se und Salat, Kakao	4	15	7	7	3	3	5	2	1	1	7	6	6.5	2.4	0	22	7	2	Incongruent	1	3	0	4	5	-1	0	8	5	3	1	5	5	8	4	0	1	2.2998	2299.8	Unfair	0	2	7	3	1.91667	3	2.3	4.07692
13_DG	6	Laugenbr<U+00F6>tchen mit Fetak<U+00E4>se und Salat, Kakao	4	15	7	7	3	3	5	2	1	1	7	6	6.5	2.4	0	22	8	2	Incongruent	1	1	1	1	5	-4	0	4	1	3	1	4	1	1	5	1	0	2.3144	2314.4	Unfair	0	2	7	3	1.91667	3	2.3	4.07692
13_DG	6	Laugenbr<U+00F6>tchen mit Fetak<U+00E4>se und Salat, Kakao	4	15	7	7	3	3	5	2	1	1	7	6	6.5	2.4	0	22	9	2	Congruent	0	1	1	11	4	7	1	11	8	3	1	11	11	8	4	1	1	1.2638	1263.8	Unfair	0	2	7	3	1.91667	3	2.3	4.07692
13_DG	6	Laugenbr<U+00F6>tchen mit Fetak<U+00E4>se und Salat, Kakao	4	15	7	7	3	3	5	2	1	1	7	6	6.5	2.4	0	22	10	2	Incongruent	1	3	0	2	1	1	1	1	4	-3	0	4	1	1	2	1	0	2.1404	2140.4	Unfair	0	2	7	3	1.91667	3	2.3	4.07692
13_DG	6	Laugenbr<U+00F6>tchen mit Fetak<U+00E4>se und Salat, Kakao	4	15	7	7	3	3	5	2	1	1	7	6	6.5	2.4	0	22	11	3	Congruent	0	3	0	4	7	-3	0	1	8	-7	0	8	7	1	4	1	1	2.0295	2029.5	Neutral	1	4	7	3	1.91667	3	2.3	4.07692
13_DG	6	Laugenbr<U+00F6>tchen mit Fetak<U+00E4>se und Salat, Kakao	4	15	7	7	3	3	5	2	1	1	7	6	6.5	2.4	0	22	12	3	Congruent	0	1	1	6	1	5	1	9	1	8	1	9	6	1	1	1	1	1.3936	1393.6	Neutral	1	4	7	3	1.91667	3	2.3	4.07692
13_DG	6	Laugenbr<U+00F6>tchen mit Fetak<U+00E4>se und Salat, Kakao	4	15	7	7	3	3	5	2	1	1	7	6	6.5	2.4	0	22	13	3	Incongruent	1	1	1	9	10	-1	0	11	9	2	1	11	9	9	10	1	0	1.4214	1421.4	Neutral	1	4	7	3	1.91667	3	2.3	4.07692
13_DG	6	Laugenbr<U+00F6>tchen mit Fetak<U+00E4>se und Salat, Kakao	4	15	7	7	3	3	5	2	1	1	7	6	6.5	2.4	0	22	14	3	Incongruent	1	2	1	5	1	4	1	4	7	-3	0	4	5	7	1	0	1	3.0922	3092.2	Neutral	1	4	7	3	1.91667	3	2.3	4.07692
13_DG	6	Laugenbr<U+00F6>tchen mit Fetak<U+00E4>se und Salat, Kakao	4	15	7	7	3	3	5	2	1	1	7	6	6.5	2.4	0	22	15	3	Incongruent	1	3	0	3	1	2	1	2	7	-5	0	7	1	2	3	1	0	1.6123	1612.3	Neutral	1	4	7	3	1.91667	3	2.3	4.07692
13_DG	6	Laugenbr<U+00F6>tchen mit Fetak<U+00E4>se und Salat, Kakao	4	15	7	7	3	3	5	2	1	1	7	6	6.5	2.4	0	22	16	4	Incongruent	1	2	1	1	5	-4	0	7	1	6	1	7	1	1	5	1	0	2.795	2795	Fair	2	7	8	3	1.91667	3	2.3	4.07692
13_DG	6	Laugenbr<U+00F6>tchen mit Fetak<U+00E4>se und Salat, Kakao	4	15	7	7	3	3	5	2	1	1	7	6	6.5	2.4	0	22	17	4	Incongruent	1	2	1	6	1	5	1	1	6	-5	0	1	6	6	1	0	1	1.3406	1340.6	Fair	2	7	8	3	1.91667	3	2.3	4.07692
13_DG	6	Laugenbr<U+00F6>tchen mit Fetak<U+00E4>se und Salat, Kakao	4	15	7	7	3	3	5	2	1	1	7	6	6.5	2.4	0	22	18	4	Congruent	0	3	0	1	2	-1	0	4	4	0	NA	4	2	4	1	NA	1	2.5363	2536.3	Fair	2	7	8	3	1.91667	3	2.3	4.07692
13_DG	6	Laugenbr<U+00F6>tchen mit Fetak<U+00E4>se und Salat, Kakao	4	15	7	7	3	3	5	2	1	1	7	6	6.5	2.4	0	22	19	4	Congruent	0	1	1	11	1	10	1	4	2	2	1	4	11	2	1	1	1	1.3938	1393.8	Fair	2	7	8	3	1.91667	3	2.3	4.07692
13_DG	6	Laugenbr<U+00F6>tchen mit Fetak<U+00E4>se und Salat, Kakao	4	15	7	7	3	3	5	2	1	1	7	6	6.5	2.4	0	22	20	4	Incongruent	1	3	0	9	11	-2	0	11	10	1	1	10	11	11	9	0	1	1.6422	1642.2	Fair	2	7	8	3	1.91667	3	2.3	4.07692
13_DG	6	Laugenbr<U+00F6>tchen mit Fetak<U+00E4>se und Salat, Kakao	4	15	7	7	3	3	5	2	1	1	7	6	6.5	2.4	0	22	21	5	Incongruent	1	3	0	1	3	-2	0	4	1	3	1	1	3	4	1	0	1	1.8171	1817.1	Neutral	1	4	8	3	1.91667	3	2.3	4.07692
13_DG	6	Laugenbr<U+00F6>tchen mit Fetak<U+00E4>se und Salat, Kakao	4	15	7	7	3	3	5	2	1	1	7	6	6.5	2.4	0	22	22	5	Congruent	0	3	0	10	11	-1	0	9	10	-1	0	10	11	9	10	1	1	2.4354	2435.4	Neutral	1	4	8	3	1.91667	3	2.3	4.07692
13_DG	6	Laugenbr<U+00F6>tchen mit Fetak<U+00E4>se und Salat, Kakao	4	15	7	7	3	3	5	2	1	1	7	6	6.5	2.4	0	22	23	5	Congruent	0	2	1	11	1	10	1	10	1	9	1	10	11	1	1	1	1	1.0874	1087.4	Neutral	1	4	8	3	1.91667	3	2.3	4.07692
13_DG	6	Laugenbr<U+00F6>tchen mit Fetak<U+00E4>se und Salat, Kakao	4	15	7	7	3	3	5	2	1	1	7	6	6.5	2.4	0	22	24	5	Incongruent	1	NA	NA	4	5	-1	0	4	1	3	1	NA	NA	NA	NA	NA	NA	-0.001	-1	Neutral	1	4	8	3	1.91667	3	2.3	4.07692
13_DG	6	Laugenbr<U+00F6>tchen mit Fetak<U+00E4>se und Salat, Kakao	4	15	7	7	3	3	5	2	1	1	7	6	6.5	2.4	0	22	25	5	Incongruent	1	2	1	5	1	4	1	2	7	-5	0	2	5	7	1	0	1	1.1483	1148.3	Neutral	1	4	8	3	1.91667	3	2.3	4.07692
13_DG	6	Laugenbr<U+00F6>tchen mit Fetak<U+00E4>se und Salat, Kakao	4	15	7	7	3	3	5	2	1	1	7	6	6.5	2.4	0	22	26	6	Incongruent	1	4	0	1	5	-4	0	7	4	3	1	4	5	7	1	0	1	1.7672	1767.2	Unfair	0	2	8	3	1.91667	3	2.3	4.07692
13_DG	6	Laugenbr<U+00F6>tchen mit Fetak<U+00E4>se und Salat, Kakao	4	15	7	7	3	3	5	2	1	1	7	6	6.5	2.4	0	22	27	6	Congruent	0	4	0	6	11	-5	0	9	10	-1	0	10	11	9	6	1	1	1.1492	1149.2	Unfair	0	2	8	3	1.91667	3	2.3	4.07692
13_DG	6	Laugenbr<U+00F6>tchen mit Fetak<U+00E4>se und Salat, Kakao	4	15	7	7	3	3	5	2	1	1	7	6	6.5	2.4	0	22	28	6	Incongruent	1	3	0	1	5	-4	0	8	1	7	1	1	5	8	1	0	1	1.6827	1682.7	Unfair	0	2	8	3	1.91667	3	2.3	4.07692
13_DG	6	Laugenbr<U+00F6>tchen mit Fetak<U+00E4>se und Salat, Kakao	4	15	7	7	3	3	5	2	1	1	7	6	6.5	2.4	0	22	29	6	Incongruent	1	4	0	5	4	1	1	4	7	-3	0	7	4	4	5	1	0	2.1145	2114.5	Unfair	0	2	8	3	1.91667	3	2.3	4.07692
13_DG	6	Laugenbr<U+00F6>tchen mit Fetak<U+00E4>se und Salat, Kakao	4	15	7	7	3	3	5	2	1	1	7	6	6.5	2.4	0	22	30	6	Congruent	0	1	1	8	1	7	1	9	1	8	1	9	8	1	1	1	1	1.4326	1432.6	Unfair	0	2	8	3	1.91667	3	2.3	4.07692
13_DG	6	Laugenbr<U+00F6>tchen mit Fetak<U+00E4>se und Salat, Kakao	4	15	7	7	3	3	5	2	1	1	7	6	6.5	2.4	0	22	31	7	Congruent	0	1	1	11	3	8	1	11	4	7	1	11	11	4	3	1	1	0.9528	952.8	Neutral	1	4	7	3	1.91667	3	2.3	4.07692
13_DG	6	Laugenbr<U+00F6>tchen mit Fetak<U+00E4>se und Salat, Kakao	4	15	7	7	3	3	5	2	1	1	7	6	6.5	2.4	0	22	32	7	Incongruent	1	3	0	1	5	-4	0	9	1	8	1	1	5	9	1	0	1	1.4676	1467.6	Neutral	1	4	7	3	1.91667	3	2.3	4.07692
13_DG	6	Laugenbr<U+00F6>tchen mit Fetak<U+00E4>se und Salat, Kakao	4	15	7	7	3	3	5	2	1	1	7	6	6.5	2.4	0	22	33	7	Incongruent	1	3	0	4	5	-1	0	8	5	3	1	5	5	8	4	0	1	1.9517	1951.7	Neutral	1	4	7	3	1.91667	3	2.3	4.07692
13_DG	6	Laugenbr<U+00F6>tchen mit Fetak<U+00E4>se und Salat, Kakao	4	15	7	7	3	3	5	2	1	1	7	6	6.5	2.4	0	22	34	7	Incongruent	1	2	1	6	1	5	1	1	2	-1	0	1	6	2	1	0	1	1.7163	1716.3	Neutral	1	4	7	3	1.91667	3	2.3	4.07692
13_DG	6	Laugenbr<U+00F6>tchen mit Fetak<U+00E4>se und Salat, Kakao	4	15	7	7	3	3	5	2	1	1	7	6	6.5	2.4	0	22	35	7	Congruent	0	4	0	1	7	-6	0	3	10	-7	0	10	7	3	1	1	1	1.4092	1409.2	Neutral	1	4	7	3	1.91667	3	2.3	4.07692
13_DG	6	Laugenbr<U+00F6>tchen mit Fetak<U+00E4>se und Salat, Kakao	4	15	7	7	3	3	5	2	1	1	7	6	6.5	2.4	0	22	36	8	Congruent	0	4	0	1	4	-3	0	1	8	-7	0	8	4	1	1	1	1	1.5263	1526.3	Fair	2	5	8	3	1.91667	3	2.3	4.07692
13_DG	6	Laugenbr<U+00F6>tchen mit Fetak<U+00E4>se und Salat, Kakao	4	15	7	7	3	3	5	2	1	1	7	6	6.5	2.4	0	22	37	8	Incongruent	1	2	1	5	1	4	1	5	7	-2	0	5	5	7	1	0	1	1.4107	1410.7	Fair	2	5	8	3	1.91667	3	2.3	4.07692
13_DG	6	Laugenbr<U+00F6>tchen mit Fetak<U+00E4>se und Salat, Kakao	4	15	7	7	3	3	5	2	1	1	7	6	6.5	2.4	0	22	38	8	Incongruent	1	3	0	7	9	-2	0	11	7	4	1	7	9	11	7	0	1	2.0853	2085.3	Fair	2	5	8	3	1.91667	3	2.3	4.07692
13_DG	6	Laugenbr<U+00F6>tchen mit Fetak<U+00E4>se und Salat, Kakao	4	15	7	7	3	3	5	2	1	1	7	6	6.5	2.4	0	22	39	8	Congruent	0	1	1	11	8	3	1	11	10	1	1	11	11	10	8	1	1	2.8335	2833.5	Fair	2	5	8	3	1.91667	3	2.3	4.07692
13_DG	6	Laugenbr<U+00F6>tchen mit Fetak<U+00E4>se und Salat, Kakao	4	15	7	7	3	3	5	2	1	1	7	6	6.5	2.4	0	22	40	8	Incongruent	1	4	0	1	7	-6	0	10	9	1	1	9	7	10	1	0	1	1.4508	1450.8	Fair	2	5	8	3	1.91667	3	2.3	4.07692
13_DG	6	Laugenbr<U+00F6>tchen mit Fetak<U+00E4>se und Salat, Kakao	4	15	7	7	3	3	5	2	1	1	7	6	6.5	2.4	0	22	41	9	Incongruent	1	2	1	7	6	1	1	4	7	-3	0	4	7	7	6	0	1	2.4228	2422.8	Unfair	0	0	7	3	1.91667	3	2.3	4.07692
13_DG	6	Laugenbr<U+00F6>tchen mit Fetak<U+00E4>se und Salat, Kakao	4	15	7	7	3	3	5	2	1	1	7	6	6.5	2.4	0	22	42	9	Congruent	0	4	0	1	11	-10	0	7	10	-3	0	10	11	7	1	1	1	0.9519	951.9	Unfair	0	0	7	3	1.91667	3	2.3	4.07692
13_DG	6	Laugenbr<U+00F6>tchen mit Fetak<U+00E4>se und Salat, Kakao	4	15	7	7	3	3	5	2	1	1	7	6	6.5	2.4	0	22	43	9	Incongruent	1	3	0	1	2	-1	0	2	1	1	1	1	2	2	1	0	1	1.668	1668	Unfair	0	0	7	3	1.91667	3	2.3	4.07692
13_DG	6	Laugenbr<U+00F6>tchen mit Fetak<U+00E4>se und Salat, Kakao	4	15	7	7	3	3	5	2	1	1	7	6	6.5	2.4	0	22	44	9	Congruent	0	4	0	5	7	-2	0	5	8	-3	0	8	7	5	5	1	1	1.9885	1988.5	Unfair	0	0	7	3	1.91667	3	2.3	4.07692
13_DG	6	Laugenbr<U+00F6>tchen mit Fetak<U+00E4>se und Salat, Kakao	4	15	7	7	3	3	5	2	1	1	7	6	6.5	2.4	0	22	45	9	Incongruent	1	2	1	3	2	1	1	1	8	-7	0	1	3	8	2	0	1	1.6405	1640.5	Unfair	0	0	7	3	1.91667	3	2.3	4.07692
13_DG	6	Laugenbr<U+00F6>tchen mit Fetak<U+00E4>se und Salat, Kakao	4	15	7	7	3	3	5	2	1	1	7	6	6.5	2.4	0	22	46	10	Congruent	0	1	1	11	1	10	1	11	2	9	1	11	11	2	1	1	1	1.1411	1141.1	Neutral	1	4	7	4	1.91667	3	2.3	4.07692
13_DG	6	Laugenbr<U+00F6>tchen mit Fetak<U+00E4>se und Salat, Kakao	4	15	7	7	3	3	5	2	1	1	7	6	6.5	2.4	0	22	47	10	Incongruent	1	2	1	1	2	-1	0	7	5	2	1	7	1	5	2	1	0	2.1534	2153.4	Neutral	1	4	7	4	1.91667	3	2.3	4.07692
13_DG	6	Laugenbr<U+00F6>tchen mit Fetak<U+00E4>se und Salat, Kakao	4	15	7	7	3	3	5	2	1	1	7	6	6.5	2.4	0	22	48	10	Incongruent	1	2	1	1	2	-1	0	7	1	6	1	7	1	1	2	1	0	2.0549	2054.9	Neutral	1	4	7	4	1.91667	3	2.3	4.07692
13_DG	6	Laugenbr<U+00F6>tchen mit Fetak<U+00E4>se und Salat, Kakao	4	15	7	7	3	3	5	2	1	1	7	6	6.5	2.4	0	22	49	10	Incongruent	1	3	0	4	5	-1	0	5	1	4	1	1	5	5	4	0	1	1.213	1213	Neutral	1	4	7	4	1.91667	3	2.3	4.07692
13_DG	6	Laugenbr<U+00F6>tchen mit Fetak<U+00E4>se und Salat, Kakao	4	15	7	7	3	3	5	2	1	1	7	6	6.5	2.4	0	22	50	10	Congruent	0	4	0	7	11	-4	0	9	11	-2	0	11	11	9	7	1	1	1.2235	1223.5	Neutral	1	4	7	4	1.91667	3	2.3	4.07692
13_DG	6	Laugenbr<U+00F6>tchen mit Fetak<U+00E4>se und Salat, Kakao	4	15	7	7	3	3	5	2	1	1	7	6	6.5	2.4	0	22	51	11	Congruent	0	1	1	11	1	10	1	11	1	10	1	11	11	1	1	1	1	1.2939	1293.9	Unfair	0	1	7	4	1.91667	3	2.3	4.07692
13_DG	6	Laugenbr<U+00F6>tchen mit Fetak<U+00E4>se und Salat, Kakao	4	15	7	7	3	3	5	2	1	1	7	6	6.5	2.4	0	22	52	11	Incongruent	1	2	1	4	1	3	1	4	5	-1	0	4	4	5	1	0	1	2.0468	2046.8	Unfair	0	1	7	4	1.91667	3	2.3	4.07692
13_DG	6	Laugenbr<U+00F6>tchen mit Fetak<U+00E4>se und Salat, Kakao	4	15	7	7	3	3	5	2	1	1	7	6	6.5	2.4	0	22	53	11	Incongruent	1	2	1	6	1	5	1	1	2	-1	0	1	6	2	1	0	1	1.3596	1359.6	Unfair	0	1	7	4	1.91667	3	2.3	4.07692
13_DG	6	Laugenbr<U+00F6>tchen mit Fetak<U+00E4>se und Salat, Kakao	4	15	7	7	3	3	5	2	1	1	7	6	6.5	2.4	0	22	54	11	Congruent	0	3	0	1	3	-2	0	1	4	-3	0	4	3	1	1	1	1	2.0723	2072.3	Unfair	0	1	7	4	1.91667	3	2.3	4.07692
13_DG	6	Laugenbr<U+00F6>tchen mit Fetak<U+00E4>se und Salat, Kakao	4	15	7	7	3	3	5	2	1	1	7	6	6.5	2.4	0	22	55	11	Incongruent	1	2	1	2	1	1	1	5	8	-3	0	5	2	8	1	0	1	1.451	1451	Unfair	0	1	7	4	1.91667	3	2.3	4.07692
13_DG	6	Laugenbr<U+00F6>tchen mit Fetak<U+00E4>se und Salat, Kakao	4	15	7	7	3	3	5	2	1	1	7	6	6.5	2.4	0	22	56	12	Incongruent	1	1	1	6	1	5	1	5	8	-3	0	5	6	8	1	0	1	1.5958	1595.8	Neutral	1	4	7	4	1.91667	3	2.3	4.07692
13_DG	6	Laugenbr<U+00F6>tchen mit Fetak<U+00E4>se und Salat, Kakao	4	15	7	7	3	3	5	2	1	1	7	6	6.5	2.4	0	22	57	12	Congruent	0	4	0	1	7	-6	0	7	8	-1	0	8	7	7	1	1	1	0.8747	874.7	Neutral	1	4	7	4	1.91667	3	2.3	4.07692
13_DG	6	Laugenbr<U+00F6>tchen mit Fetak<U+00E4>se und Salat, Kakao	4	15	7	7	3	3	5	2	1	1	7	6	6.5	2.4	0	22	58	12	Incongruent	1	2	1	2	1	1	1	3	4	-1	0	3	2	4	1	0	1	1.8379	1837.9	Neutral	1	4	7	4	1.91667	3	2.3	4.07692
13_DG	6	Laugenbr<U+00F6>tchen mit Fetak<U+00E4>se und Salat, Kakao	4	15	7	7	3	3	5	2	1	1	7	6	6.5	2.4	0	22	59	12	Incongruent	1	4	0	4	6	-2	0	8	5	3	1	5	6	8	4	0	1	0.9415	941.5	Neutral	1	4	7	4	1.91667	3	2.3	4.07692
13_DG	6	Laugenbr<U+00F6>tchen mit Fetak<U+00E4>se und Salat, Kakao	4	15	7	7	3	3	5	2	1	1	7	6	6.5	2.4	0	22	60	12	Congruent	0	4	0	6	11	-5	0	1	10	-9	0	10	11	1	6	1	1	1.1851	1185.1	Neutral	1	4	7	4	1.91667	3	2.3	4.07692
13_DG	6	Laugenbr<U+00F6>tchen mit Fetak<U+00E4>se und Salat, Kakao	4	15	7	7	3	3	5	2	1	1	7	6	6.5	2.4	0	22	61	13	Congruent	0	4	0	1	11	-10	0	1	11	-10	0	11	11	1	1	1	1	1.3227	1322.7	Unfair	0	1	7	4	1.91667	3	2.3	4.07692
13_DG	6	Laugenbr<U+00F6>tchen mit Fetak<U+00E4>se und Salat, Kakao	4	15	7	7	3	3	5	2	1	1	7	6	6.5	2.4	0	22	62	13	Congruent	0	4	0	2	11	-9	0	7	10	-3	0	10	11	7	2	1	1	0.8023	802.3	Unfair	0	1	7	4	1.91667	3	2.3	4.07692
13_DG	6	Laugenbr<U+00F6>tchen mit Fetak<U+00E4>se und Salat, Kakao	4	15	7	7	3	3	5	2	1	1	7	6	6.5	2.4	0	22	63	13	Incongruent	1	2	1	2	1	1	1	7	8	-1	0	7	2	8	1	0	1	1.5977	1597.7	Unfair	0	1	7	4	1.91667	3	2.3	4.07692
13_DG	6	Laugenbr<U+00F6>tchen mit Fetak<U+00E4>se und Salat, Kakao	4	15	7	7	3	3	5	2	1	1	7	6	6.5	2.4	0	22	64	13	Incongruent	1	4	0	1	6	-5	0	7	5	2	1	5	6	7	1	0	1	1.5604	1560.4	Unfair	0	1	7	4	1.91667	3	2.3	4.07692
13_DG	6	Laugenbr<U+00F6>tchen mit Fetak<U+00E4>se und Salat, Kakao	4	15	7	7	3	3	5	2	1	1	7	6	6.5	2.4	0	22	65	13	Incongruent	1	2	1	5	1	4	1	1	3	-2	0	1	5	3	1	0	1	1.1527	1152.7	Unfair	0	1	7	4	1.91667	3	2.3	4.07692
13_DG	6	Laugenbr<U+00F6>tchen mit Fetak<U+00E4>se und Salat, Kakao	4	15	7	7	3	3	5	2	1	1	7	6	6.5	2.4	0	22	66	14	Incongruent	1	2	1	4	1	3	1	5	7	-2	0	5	4	7	1	0	1	1.218	1218	Fair	2	6	7	4	1.91667	3	2.3	4.07692
13_DG	6	Laugenbr<U+00F6>tchen mit Fetak<U+00E4>se und Salat, Kakao	4	15	7	7	3	3	5	2	1	1	7	6	6.5	2.4	0	22	67	14	Incongruent	1	4	0	1	8	-7	0	10	9	1	1	9	8	10	1	0	1	1.0696	1069.6	Fair	2	6	7	4	1.91667	3	2.3	4.07692
13_DG	6	Laugenbr<U+00F6>tchen mit Fetak<U+00E4>se und Salat, Kakao	4	15	7	7	3	3	5	2	1	1	7	6	6.5	2.4	0	22	68	14	Congruent	0	2	1	4	3	1	1	5	4	1	1	5	4	4	3	1	1	1.8548	1854.8	Fair	2	6	7	4	1.91667	3	2.3	4.07692
13_DG	6	Laugenbr<U+00F6>tchen mit Fetak<U+00E4>se und Salat, Kakao	4	15	7	7	3	3	5	2	1	1	7	6	6.5	2.4	0	22	69	14	Incongruent	1	3	0	1	5	-4	0	8	4	4	1	4	5	8	1	0	1	1.6142	1614.2	Fair	2	6	7	4	1.91667	3	2.3	4.07692
13_DG	6	Laugenbr<U+00F6>tchen mit Fetak<U+00E4>se und Salat, Kakao	4	15	7	7	3	3	5	2	1	1	7	6	6.5	2.4	0	22	70	14	Congruent	0	4	0	3	11	-8	0	1	11	-10	0	11	11	1	3	1	1	0.9596	959.6	Fair	2	6	7	4	1.91667	3	2.3	4.07692
13_DG	6	Laugenbr<U+00F6>tchen mit Fetak<U+00E4>se und Salat, Kakao	4	15	7	7	3	3	5	2	1	1	7	6	6.5	2.4	0	22	71	15	Congruent	0	4	0	1	9	-8	0	8	11	-3	0	11	9	8	1	1	1	1.0636	1063.6	Neutral	1	4	7	5	1.91667	3	2.3	4.07692
13_DG	6	Laugenbr<U+00F6>tchen mit Fetak<U+00E4>se und Salat, Kakao	4	15	7	7	3	3	5	2	1	1	7	6	6.5	2.4	0	22	72	15	Incongruent	1	3	0	1	2	-1	0	2	1	1	1	1	2	2	1	0	1	1.7182	1718.2	Neutral	1	4	7	5	1.91667	3	2.3	4.07692
13_DG	6	Laugenbr<U+00F6>tchen mit Fetak<U+00E4>se und Salat, Kakao	4	15	7	7	3	3	5	2	1	1	7	6	6.5	2.4	0	22	73	15	Congruent	0	1	1	4	1	3	1	7	1	6	1	7	4	1	1	1	1	2.1193	2119.3	Neutral	1	4	7	5	1.91667	3	2.3	4.07692
13_DG	6	Laugenbr<U+00F6>tchen mit Fetak<U+00E4>se und Salat, Kakao	4	15	7	7	3	3	5	2	1	1	7	6	6.5	2.4	0	22	74	15	Incongruent	1	3	0	3	1	2	1	2	8	-6	0	8	1	2	3	1	0	1.4116	1411.6	Neutral	1	4	7	5	1.91667	3	2.3	4.07692
13_DG	6	Laugenbr<U+00F6>tchen mit Fetak<U+00E4>se und Salat, Kakao	4	15	7	7	3	3	5	2	1	1	7	6	6.5	2.4	0	22	75	15	Incongruent	1	2	1	5	1	4	1	2	8	-6	0	2	5	8	1	0	1	1.2655	1265.5	Neutral	1	4	7	5	1.91667	3	2.3	4.07692
13_DG	6	Laugenbr<U+00F6>tchen mit Fetak<U+00E4>se und Salat, Kakao	4	15	7	7	3	3	5	2	1	1	7	6	6.5	2.4	0	22	76	16	Incongruent	1	3	0	6	5	1	1	1	4	-3	0	4	5	1	6	1	0	2.2278	2227.8	Fair	2	8	9	4	1.91667	3	2.3	4.07692
13_DG	6	Laugenbr<U+00F6>tchen mit Fetak<U+00E4>se und Salat, Kakao	4	15	7	7	3	3	5	2	1	1	7	6	6.5	2.4	0	22	77	16	Incongruent	1	3	0	1	5	-4	0	7	5	2	1	5	5	7	1	0	1	1.6613	1661.3	Fair	2	8	9	4	1.91667	3	2.3	4.07692
13_DG	6	Laugenbr<U+00F6>tchen mit Fetak<U+00E4>se und Salat, Kakao	4	15	7	7	3	3	5	2	1	1	7	6	6.5	2.4	0	22	78	16	Incongruent	1	2	1	7	2	5	1	4	5	-1	0	4	7	5	2	0	1	1.6005	1600.5	Fair	2	8	9	4	1.91667	3	2.3	4.07692
13_DG	6	Laugenbr<U+00F6>tchen mit Fetak<U+00E4>se und Salat, Kakao	4	15	7	7	3	3	5	2	1	1	7	6	6.5	2.4	0	22	79	16	Congruent	0	2	1	8	7	1	1	11	11	0	NA	11	8	11	7	NA	1	1.6119	1611.9	Fair	2	8	9	4	1.91667	3	2.3	4.07692
13_DG	6	Laugenbr<U+00F6>tchen mit Fetak<U+00E4>se und Salat, Kakao	4	15	7	7	3	3	5	2	1	1	7	6	6.5	2.4	0	22	80	16	Congruent	0	4	0	1	7	-6	0	7	8	-1	0	8	7	7	1	1	1	1.1734	1173.4	Fair	2	8	9	4	1.91667	3	2.3	4.07692
13_DG	6	Laugenbr<U+00F6>tchen mit Fetak<U+00E4>se und Salat, Kakao	4	15	7	7	3	3	5	2	1	1	7	6	6.5	2.4	0	22	81	17	Incongruent	1	2	1	11	9	2	1	10	11	-1	0	10	11	11	9	0	1	2.1289	2128.9	Neutral	1	4	8	4	1.91667	3	2.3	4.07692
13_DG	6	Laugenbr<U+00F6>tchen mit Fetak<U+00E4>se und Salat, Kakao	4	15	7	7	3	3	5	2	1	1	7	6	6.5	2.4	0	22	82	17	Congruent	0	2	1	7	2	5	1	10	7	3	1	10	7	7	2	1	1	1.2465	1246.5	Neutral	1	4	8	4	1.91667	3	2.3	4.07692
13_DG	6	Laugenbr<U+00F6>tchen mit Fetak<U+00E4>se und Salat, Kakao	4	15	7	7	3	3	5	2	1	1	7	6	6.5	2.4	0	22	83	17	Incongruent	1	4	0	1	7	-6	0	9	8	1	1	8	7	9	1	0	1	1.3088	1308.8	Neutral	1	4	8	4	1.91667	3	2.3	4.07692
13_DG	6	Laugenbr<U+00F6>tchen mit Fetak<U+00E4>se und Salat, Kakao	4	15	7	7	3	3	5	2	1	1	7	6	6.5	2.4	0	22	84	17	Incongruent	1	2	1	4	6	-2	0	7	1	6	1	7	4	1	6	1	0	1.828	1828	Neutral	1	4	8	4	1.91667	3	2.3	4.07692
13_DG	6	Laugenbr<U+00F6>tchen mit Fetak<U+00E4>se und Salat, Kakao	4	15	7	7	3	3	5	2	1	1	7	6	6.5	2.4	0	22	85	17	Congruent	0	2	1	3	4	-1	0	4	5	-1	0	4	3	5	4	0	0	1.4243	1424.3	Neutral	1	4	8	4	1.91667	3	2.3	4.07692
13_DG	6	Laugenbr<U+00F6>tchen mit Fetak<U+00E4>se und Salat, Kakao	4	15	7	7	3	3	5	2	1	1	7	6	6.5	2.4	0	22	86	18	Incongruent	1	3	0	1	3	-2	0	6	5	1	1	5	3	6	1	0	1	1.7241	1724.1	Fair	2	5	7	4	1.91667	3	2.3	4.07692
13_DG	6	Laugenbr<U+00F6>tchen mit Fetak<U+00E4>se und Salat, Kakao	4	15	7	7	3	3	5	2	1	1	7	6	6.5	2.4	0	22	87	18	Congruent	0	1	1	7	1	6	1	8	8	0	NA	8	7	8	1	NA	1	1.1689	1168.9	Fair	2	5	7	4	1.91667	3	2.3	4.07692
13_DG	6	Laugenbr<U+00F6>tchen mit Fetak<U+00E4>se und Salat, Kakao	4	15	7	7	3	3	5	2	1	1	7	6	6.5	2.4	0	22	88	18	Incongruent	1	2	1	1	2	-1	0	5	1	4	1	5	1	1	2	1	0	2.1879	2187.9	Fair	2	5	7	4	1.91667	3	2.3	4.07692
13_DG	6	Laugenbr<U+00F6>tchen mit Fetak<U+00E4>se und Salat, Kakao	4	15	7	7	3	3	5	2	1	1	7	6	6.5	2.4	0	22	89	18	Congruent	0	3	0	4	6	-2	0	5	8	-3	0	8	6	5	4	1	1	2.2084	2208.4	Fair	2	5	7	4	1.91667	3	2.3	4.07692
13_DG	6	Laugenbr<U+00F6>tchen mit Fetak<U+00E4>se und Salat, Kakao	4	15	7	7	3	3	5	2	1	1	7	6	6.5	2.4	0	22	90	18	Incongruent	1	3	0	1	4	-3	0	9	5	4	1	5	4	9	1	0	1	1.1224	1122.4	Fair	2	5	7	4	1.91667	3	2.3	4.07692
13_DG	6	Laugenbr<U+00F6>tchen mit Fetak<U+00E4>se und Salat, Kakao	4	15	7	7	3	3	5	2	1	1	7	6	6.5	2.4	0	22	91	19	Congruent	0	4	0	6	11	-5	0	8	9	-1	0	9	11	8	6	1	1	1.5069	1506.9	Neutral	1	4	8	4	1.91667	3	2.3	4.07692
13_DG	6	Laugenbr<U+00F6>tchen mit Fetak<U+00E4>se und Salat, Kakao	4	15	7	7	3	3	5	2	1	1	7	6	6.5	2.4	0	22	92	19	Incongruent	1	1	1	6	2	4	1	7	9	-2	0	7	6	9	2	0	1	1.3583	1358.3	Neutral	1	4	8	4	1.91667	3	2.3	4.07692
13_DG	6	Laugenbr<U+00F6>tchen mit Fetak<U+00E4>se und Salat, Kakao	4	15	7	7	3	3	5	2	1	1	7	6	6.5	2.4	0	22	93	19	Incongruent	1	3	0	1	5	-4	0	8	5	3	1	5	5	8	1	0	1	1.6302	1630.2	Neutral	1	4	8	4	1.91667	3	2.3	4.07692
13_DG	6	Laugenbr<U+00F6>tchen mit Fetak<U+00E4>se und Salat, Kakao	4	15	7	7	3	3	5	2	1	1	7	6	6.5	2.4	0	22	94	19	Congruent	0	1	1	11	7	4	1	10	8	2	1	10	11	8	7	1	1	1.1963	1196.3	Neutral	1	4	8	4	1.91667	3	2.3	4.07692
13_DG	6	Laugenbr<U+00F6>tchen mit Fetak<U+00E4>se und Salat, Kakao	4	15	7	7	3	3	5	2	1	1	7	6	6.5	2.4	0	22	95	19	Incongruent	1	2	1	1	2	-1	0	8	1	7	1	8	1	1	2	1	0	1.4742	1474.2	Neutral	1	4	8	4	1.91667	3	2.3	4.07692
13_DG	6	Laugenbr<U+00F6>tchen mit Fetak<U+00E4>se und Salat, Kakao	4	15	7	7	3	3	5	2	1	1	7	6	6.5	2.4	0	22	96	20	Congruent	0	4	0	7	11	-4	0	7	11	-4	0	11	11	7	7	1	1	0.9475	947.5	Unfair	0	3	9	4	1.91667	3	2.3	4.07692
13_DG	6	Laugenbr<U+00F6>tchen mit Fetak<U+00E4>se und Salat, Kakao	4	15	7	7	3	3	5	2	1	1	7	6	6.5	2.4	0	22	97	20	Incongruent	1	4	0	2	1	1	1	1	2	-1	0	2	1	1	2	1	0	1.3173	1317.3	Unfair	0	3	9	4	1.91667	3	2.3	4.07692
13_DG	6	Laugenbr<U+00F6>tchen mit Fetak<U+00E4>se und Salat, Kakao	4	15	7	7	3	3	5	2	1	1	7	6	6.5	2.4	0	22	98	20	Incongruent	1	3	0	5	1	4	1	4	7	-3	0	7	1	4	5	1	0	2.4928	2492.8	Unfair	0	3	9	4	1.91667	3	2.3	4.07692
13_DG	6	Laugenbr<U+00F6>tchen mit Fetak<U+00E4>se und Salat, Kakao	4	15	7	7	3	3	5	2	1	1	7	6	6.5	2.4	0	22	99	20	Incongruent	1	2	1	1	5	-4	0	7	5	2	1	7	1	5	5	1	0	1.3487	1348.7	Unfair	0	3	9	4	1.91667	3	2.3	4.07692
13_DG	6	Laugenbr<U+00F6>tchen mit Fetak<U+00E4>se und Salat, Kakao	4	15	7	7	3	3	5	2	1	1	7	6	6.5	2.4	0	22	100	20	Congruent	0	1	1	11	9	2	1	11	8	3	1	11	11	8	9	1	1	1.9517	1951.7	Unfair	0	3	9	4	1.91667	3	2.3	4.07692
13_DG	6	Laugenbr<U+00F6>tchen mit Fetak<U+00E4>se und Salat, Kakao	4	15	7	7	3	3	5	2	1	1	7	6	6.5	2.4	0	22	101	21	Congruent	0	1	1	9	1	8	1	11	3	8	1	11	9	3	1	1	1	1.4156	1415.6	Neutral	1	4	9	4	1.91667	3	2.3	4.07692
13_DG	6	Laugenbr<U+00F6>tchen mit Fetak<U+00E4>se und Salat, Kakao	4	15	7	7	3	3	5	2	1	1	7	6	6.5	2.4	0	22	102	21	Incongruent	1	3	0	1	3	-2	0	7	5	2	1	5	3	7	1	0	1	1.0798	1079.8	Neutral	1	4	9	4	1.91667	3	2.3	4.07692
13_DG	6	Laugenbr<U+00F6>tchen mit Fetak<U+00E4>se und Salat, Kakao	4	15	7	7	3	3	5	2	1	1	7	6	6.5	2.4	0	22	103	21	Incongruent	1	1	1	4	1	3	1	1	2	-1	0	1	4	2	1	0	1	0.9096	909.6	Neutral	1	4	9	4	1.91667	3	2.3	4.07692
13_DG	6	Laugenbr<U+00F6>tchen mit Fetak<U+00E4>se und Salat, Kakao	4	15	7	7	3	3	5	2	1	1	7	6	6.5	2.4	0	22	104	21	Incongruent	1	3	0	1	5	-4	0	10	3	7	1	3	5	10	1	0	1	1.0535	1053.5	Neutral	1	4	9	4	1.91667	3	2.3	4.07692
13_DG	6	Laugenbr<U+00F6>tchen mit Fetak<U+00E4>se und Salat, Kakao	4	15	7	7	3	3	5	2	1	1	7	6	6.5	2.4	0	22	105	21	Congruent	0	2	1	9	5	4	1	7	6	1	1	7	9	6	5	1	1	2.3275	2327.5	Neutral	1	4	9	4	1.91667	3	2.3	4.07692
13_DG	6	Laugenbr<U+00F6>tchen mit Fetak<U+00E4>se und Salat, Kakao	4	15	7	7	3	3	5	2	1	1	7	6	6.5	2.4	0	22	106	22	Incongruent	1	3	0	3	4	-1	0	4	1	3	1	1	4	4	3	0	1	1.5774	1577.4	Unfair	0	1	8	3	1.91667	3	2.3	4.07692
13_DG	6	Laugenbr<U+00F6>tchen mit Fetak<U+00E4>se und Salat, Kakao	4	15	7	7	3	3	5	2	1	1	7	6	6.5	2.4	0	22	107	22	Incongruent	1	3	0	1	5	-4	0	5	3	2	1	3	5	5	1	0	1	1.3022	1302.2	Unfair	0	1	8	3	1.91667	3	2.3	4.07692
13_DG	6	Laugenbr<U+00F6>tchen mit Fetak<U+00E4>se und Salat, Kakao	4	15	7	7	3	3	5	2	1	1	7	6	6.5	2.4	0	22	108	22	Congruent	0	4	0	4	10	-6	0	7	9	-2	0	9	10	7	4	1	1	1.7957	1795.7	Unfair	0	1	8	3	1.91667	3	2.3	4.07692
13_DG	6	Laugenbr<U+00F6>tchen mit Fetak<U+00E4>se und Salat, Kakao	4	15	7	7	3	3	5	2	1	1	7	6	6.5	2.4	0	22	109	22	Congruent	0	1	1	7	5	2	1	8	4	4	1	8	7	4	5	1	1	1.7504	1750.4	Unfair	0	1	8	3	1.91667	3	2.3	4.07692
13_DG	6	Laugenbr<U+00F6>tchen mit Fetak<U+00E4>se und Salat, Kakao	4	15	7	7	3	3	5	2	1	1	7	6	6.5	2.4	0	22	110	22	Incongruent	1	2	1	4	2	2	1	1	3	-2	0	1	4	3	2	0	1	1.8736	1873.6	Unfair	0	1	8	3	1.91667	3	2.3	4.07692
13_DG	6	Laugenbr<U+00F6>tchen mit Fetak<U+00E4>se und Salat, Kakao	4	15	7	7	3	3	5	2	1	1	7	6	6.5	2.4	0	22	111	23	Incongruent	1	4	0	5	11	-6	0	8	4	4	1	4	11	8	5	0	1	0.9002	900.2	Fair	2	7	8	3	1.91667	3	2.3	4.07692
13_DG	6	Laugenbr<U+00F6>tchen mit Fetak<U+00E4>se und Salat, Kakao	4	15	7	7	3	3	5	2	1	1	7	6	6.5	2.4	0	22	112	23	Congruent	0	4	0	5	11	-6	0	7	11	-4	0	11	11	7	5	1	1	1.058	1058	Fair	2	7	8	3	1.91667	3	2.3	4.07692
13_DG	6	Laugenbr<U+00F6>tchen mit Fetak<U+00E4>se und Salat, Kakao	4	15	7	7	3	3	5	2	1	1	7	6	6.5	2.4	0	22	113	23	Congruent	0	1	1	7	2	5	1	8	5	3	1	8	7	5	2	1	1	1.065	1065	Fair	2	7	8	3	1.91667	3	2.3	4.07692
13_DG	6	Laugenbr<U+00F6>tchen mit Fetak<U+00E4>se und Salat, Kakao	4	15	7	7	3	3	5	2	1	1	7	6	6.5	2.4	0	22	114	23	Incongruent	1	3	0	2	4	-2	0	9	4	5	1	4	4	9	2	0	1	1.8067	1806.7	Fair	2	7	8	3	1.91667	3	2.3	4.07692
13_DG	6	Laugenbr<U+00F6>tchen mit Fetak<U+00E4>se und Salat, Kakao	4	15	7	7	3	3	5	2	1	1	7	6	6.5	2.4	0	22	115	23	Incongruent	1	2	1	4	5	-1	0	8	3	5	1	8	4	3	5	1	0	1.5368	1536.8	Fair	2	7	8	3	1.91667	3	2.3	4.07692
13_DG	6	Laugenbr<U+00F6>tchen mit Fetak<U+00E4>se und Salat, Kakao	4	15	7	7	3	3	5	2	1	1	7	6	6.5	2.4	0	22	116	24	Incongruent	1	3	0	1	2	-1	0	2	1	1	1	1	2	2	1	0	1	1.3573	1357.3	Neutral	1	4	8	2	1.91667	3	2.3	4.07692
13_DG	6	Laugenbr<U+00F6>tchen mit Fetak<U+00E4>se und Salat, Kakao	4	15	7	7	3	3	5	2	1	1	7	6	6.5	2.4	0	22	117	24	Incongruent	1	3	0	1	7	-6	0	10	7	3	1	7	7	10	1	0	1	1.1183	1118.3	Neutral	1	4	8	2	1.91667	3	2.3	4.07692
13_DG	6	Laugenbr<U+00F6>tchen mit Fetak<U+00E4>se und Salat, Kakao	4	15	7	7	3	3	5	2	1	1	7	6	6.5	2.4	0	22	118	24	Incongruent	1	1	1	7	4	3	1	6	8	-2	0	6	7	8	4	0	1	1.2716	1271.6	Neutral	1	4	8	2	1.91667	3	2.3	4.07692
13_DG	6	Laugenbr<U+00F6>tchen mit Fetak<U+00E4>se und Salat, Kakao	4	15	7	7	3	3	5	2	1	1	7	6	6.5	2.4	0	22	119	24	Congruent	0	1	1	11	7	4	1	10	8	2	1	10	11	8	7	1	1	0.9908	990.8	Neutral	1	4	8	2	1.91667	3	2.3	4.07692
13_DG	6	Laugenbr<U+00F6>tchen mit Fetak<U+00E4>se und Salat, Kakao	4	15	7	7	3	3	5	2	1	1	7	6	6.5	2.4	0	22	120	24	Congruent	0	1	1	11	9	2	1	10	8	2	1	10	11	8	9	1	1	0.88	880	Neutral	1	4	8	2	1.91667	3	2.3	4.07692
13_DG	6	Laugenbr<U+00F6>tchen mit Fetak<U+00E4>se und Salat, Kakao	4	15	7	7	3	3	5	2	1	1	7	6	6.5	2.4	0	22	121	25	Incongruent	1	2	1	4	1	3	1	1	2	-1	0	1	4	2	1	0	1	1.2453	1245.3	Fair	2	8	9	3	1.91667	3	2.3	4.07692
13_DG	6	Laugenbr<U+00F6>tchen mit Fetak<U+00E4>se und Salat, Kakao	4	15	7	7	3	3	5	2	1	1	7	6	6.5	2.4	0	22	122	25	Incongruent	1	3	0	2	1	1	1	1	2	-1	0	2	1	1	2	1	0	1.555	1555	Fair	2	8	9	3	1.91667	3	2.3	4.07692
13_DG	6	Laugenbr<U+00F6>tchen mit Fetak<U+00E4>se und Salat, Kakao	4	15	7	7	3	3	5	2	1	1	7	6	6.5	2.4	0	22	123	25	Incongruent	1	3	0	1	2	-1	0	5	1	4	1	1	2	5	1	0	1	1.4816	1481.6	Fair	2	8	9	3	1.91667	3	2.3	4.07692
13_DG	6	Laugenbr<U+00F6>tchen mit Fetak<U+00E4>se und Salat, Kakao	4	15	7	7	3	3	5	2	1	1	7	6	6.5	2.4	0	22	124	25	Congruent	0	3	0	2	7	-5	0	9	10	-1	0	10	7	9	2	1	1	1.5374	1537.4	Fair	2	8	9	3	1.91667	3	2.3	4.07692
13_DG	6	Laugenbr<U+00F6>tchen mit Fetak<U+00E4>se und Salat, Kakao	4	15	7	7	3	3	5	2	1	1	7	6	6.5	2.4	0	22	125	25	Congruent	0	3	0	1	5	-4	0	1	5	-4	0	5	5	1	1	1	1	1.1752	1175.2	Fair	2	8	9	3	1.91667	3	2.3	4.07692
13_DG	6	Laugenbr<U+00F6>tchen mit Fetak<U+00E4>se und Salat, Kakao	4	15	7	7	3	3	5	2	1	1	7	6	6.5	2.4	0	22	126	26	Incongruent	1	1	1	7	1	6	1	8	10	-2	0	8	7	10	1	0	1	0.954	954	Unfair	0	3	8	3	1.91667	3	2.3	4.07692
13_DG	6	Laugenbr<U+00F6>tchen mit Fetak<U+00E4>se und Salat, Kakao	4	15	7	7	3	3	5	2	1	1	7	6	6.5	2.4	0	22	127	26	Incongruent	1	2	1	5	6	-1	0	7	5	2	1	7	5	5	6	1	0	2.8114	2811.4	Unfair	0	3	8	3	1.91667	3	2.3	4.07692
13_DG	6	Laugenbr<U+00F6>tchen mit Fetak<U+00E4>se und Salat, Kakao	4	15	7	7	3	3	5	2	1	1	7	6	6.5	2.4	0	22	128	26	Congruent	0	1	1	11	7	4	1	10	10	0	NA	10	11	10	7	NA	1	0.9784	978.4	Unfair	0	3	8	3	1.91667	3	2.3	4.07692
13_DG	6	Laugenbr<U+00F6>tchen mit Fetak<U+00E4>se und Salat, Kakao	4	15	7	7	3	3	5	2	1	1	7	6	6.5	2.4	0	22	129	26	Congruent	0	1	1	11	7	4	1	10	8	2	1	10	11	8	7	1	1	0.9221	922.1	Unfair	0	3	8	3	1.91667	3	2.3	4.07692
13_DG	6	Laugenbr<U+00F6>tchen mit Fetak<U+00E4>se und Salat, Kakao	4	15	7	7	3	3	5	2	1	1	7	6	6.5	2.4	0	22	130	26	Incongruent	1	3	0	6	7	-1	0	9	7	2	1	7	7	9	6	0	1	2.301	2301	Unfair	0	3	8	3	1.91667	3	2.3	4.07692
13_DG	6	Laugenbr<U+00F6>tchen mit Fetak<U+00E4>se und Salat, Kakao	4	15	7	7	3	3	5	2	1	1	7	6	6.5	2.4	0	22	131	27	Incongruent	1	3	0	3	1	2	1	4	7	-3	0	7	1	4	3	1	0	1.6648	1664.8	Fair	2	6	8	3	1.91667	3	2.3	4.07692
13_DG	6	Laugenbr<U+00F6>tchen mit Fetak<U+00E4>se und Salat, Kakao	4	15	7	7	3	3	5	2	1	1	7	6	6.5	2.4	0	22	132	27	Congruent	0	4	0	1	7	-6	0	1	7	-6	0	7	7	1	1	1	1	1.3605	1360.5	Fair	2	6	8	3	1.91667	3	2.3	4.07692
13_DG	6	Laugenbr<U+00F6>tchen mit Fetak<U+00E4>se und Salat, Kakao	4	15	7	7	3	3	5	2	1	1	7	6	6.5	2.4	0	22	133	27	Incongruent	1	4	0	1	7	-6	0	10	8	2	1	8	7	10	1	0	1	0.9131	913.1	Fair	2	6	8	3	1.91667	3	2.3	4.07692
13_DG	6	Laugenbr<U+00F6>tchen mit Fetak<U+00E4>se und Salat, Kakao	4	15	7	7	3	3	5	2	1	1	7	6	6.5	2.4	0	22	134	27	Congruent	0	1	1	11	6	5	1	10	1	9	1	10	11	1	6	1	1	1.1753	1175.3	Fair	2	6	8	3	1.91667	3	2.3	4.07692
13_DG	6	Laugenbr<U+00F6>tchen mit Fetak<U+00E4>se und Salat, Kakao	4	15	7	7	3	3	5	2	1	1	7	6	6.5	2.4	0	22	135	27	Incongruent	1	3	0	1	4	-3	0	8	7	1	1	7	4	8	1	0	1	1.3988	1398.8	Fair	2	6	8	3	1.91667	3	2.3	4.07692
13_DG	6	Laugenbr<U+00F6>tchen mit Fetak<U+00E4>se und Salat, Kakao	4	15	7	7	3	3	5	2	1	1	7	6	6.5	2.4	0	22	136	28	Incongruent	1	4	0	1	11	-10	0	7	4	3	1	4	11	7	1	0	1	1.1558	1155.8	Neutral	1	4	8	3	1.91667	3	2.3	4.07692
13_DG	6	Laugenbr<U+00F6>tchen mit Fetak<U+00E4>se und Salat, Kakao	4	15	7	7	3	3	5	2	1	1	7	6	6.5	2.4	0	22	137	28	Congruent	0	2	1	4	1	3	1	7	1	6	1	7	4	1	1	1	1	1.0905	1090.5	Neutral	1	4	8	3	1.91667	3	2.3	4.07692
13_DG	6	Laugenbr<U+00F6>tchen mit Fetak<U+00E4>se und Salat, Kakao	4	15	7	7	3	3	5	2	1	1	7	6	6.5	2.4	0	22	138	28	Incongruent	1	2	1	6	2	4	1	1	8	-7	0	1	6	8	2	0	1	0.976	976	Neutral	1	4	8	3	1.91667	3	2.3	4.07692
13_DG	6	Laugenbr<U+00F6>tchen mit Fetak<U+00E4>se und Salat, Kakao	4	15	7	7	3	3	5	2	1	1	7	6	6.5	2.4	0	22	139	28	Incongruent	1	2	1	6	7	-1	0	8	6	2	1	8	6	6	7	1	0	1.0134	1013.4	Neutral	1	4	8	3	1.91667	3	2.3	4.07692
13_DG	6	Laugenbr<U+00F6>tchen mit Fetak<U+00E4>se und Salat, Kakao	4	15	7	7	3	3	5	2	1	1	7	6	6.5	2.4	0	22	140	28	Congruent	0	1	1	11	7	4	1	10	8	2	1	10	11	8	7	1	1	1.7234	1723.4	Neutral	1	4	8	3	1.91667	3	2.3	4.07692
13_DG	6	Laugenbr<U+00F6>tchen mit Fetak<U+00E4>se und Salat, Kakao	4	15	7	7	3	3	5	2	1	1	7	6	6.5	2.4	0	22	141	29	Incongruent	1	2	1	4	5	-1	0	8	1	7	1	8	4	1	5	1	0	1.888	1888	Fair	2	6	7	3	1.91667	3	2.3	4.07692
13_DG	6	Laugenbr<U+00F6>tchen mit Fetak<U+00E4>se und Salat, Kakao	4	15	7	7	3	3	5	2	1	1	7	6	6.5	2.4	0	22	142	29	Congruent	0	2	1	7	1	6	1	6	5	1	1	6	7	5	1	1	1	1.131	1131	Fair	2	6	7	3	1.91667	3	2.3	4.07692
13_DG	6	Laugenbr<U+00F6>tchen mit Fetak<U+00E4>se und Salat, Kakao	4	15	7	7	3	3	5	2	1	1	7	6	6.5	2.4	0	22	143	29	Incongruent	1	3	0	2	5	-3	0	3	2	1	1	2	5	3	2	0	1	0.9451	945.1	Fair	2	6	7	3	1.91667	3	2.3	4.07692
13_DG	6	Laugenbr<U+00F6>tchen mit Fetak<U+00E4>se und Salat, Kakao	4	15	7	7	3	3	5	2	1	1	7	6	6.5	2.4	0	22	144	29	Incongruent	1	3	0	1	6	-5	0	7	5	2	1	5	6	7	1	0	1	0.8882	888.2	Fair	2	6	7	3	1.91667	3	2.3	4.07692
13_DG	6	Laugenbr<U+00F6>tchen mit Fetak<U+00E4>se und Salat, Kakao	4	15	7	7	3	3	5	2	1	1	7	6	6.5	2.4	0	22	145	29	Congruent	0	4	0	1	7	-6	0	2	10	-8	0	10	7	2	1	1	1	0.9323	932.3	Fair	2	6	7	3	1.91667	3	2.3	4.07692
13_DG	6	Laugenbr<U+00F6>tchen mit Fetak<U+00E4>se und Salat, Kakao	4	15	7	7	3	3	5	2	1	1	7	6	6.5	2.4	0	22	146	30	Incongruent	1	3	0	2	1	1	1	1	5	-4	0	5	1	1	2	1	0	2.104	2104	Unfair	0	2	7	3	1.91667	3	2.3	4.07692
13_DG	6	Laugenbr<U+00F6>tchen mit Fetak<U+00E4>se und Salat, Kakao	4	15	7	7	3	3	5	2	1	1	7	6	6.5	2.4	0	22	147	30	Incongruent	1	1	1	11	9	2	1	10	11	-1	0	10	11	11	9	0	1	1.2975	1297.5	Unfair	0	2	7	3	1.91667	3	2.3	4.07692
13_DG	6	Laugenbr<U+00F6>tchen mit Fetak<U+00E4>se und Salat, Kakao	4	15	7	7	3	3	5	2	1	1	7	6	6.5	2.4	0	22	148	30	Congruent	0	2	1	4	1	3	1	5	1	4	1	5	4	1	1	1	1	1.3599	1359.9	Unfair	0	2	7	3	1.91667	3	2.3	4.07692
13_DG	6	Laugenbr<U+00F6>tchen mit Fetak<U+00E4>se und Salat, Kakao	4	15	7	7	3	3	5	2	1	1	7	6	6.5	2.4	0	22	149	30	Incongruent	1	2	1	7	4	3	1	6	7	-1	0	6	7	7	4	0	1	1.6314	1631.4	Unfair	0	2	7	3	1.91667	3	2.3	4.07692
13_DG	6	Laugenbr<U+00F6>tchen mit Fetak<U+00E4>se und Salat, Kakao	4	15	7	7	3	3	5	2	1	1	7	6	6.5	2.4	0	22	150	30	Congruent	0	4	0	1	11	-10	0	5	10	-5	0	10	11	5	1	1	1	0.7907	790.7	Unfair	0	2	7	3	1.91667	3	2.3	4.07692
13_DG	6	Laugenbr<U+00F6>tchen mit Fetak<U+00E4>se und Salat, Kakao	4	15	7	7	3	3	5	2	1	1	7	6	6.5	2.4	0	22	151	31	Incongruent	1	3	0	1	4	-3	0	10	5	5	1	5	4	10	1	0	1	0.9171	917.1	Neutral	1	4	7	3	1.91667	3	2.3	4.07692
13_DG	6	Laugenbr<U+00F6>tchen mit Fetak<U+00E4>se und Salat, Kakao	4	15	7	7	3	3	5	2	1	1	7	6	6.5	2.4	0	22	152	31	Incongruent	1	2	1	4	6	-2	0	8	7	1	1	8	4	7	6	1	0	1.1939	1193.9	Neutral	1	4	7	3	1.91667	3	2.3	4.07692
13_DG	6	Laugenbr<U+00F6>tchen mit Fetak<U+00E4>se und Salat, Kakao	4	15	7	7	3	3	5	2	1	1	7	6	6.5	2.4	0	22	153	31	Incongruent	1	2	1	6	1	5	1	1	8	-7	0	1	6	8	1	0	1	0.9404	940.4	Neutral	1	4	7	3	1.91667	3	2.3	4.07692
13_DG	6	Laugenbr<U+00F6>tchen mit Fetak<U+00E4>se und Salat, Kakao	4	15	7	7	3	3	5	2	1	1	7	6	6.5	2.4	0	22	154	31	Congruent	0	2	1	7	2	5	1	8	1	7	1	8	7	1	2	1	1	1.0729	1072.9	Neutral	1	4	7	3	1.91667	3	2.3	4.07692
13_DG	6	Laugenbr<U+00F6>tchen mit Fetak<U+00E4>se und Salat, Kakao	4	15	7	7	3	3	5	2	1	1	7	6	6.5	2.4	0	22	155	31	Congruent	0	3	0	2	7	-5	0	1	9	-8	0	9	7	1	2	1	1	1.0554	1055.4	Neutral	1	4	7	3	1.91667	3	2.3	4.07692
13_DG	6	Laugenbr<U+00F6>tchen mit Fetak<U+00E4>se und Salat, Kakao	4	15	7	7	3	3	5	2	1	1	7	6	6.5	2.4	0	22	156	32	Congruent	0	2	1	5	1	4	1	5	1	4	1	5	5	1	1	1	1	1.2313	1231.3	Unfair	0	3	7	4	1.91667	3	2.3	4.07692
13_DG	6	Laugenbr<U+00F6>tchen mit Fetak<U+00E4>se und Salat, Kakao	4	15	7	7	3	3	5	2	1	1	7	6	6.5	2.4	0	22	157	32	Incongruent	1	3	0	1	6	-5	0	2	1	1	1	1	6	2	1	0	1	0.9237	923.7	Unfair	0	3	7	4	1.91667	3	2.3	4.07692
13_DG	6	Laugenbr<U+00F6>tchen mit Fetak<U+00E4>se und Salat, Kakao	4	15	7	7	3	3	5	2	1	1	7	6	6.5	2.4	0	22	158	32	Congruent	0	2	1	6	1	5	1	1	1	0	NA	1	6	1	1	NA	1	1.4385	1438.5	Unfair	0	3	7	4	1.91667	3	2.3	4.07692
13_DG	6	Laugenbr<U+00F6>tchen mit Fetak<U+00E4>se und Salat, Kakao	4	15	7	7	3	3	5	2	1	1	7	6	6.5	2.4	0	22	159	32	Incongruent	1	2	1	6	1	5	1	1	7	-6	0	1	6	7	1	0	1	0.9439	943.9	Unfair	0	3	7	4	1.91667	3	2.3	4.07692
13_DG	6	Laugenbr<U+00F6>tchen mit Fetak<U+00E4>se und Salat, Kakao	4	15	7	7	3	3	5	2	1	1	7	6	6.5	2.4	0	22	160	32	Incongruent	1	1	1	10	8	2	1	9	10	-1	0	9	10	10	8	0	1	1.0858	1085.8	Unfair	0	3	7	4	1.91667	3	2.3	4.07692
13_DG	6	Laugenbr<U+00F6>tchen mit Fetak<U+00E4>se und Salat, Kakao	4	15	7	7	3	3	5	2	1	1	7	6	6.5	2.4	0	22	161	33	Congruent	0	1	1	7	2	5	1	9	1	8	1	9	7	1	2	1	1	1.1638	1163.8	Fair	2	7	8	3	1.91667	3	2.3	4.07692
13_DG	6	Laugenbr<U+00F6>tchen mit Fetak<U+00E4>se und Salat, Kakao	4	15	7	7	3	3	5	2	1	1	7	6	6.5	2.4	0	22	162	33	Incongruent	1	3	0	1	3	-2	0	8	1	7	1	1	3	8	1	0	1	1.0823	1082.3	Fair	2	7	8	3	1.91667	3	2.3	4.07692
13_DG	6	Laugenbr<U+00F6>tchen mit Fetak<U+00E4>se und Salat, Kakao	4	15	7	7	3	3	5	2	1	1	7	6	6.5	2.4	0	22	163	33	Congruent	0	4	0	2	7	-5	0	8	8	0	NA	8	7	8	2	NA	1	1.1003	1100.3	Fair	2	7	8	3	1.91667	3	2.3	4.07692
13_DG	6	Laugenbr<U+00F6>tchen mit Fetak<U+00E4>se und Salat, Kakao	4	15	7	7	3	3	5	2	1	1	7	6	6.5	2.4	0	22	164	33	Incongruent	1	2	1	5	1	4	1	4	8	-4	0	4	5	8	1	0	1	1.0395	1039.5	Fair	2	7	8	3	1.91667	3	2.3	4.07692
13_DG	6	Laugenbr<U+00F6>tchen mit Fetak<U+00E4>se und Salat, Kakao	4	15	7	7	3	3	5	2	1	1	7	6	6.5	2.4	0	22	165	33	Incongruent	1	1	1	7	4	3	1	7	8	-1	0	7	7	8	4	0	1	1.1657	1165.7	Fair	2	7	8	3	1.91667	3	2.3	4.07692
13_DG	6	Laugenbr<U+00F6>tchen mit Fetak<U+00E4>se und Salat, Kakao	4	15	7	7	3	3	5	2	1	1	7	6	6.5	2.4	0	22	166	34	Incongruent	1	4	0	1	6	-5	0	2	1	1	1	1	6	2	1	0	1	1.0261	1026.1	Unfair	0	0	6	3	1.91667	3	2.3	4.07692
13_DG	6	Laugenbr<U+00F6>tchen mit Fetak<U+00E4>se und Salat, Kakao	4	15	7	7	3	3	5	2	1	1	7	6	6.5	2.4	0	22	167	34	Congruent	0	2	1	7	1	6	1	6	6	0	NA	6	7	6	1	NA	1	1.3967	1396.7	Unfair	0	0	6	3	1.91667	3	2.3	4.07692
13_DG	6	Laugenbr<U+00F6>tchen mit Fetak<U+00E4>se und Salat, Kakao	4	15	7	7	3	3	5	2	1	1	7	6	6.5	2.4	0	22	168	34	Incongruent	1	3	0	1	5	-4	0	8	5	3	1	5	5	8	1	0	1	1.2081	1208.1	Unfair	0	0	6	3	1.91667	3	2.3	4.07692
13_DG	6	Laugenbr<U+00F6>tchen mit Fetak<U+00E4>se und Salat, Kakao	4	15	7	7	3	3	5	2	1	1	7	6	6.5	2.4	0	22	169	34	Congruent	0	3	0	11	8	3	1	10	9	1	1	9	8	10	11	0	0	1.4712	1471.2	Unfair	0	0	6	3	1.91667	3	2.3	4.07692
13_DG	6	Laugenbr<U+00F6>tchen mit Fetak<U+00E4>se und Salat, Kakao	4	15	7	7	3	3	5	2	1	1	7	6	6.5	2.4	0	22	170	34	Incongruent	1	3	0	4	9	-5	0	8	7	1	1	7	9	8	4	0	1	0.9621	962.1	Unfair	0	0	6	3	1.91667	3	2.3	4.07692
13_DG	6	Laugenbr<U+00F6>tchen mit Fetak<U+00E4>se und Salat, Kakao	4	15	7	7	3	3	5	2	1	1	7	6	6.5	2.4	0	22	171	35	Incongruent	1	3	0	11	9	2	1	10	11	-1	0	11	9	10	11	1	0	1.6874	1687.4	Fair	2	5	7	3	1.91667	3	2.3	4.07692
13_DG	6	Laugenbr<U+00F6>tchen mit Fetak<U+00E4>se und Salat, Kakao	4	15	7	7	3	3	5	2	1	1	7	6	6.5	2.4	0	22	172	35	Incongruent	1	2	1	7	1	6	1	4	7	-3	0	4	7	7	1	0	1	1.4125	1412.5	Fair	2	5	7	3	1.91667	3	2.3	4.07692
13_DG	6	Laugenbr<U+00F6>tchen mit Fetak<U+00E4>se und Salat, Kakao	4	15	7	7	3	3	5	2	1	1	7	6	6.5	2.4	0	22	173	35	Congruent	0	3	0	1	2	-1	0	1	1	0	NA	1	2	1	1	NA	1	1.5656	1565.6	Fair	2	5	7	3	1.91667	3	2.3	4.07692
13_DG	6	Laugenbr<U+00F6>tchen mit Fetak<U+00E4>se und Salat, Kakao	4	15	7	7	3	3	5	2	1	1	7	6	6.5	2.4	0	22	174	35	Congruent	0	3	0	1	2	-1	0	1	3	-2	0	3	2	1	1	1	1	1.3832	1383.2	Fair	2	5	7	3	1.91667	3	2.3	4.07692
13_DG	6	Laugenbr<U+00F6>tchen mit Fetak<U+00E4>se und Salat, Kakao	4	15	7	7	3	3	5	2	1	1	7	6	6.5	2.4	0	22	175	35	Incongruent	1	3	0	1	3	-2	0	10	1	9	1	1	3	10	1	0	1	0.9726	972.6	Fair	2	5	7	3	1.91667	3	2.3	4.07692
13_DG	6	Laugenbr<U+00F6>tchen mit Fetak<U+00E4>se und Salat, Kakao	4	15	7	7	3	3	5	2	1	1	7	6	6.5	2.4	0	22	176	35	Payoff_trial	0	2	1	1	1	0	NA	7	8	-1	0	7	1	8	1	0	NA	1.2709	1270.9	Fair	2	5	7	3	1.91667	3	2.3	4.07692
13_DG	6	Laugenbr<U+00F6>tchen mit Fetak<U+00E4>se und Salat, Kakao	4	15	7	7	3	3	5	2	1	1	7	6	6.5	2.4	0	22	177	36	Congruent	0	1	1	11	4	7	1	10	5	5	1	10	11	5	4	1	1	0.9598	959.8	Unfair	0	0	7	3	1.91667	3	2.3	4.07692
13_DG	6	Laugenbr<U+00F6>tchen mit Fetak<U+00E4>se und Salat, Kakao	4	15	7	7	3	3	5	2	1	1	7	6	6.5	2.4	0	22	178	36	Incongruent	1	4	0	2	7	-5	0	9	8	1	1	8	7	9	2	0	1	0.8459	845.9	Unfair	0	0	7	3	1.91667	3	2.3	4.07692
13_DG	6	Laugenbr<U+00F6>tchen mit Fetak<U+00E4>se und Salat, Kakao	4	15	7	7	3	3	5	2	1	1	7	6	6.5	2.4	0	22	179	36	Incongruent	1	1	1	6	4	2	1	5	7	-2	0	5	6	7	4	0	1	1.1806	1180.6	Unfair	0	0	7	3	1.91667	3	2.3	4.07692
13_DG	6	Laugenbr<U+00F6>tchen mit Fetak<U+00E4>se und Salat, Kakao	4	15	7	7	3	3	5	2	1	1	7	6	6.5	2.4	0	22	180	36	Incongruent	1	2	1	7	6	1	1	7	8	-1	0	7	7	8	6	0	1	1.6261	1626.1	Unfair	0	0	7	3	1.91667	3	2.3	4.07692
13_DG	6	Laugenbr<U+00F6>tchen mit Fetak<U+00E4>se und Salat, Kakao	4	15	7	7	3	3	5	2	1	1	7	6	6.5	2.4	0	22	181	36	Congruent	0	3	0	4	6	-2	0	5	7	-2	0	7	6	5	4	1	1	0.8962	896.2	Unfair	0	0	7	3	1.91667	3	2.3	4.07692
13_DG	6	Laugenbr<U+00F6>tchen mit Fetak<U+00E4>se und Salat, Kakao	4	15	7	7	3	3	5	2	1	1	7	6	6.5	2.4	0	22	182	36	Payoff_trial	0	2	1	7	1	6	1	6	1	5	1	6	7	1	1	1	1	1.5815	1581.5	Unfair	0	0	7	3	1.91667	3	2.3	4.07692
14_DG	4	Salat, Sylter Sauce, Kn<U+00E4>ckebrot mit Magarine	3	0	8	9	1	1	6	0	0	0	4	7	5.5	1.4	0	36	1	1	Congruent	0	3	0	5	4	1	1	7	7	0	NA	7	4	7	5	NA	0	2.8057	2805.7	Fair	2	8	9	1	1	2.8	3.3	2.92308
14_DG	4	Salat, Sylter Sauce, Kn<U+00E4>ckebrot mit Magarine	3	0	8	9	1	1	6	0	0	0	4	7	5.5	1.4	0	36	2	1	Incongruent	1	2	1	11	7	4	1	5	8	-3	0	5	11	8	7	0	1	1.9427	1942.7	Fair	2	8	9	1	1	2.8	3.3	2.92308
14_DG	4	Salat, Sylter Sauce, Kn<U+00E4>ckebrot mit Magarine	3	0	8	9	1	1	6	0	0	0	4	7	5.5	1.4	0	36	3	1	Incongruent	1	NA	NA	3	1	2	1	3	11	-8	0	NA	NA	NA	NA	NA	NA	-0.001	-1	Fair	2	8	9	1	1	2.8	3.3	2.92308
14_DG	4	Salat, Sylter Sauce, Kn<U+00E4>ckebrot mit Magarine	3	0	8	9	1	1	6	0	0	0	4	7	5.5	1.4	0	36	4	1	Congruent	0	3	0	1	4	-3	0	1	3	-2	0	3	4	1	1	1	1	1.7135	1713.5	Fair	2	8	9	1	1	2.8	3.3	2.92308
14_DG	4	Salat, Sylter Sauce, Kn<U+00E4>ckebrot mit Magarine	3	0	8	9	1	1	6	0	0	0	4	7	5.5	1.4	0	36	5	1	Incongruent	1	2	1	11	10	1	1	7	9	-2	0	7	11	9	10	0	1	1.0756	1075.6	Fair	2	8	9	1	1	2.8	3.3	2.92308
14_DG	4	Salat, Sylter Sauce, Kn<U+00E4>ckebrot mit Magarine	3	0	8	9	1	1	6	0	0	0	4	7	5.5	1.4	0	36	6	2	Incongruent	1	3	0	2	6	-4	0	11	7	4	1	7	6	11	2	0	1	1.0749	1074.9	Neutral	1	4	9	1	1	2.8	3.3	2.92308
14_DG	4	Salat, Sylter Sauce, Kn<U+00E4>ckebrot mit Magarine	3	0	8	9	1	1	6	0	0	0	4	7	5.5	1.4	0	36	7	2	Congruent	0	2	1	4	3	1	1	8	5	3	1	8	4	5	3	1	1	1.2909	1290.9	Neutral	1	4	9	1	1	2.8	3.3	2.92308
14_DG	4	Salat, Sylter Sauce, Kn<U+00E4>ckebrot mit Magarine	3	0	8	9	1	1	6	0	0	0	4	7	5.5	1.4	0	36	8	2	Congruent	0	2	1	11	4	7	1	11	4	7	1	11	11	4	4	1	1	1.5626	1562.6	Neutral	1	4	9	1	1	2.8	3.3	2.92308
14_DG	4	Salat, Sylter Sauce, Kn<U+00E4>ckebrot mit Magarine	3	0	8	9	1	1	6	0	0	0	4	7	5.5	1.4	0	36	9	2	Incongruent	1	2	1	6	5	1	1	4	7	-3	0	4	6	7	5	0	1	2.3884	2388.4	Neutral	1	4	9	1	1	2.8	3.3	2.92308
14_DG	4	Salat, Sylter Sauce, Kn<U+00E4>ckebrot mit Magarine	3	0	8	9	1	1	6	0	0	0	4	7	5.5	1.4	0	36	10	2	Incongruent	1	3	0	11	5	6	1	1	7	-6	0	7	5	1	11	1	0	1.5909	1590.9	Neutral	1	4	9	1	1	2.8	3.3	2.92308
14_DG	4	Salat, Sylter Sauce, Kn<U+00E4>ckebrot mit Magarine	3	0	8	9	1	1	6	0	0	0	4	7	5.5	1.4	0	36	11	3	Congruent	0	2	1	10	5	5	1	7	6	1	1	7	10	6	5	1	1	1.6838	1683.8	Unfair	0	1	8	1	1	2.8	3.3	2.92308
14_DG	4	Salat, Sylter Sauce, Kn<U+00E4>ckebrot mit Magarine	3	0	8	9	1	1	6	0	0	0	4	7	5.5	1.4	0	36	12	3	Incongruent	1	3	0	4	6	-2	0	5	4	1	1	4	6	5	4	0	1	1.4065	1406.5	Unfair	0	1	8	1	1	2.8	3.3	2.92308
14_DG	4	Salat, Sylter Sauce, Kn<U+00E4>ckebrot mit Magarine	3	0	8	9	1	1	6	0	0	0	4	7	5.5	1.4	0	36	13	3	Incongruent	1	2	1	10	11	-1	0	9	1	8	1	9	10	1	11	1	0	1.7734	1773.4	Unfair	0	1	8	1	1	2.8	3.3	2.92308
14_DG	4	Salat, Sylter Sauce, Kn<U+00E4>ckebrot mit Magarine	3	0	8	9	1	1	6	0	0	0	4	7	5.5	1.4	0	36	14	3	Incongruent	1	3	0	4	3	1	1	6	8	-2	0	8	3	6	4	1	0	2.7279	2727.9	Unfair	0	1	8	1	1	2.8	3.3	2.92308
14_DG	4	Salat, Sylter Sauce, Kn<U+00E4>ckebrot mit Magarine	3	0	8	9	1	1	6	0	0	0	4	7	5.5	1.4	0	36	15	3	Congruent	0	3	0	4	2	2	1	9	1	8	1	1	2	9	4	0	0	2.0272	2027.2	Unfair	0	1	8	1	1	2.8	3.3	2.92308
14_DG	4	Salat, Sylter Sauce, Kn<U+00E4>ckebrot mit Magarine	3	0	8	9	1	1	6	0	0	0	4	7	5.5	1.4	0	36	16	4	Congruent	0	2	1	11	1	10	1	6	1	5	1	6	11	1	1	1	1	1.491	1491	Fair	2	8	9	1	1	2.8	3.3	2.92308
14_DG	4	Salat, Sylter Sauce, Kn<U+00E4>ckebrot mit Magarine	3	0	8	9	1	1	6	0	0	0	4	7	5.5	1.4	0	36	17	4	Incongruent	1	3	0	3	1	2	1	4	11	-7	0	11	1	4	3	1	0	2.3948	2394.8	Fair	2	8	9	1	1	2.8	3.3	2.92308
14_DG	4	Salat, Sylter Sauce, Kn<U+00E4>ckebrot mit Magarine	3	0	8	9	1	1	6	0	0	0	4	7	5.5	1.4	0	36	18	4	Incongruent	1	3	0	8	10	-2	0	9	6	3	1	6	10	9	8	0	1	2.1316	2131.6	Fair	2	8	9	1	1	2.8	3.3	2.92308
14_DG	4	Salat, Sylter Sauce, Kn<U+00E4>ckebrot mit Magarine	3	0	8	9	1	1	6	0	0	0	4	7	5.5	1.4	0	36	19	4	Incongruent	1	2	1	11	3	8	1	7	9	-2	0	7	11	9	3	0	1	1.2134	1213.4	Fair	2	8	9	1	1	2.8	3.3	2.92308
14_DG	4	Salat, Sylter Sauce, Kn<U+00E4>ckebrot mit Magarine	3	0	8	9	1	1	6	0	0	0	4	7	5.5	1.4	0	36	20	4	Congruent	0	1	1	10	5	5	1	9	7	2	1	9	10	7	5	1	1	1.9461	1946.1	Fair	2	8	9	1	1	2.8	3.3	2.92308
14_DG	4	Salat, Sylter Sauce, Kn<U+00E4>ckebrot mit Magarine	3	0	8	9	1	1	6	0	0	0	4	7	5.5	1.4	0	36	21	5	Congruent	0	2	1	5	2	3	1	7	1	6	1	7	5	1	2	1	1	2.8899	2889.9	Unfair	0	1	8	1	1	2.8	3.3	2.92308
14_DG	4	Salat, Sylter Sauce, Kn<U+00E4>ckebrot mit Magarine	3	0	8	9	1	1	6	0	0	0	4	7	5.5	1.4	0	36	22	5	Congruent	0	3	0	4	11	-7	0	7	7	0	NA	7	11	7	4	NA	1	1.0981	1098.1	Unfair	0	1	8	1	1	2.8	3.3	2.92308
14_DG	4	Salat, Sylter Sauce, Kn<U+00E4>ckebrot mit Magarine	3	0	8	9	1	1	6	0	0	0	4	7	5.5	1.4	0	36	23	5	Incongruent	1	2	1	1	5	-4	0	11	7	4	1	11	1	7	5	1	0	2.5566	2556.6	Unfair	0	1	8	1	1	2.8	3.3	2.92308
14_DG	4	Salat, Sylter Sauce, Kn<U+00E4>ckebrot mit Magarine	3	0	8	9	1	1	6	0	0	0	4	7	5.5	1.4	0	36	24	5	Incongruent	1	2	1	10	1	9	1	7	11	-4	0	7	10	11	1	0	1	1.1673	1167.3	Unfair	0	1	8	1	1	2.8	3.3	2.92308
14_DG	4	Salat, Sylter Sauce, Kn<U+00E4>ckebrot mit Magarine	3	0	8	9	1	1	6	0	0	0	4	7	5.5	1.4	0	36	25	5	Incongruent	1	2	1	11	10	1	1	5	7	-2	0	5	11	7	10	0	1	1.135	1135	Unfair	0	1	8	1	1	2.8	3.3	2.92308
14_DG	4	Salat, Sylter Sauce, Kn<U+00E4>ckebrot mit Magarine	3	0	8	9	1	1	6	0	0	0	4	7	5.5	1.4	0	36	26	6	Incongruent	1	4	0	5	11	-6	0	9	8	1	1	8	11	9	5	0	1	2.0876	2087.6	Neutral	1	4	9	1	1	2.8	3.3	2.92308
14_DG	4	Salat, Sylter Sauce, Kn<U+00E4>ckebrot mit Magarine	3	0	8	9	1	1	6	0	0	0	4	7	5.5	1.4	0	36	27	6	Incongruent	1	1	1	3	6	-3	0	8	7	1	1	8	3	7	6	1	0	2.1082	2108.2	Neutral	1	4	9	1	1	2.8	3.3	2.92308
14_DG	4	Salat, Sylter Sauce, Kn<U+00E4>ckebrot mit Magarine	3	0	8	9	1	1	6	0	0	0	4	7	5.5	1.4	0	36	28	6	Congruent	0	1	1	10	1	9	1	9	2	7	1	9	10	2	1	1	1	1.4884	1488.4	Neutral	1	4	9	1	1	2.8	3.3	2.92308
14_DG	4	Salat, Sylter Sauce, Kn<U+00E4>ckebrot mit Magarine	3	0	8	9	1	1	6	0	0	0	4	7	5.5	1.4	0	36	29	6	Congruent	0	4	0	6	11	-5	0	7	8	-1	0	8	11	7	6	1	1	1.5375	1537.5	Neutral	1	4	9	1	1	2.8	3.3	2.92308
14_DG	4	Salat, Sylter Sauce, Kn<U+00E4>ckebrot mit Magarine	3	0	8	9	1	1	6	0	0	0	4	7	5.5	1.4	0	36	30	6	Incongruent	1	2	1	5	4	1	1	3	7	-4	0	3	5	7	4	0	1	2.0487	2048.7	Neutral	1	4	9	1	1	2.8	3.3	2.92308
14_DG	4	Salat, Sylter Sauce, Kn<U+00E4>ckebrot mit Magarine	3	0	8	9	1	1	6	0	0	0	4	7	5.5	1.4	0	36	31	7	Incongruent	1	4	0	10	11	-1	0	10	7	3	1	7	11	10	10	0	1	1.6906	1690.6	Fair	2	8	9	4	1	2.8	3.3	2.92308
14_DG	4	Salat, Sylter Sauce, Kn<U+00E4>ckebrot mit Magarine	3	0	8	9	1	1	6	0	0	0	4	7	5.5	1.4	0	36	32	7	Incongruent	1	3	0	3	11	-8	0	11	7	4	1	7	11	11	3	0	1	1.4578	1457.8	Fair	2	8	9	4	1	2.8	3.3	2.92308
14_DG	4	Salat, Sylter Sauce, Kn<U+00E4>ckebrot mit Magarine	3	0	8	9	1	1	6	0	0	0	4	7	5.5	1.4	0	36	33	7	Congruent	0	1	1	8	9	-1	0	9	9	0	NA	9	8	9	9	NA	0	2.3491	2349.1	Fair	2	8	9	4	1	2.8	3.3	2.92308
14_DG	4	Salat, Sylter Sauce, Kn<U+00E4>ckebrot mit Magarine	3	0	8	9	1	1	6	0	0	0	4	7	5.5	1.4	0	36	34	7	Congruent	0	4	0	5	10	-5	0	3	7	-4	0	7	10	3	5	1	1	1.8513	1851.3	Fair	2	8	9	4	1	2.8	3.3	2.92308
14_DG	4	Salat, Sylter Sauce, Kn<U+00E4>ckebrot mit Magarine	3	0	8	9	1	1	6	0	0	0	4	7	5.5	1.4	0	36	35	7	Incongruent	1	1	1	3	1	2	1	1	11	-10	0	1	3	11	1	0	1	1.7558	1755.8	Fair	2	8	9	4	1	2.8	3.3	2.92308
14_DG	4	Salat, Sylter Sauce, Kn<U+00E4>ckebrot mit Magarine	3	0	8	9	1	1	6	0	0	0	4	7	5.5	1.4	0	36	36	8	Incongruent	1	3	0	11	10	1	1	1	8	-7	0	8	10	1	11	1	0	2.257	2257	Neutral	1	4	9	1	1	2.8	3.3	2.92308
14_DG	4	Salat, Sylter Sauce, Kn<U+00E4>ckebrot mit Magarine	3	0	8	9	1	1	6	0	0	0	4	7	5.5	1.4	0	36	37	8	Congruent	0	3	0	4	8	-4	0	5	11	-6	0	11	8	5	4	1	1	2.4798	2479.8	Neutral	1	4	9	1	1	2.8	3.3	2.92308
14_DG	4	Salat, Sylter Sauce, Kn<U+00E4>ckebrot mit Magarine	3	0	8	9	1	1	6	0	0	0	4	7	5.5	1.4	0	36	38	8	Incongruent	1	3	0	5	10	-5	0	9	7	2	1	7	10	9	5	0	1	1.0967	1096.7	Neutral	1	4	9	1	1	2.8	3.3	2.92308
14_DG	4	Salat, Sylter Sauce, Kn<U+00E4>ckebrot mit Magarine	3	0	8	9	1	1	6	0	0	0	4	7	5.5	1.4	0	36	39	8	Incongruent	1	3	0	11	4	7	1	1	7	-6	0	7	4	1	11	1	0	1.8928	1892.8	Neutral	1	4	9	1	1	2.8	3.3	2.92308
14_DG	4	Salat, Sylter Sauce, Kn<U+00E4>ckebrot mit Magarine	3	0	8	9	1	1	6	0	0	0	4	7	5.5	1.4	0	36	40	8	Congruent	0	3	0	2	4	-2	0	7	7	0	NA	7	4	7	2	NA	1	2.9061	2906.1	Neutral	1	4	9	1	1	2.8	3.3	2.92308
14_DG	4	Salat, Sylter Sauce, Kn<U+00E4>ckebrot mit Magarine	3	0	8	9	1	1	6	0	0	0	4	7	5.5	1.4	0	36	41	9	Incongruent	1	2	1	11	7	4	1	7	8	-1	0	7	11	8	7	0	1	2.0056	2005.6	Unfair	0	0	7	3	1	2.8	3.3	2.92308
14_DG	4	Salat, Sylter Sauce, Kn<U+00E4>ckebrot mit Magarine	3	0	8	9	1	1	6	0	0	0	4	7	5.5	1.4	0	36	42	9	Congruent	0	4	0	5	11	-6	0	7	7	0	NA	7	11	7	5	NA	1	1.5843	1584.3	Unfair	0	0	7	3	1	2.8	3.3	2.92308
14_DG	4	Salat, Sylter Sauce, Kn<U+00E4>ckebrot mit Magarine	3	0	8	9	1	1	6	0	0	0	4	7	5.5	1.4	0	36	43	9	Congruent	0	3	0	5	4	1	1	8	7	1	1	7	4	8	5	0	0	2.871	2871	Unfair	0	0	7	3	1	2.8	3.3	2.92308
14_DG	4	Salat, Sylter Sauce, Kn<U+00E4>ckebrot mit Magarine	3	0	8	9	1	1	6	0	0	0	4	7	5.5	1.4	0	36	44	9	Incongruent	1	3	0	3	4	-1	0	9	7	2	1	7	4	9	3	0	1	2.6889	2688.9	Unfair	0	0	7	3	1	2.8	3.3	2.92308
14_DG	4	Salat, Sylter Sauce, Kn<U+00E4>ckebrot mit Magarine	3	0	8	9	1	1	6	0	0	0	4	7	5.5	1.4	0	36	45	9	Incongruent	1	2	1	4	5	-1	0	9	7	2	1	9	4	7	5	1	0	2.9412	2941.2	Unfair	0	0	7	3	1	2.8	3.3	2.92308
14_DG	4	Salat, Sylter Sauce, Kn<U+00E4>ckebrot mit Magarine	3	0	8	9	1	1	6	0	0	0	4	7	5.5	1.4	0	36	46	10	Incongruent	1	3	0	3	11	-8	0	3	1	2	1	1	11	3	3	0	1	2.0007	2000.7	Neutral	1	4	9	1	1	2.8	3.3	2.92308
14_DG	4	Salat, Sylter Sauce, Kn<U+00E4>ckebrot mit Magarine	3	0	8	9	1	1	6	0	0	0	4	7	5.5	1.4	0	36	47	10	Incongruent	1	3	0	1	10	-9	0	11	10	1	1	10	10	11	1	0	1	1.3442	1344.2	Neutral	1	4	9	1	1	2.8	3.3	2.92308
14_DG	4	Salat, Sylter Sauce, Kn<U+00E4>ckebrot mit Magarine	3	0	8	9	1	1	6	0	0	0	4	7	5.5	1.4	0	36	48	10	Incongruent	1	3	0	1	5	-4	0	11	7	4	1	7	5	11	1	0	1	2.0179	2017.9	Neutral	1	4	9	1	1	2.8	3.3	2.92308
14_DG	4	Salat, Sylter Sauce, Kn<U+00E4>ckebrot mit Magarine	3	0	8	9	1	1	6	0	0	0	4	7	5.5	1.4	0	36	49	10	Congruent	0	3	0	6	10	-4	0	7	11	-4	0	11	10	7	6	1	1	0.9693	969.3	Neutral	1	4	9	1	1	2.8	3.3	2.92308
14_DG	4	Salat, Sylter Sauce, Kn<U+00E4>ckebrot mit Magarine	3	0	8	9	1	1	6	0	0	0	4	7	5.5	1.4	0	36	50	10	Congruent	0	3	0	4	5	-1	0	7	7	0	NA	7	5	7	4	NA	1	1.8909	1890.9	Neutral	1	4	9	1	1	2.8	3.3	2.92308
14_DG	4	Salat, Sylter Sauce, Kn<U+00E4>ckebrot mit Magarine	3	0	8	9	1	1	6	0	0	0	4	7	5.5	1.4	0	36	51	11	Incongruent	1	4	0	10	11	-1	0	9	6	3	1	6	11	9	10	0	1	1.8454	1845.4	Unfair	0	0	6	3	1	2.8	3.3	2.92308
14_DG	4	Salat, Sylter Sauce, Kn<U+00E4>ckebrot mit Magarine	3	0	8	9	1	1	6	0	0	0	4	7	5.5	1.4	0	36	52	11	Congruent	0	4	0	5	11	-6	0	7	7	0	NA	7	11	7	5	NA	1	1.6438	1643.8	Unfair	0	0	6	3	1	2.8	3.3	2.92308
14_DG	4	Salat, Sylter Sauce, Kn<U+00E4>ckebrot mit Magarine	3	0	8	9	1	1	6	0	0	0	4	7	5.5	1.4	0	36	53	11	Incongruent	1	1	1	11	9	2	1	5	9	-4	0	5	11	9	9	0	1	1.8406	1840.6	Unfair	0	0	6	3	1	2.8	3.3	2.92308
14_DG	4	Salat, Sylter Sauce, Kn<U+00E4>ckebrot mit Magarine	3	0	8	9	1	1	6	0	0	0	4	7	5.5	1.4	0	36	54	11	Incongruent	1	3	0	4	3	1	1	1	8	-7	0	8	3	1	4	1	0	2.0704	2070.4	Unfair	0	0	6	3	1	2.8	3.3	2.92308
14_DG	4	Salat, Sylter Sauce, Kn<U+00E4>ckebrot mit Magarine	3	0	8	9	1	1	6	0	0	0	4	7	5.5	1.4	0	36	55	11	Congruent	0	3	0	3	5	-2	0	1	9	-8	0	9	5	1	3	1	1	2.3154	2315.4	Unfair	0	0	6	3	1	2.8	3.3	2.92308
14_DG	4	Salat, Sylter Sauce, Kn<U+00E4>ckebrot mit Magarine	3	0	8	9	1	1	6	0	0	0	4	7	5.5	1.4	0	36	56	12	Incongruent	1	3	0	3	5	-2	0	8	3	5	1	3	5	8	3	0	1	2.4932	2493.2	Fair	2	5	9	4	1	2.8	3.3	2.92308
14_DG	4	Salat, Sylter Sauce, Kn<U+00E4>ckebrot mit Magarine	3	0	8	9	1	1	6	0	0	0	4	7	5.5	1.4	0	36	57	12	Congruent	0	2	1	9	4	5	1	9	4	5	1	9	9	4	4	1	1	1.9225	1922.5	Fair	2	5	9	4	1	2.8	3.3	2.92308
14_DG	4	Salat, Sylter Sauce, Kn<U+00E4>ckebrot mit Magarine	3	0	8	9	1	1	6	0	0	0	4	7	5.5	1.4	0	36	58	12	Incongruent	1	NA	NA	4	3	1	1	1	4	-3	0	NA	NA	NA	NA	NA	NA	-0.001	-1	Fair	2	5	9	4	1	2.8	3.3	2.92308
14_DG	4	Salat, Sylter Sauce, Kn<U+00E4>ckebrot mit Magarine	3	0	8	9	1	1	6	0	0	0	4	7	5.5	1.4	0	36	59	12	Congruent	0	2	1	11	2	9	1	11	11	0	NA	11	11	11	2	NA	1	1.1876	1187.6	Fair	2	5	9	4	1	2.8	3.3	2.92308
14_DG	4	Salat, Sylter Sauce, Kn<U+00E4>ckebrot mit Magarine	3	0	8	9	1	1	6	0	0	0	4	7	5.5	1.4	0	36	60	12	Incongruent	1	3	0	3	9	-6	0	9	8	1	1	8	9	9	3	0	1	1.0136	1013.6	Fair	2	5	9	4	1	2.8	3.3	2.92308
14_DG	4	Salat, Sylter Sauce, Kn<U+00E4>ckebrot mit Magarine	3	0	8	9	1	1	6	0	0	0	4	7	5.5	1.4	0	36	61	13	Incongruent	1	2	1	11	1	10	1	7	11	-4	0	7	11	11	1	0	1	1.6141	1614.1	Unfair	0	1	1	8	1	2.8	3.3	2.92308
14_DG	4	Salat, Sylter Sauce, Kn<U+00E4>ckebrot mit Magarine	3	0	8	9	1	1	6	0	0	0	4	7	5.5	1.4	0	36	62	13	Congruent	0	3	0	7	10	-3	0	5	10	-5	0	10	10	5	7	1	1	1.424	1424	Unfair	0	1	1	8	1	2.8	3.3	2.92308
14_DG	4	Salat, Sylter Sauce, Kn<U+00E4>ckebrot mit Magarine	3	0	8	9	1	1	6	0	0	0	4	7	5.5	1.4	0	36	63	13	Incongruent	1	3	0	6	5	1	1	4	9	-5	0	9	5	4	6	1	0	1.0411	1041.1	Unfair	0	1	1	8	1	2.8	3.3	2.92308
14_DG	4	Salat, Sylter Sauce, Kn<U+00E4>ckebrot mit Magarine	3	0	8	9	1	1	6	0	0	0	4	7	5.5	1.4	0	36	64	13	Incongruent	1	2	1	10	1	9	1	7	11	-4	0	7	10	11	1	0	1	1.2809	1280.9	Unfair	0	1	1	8	1	2.8	3.3	2.92308
14_DG	4	Salat, Sylter Sauce, Kn<U+00E4>ckebrot mit Magarine	3	0	8	9	1	1	6	0	0	0	4	7	5.5	1.4	0	36	65	13	Congruent	0	3	0	4	5	-1	0	4	7	-3	0	7	5	4	4	1	1	1.3563	1356.3	Unfair	0	1	1	8	1	2.8	3.3	2.92308
14_DG	4	Salat, Sylter Sauce, Kn<U+00E4>ckebrot mit Magarine	3	0	8	9	1	1	6	0	0	0	4	7	5.5	1.4	0	36	66	14	Incongruent	1	2	1	3	4	-1	0	8	4	4	1	8	3	4	4	1	0	2.3232	2323.2	Fair	2	6	9	2	1	2.8	3.3	2.92308
14_DG	4	Salat, Sylter Sauce, Kn<U+00E4>ckebrot mit Magarine	3	0	8	9	1	1	6	0	0	0	4	7	5.5	1.4	0	36	67	14	Congruent	0	3	0	7	11	-4	0	5	8	-3	0	8	11	5	7	1	1	1.2809	1280.9	Fair	2	6	9	2	1	2.8	3.3	2.92308
14_DG	4	Salat, Sylter Sauce, Kn<U+00E4>ckebrot mit Magarine	3	0	8	9	1	1	6	0	0	0	4	7	5.5	1.4	0	36	68	14	Congruent	0	2	1	5	4	1	1	7	5	2	1	7	5	5	4	1	1	1.5727	1572.7	Fair	2	6	9	2	1	2.8	3.3	2.92308
14_DG	4	Salat, Sylter Sauce, Kn<U+00E4>ckebrot mit Magarine	3	0	8	9	1	1	6	0	0	0	4	7	5.5	1.4	0	36	69	14	Incongruent	1	4	0	10	11	-1	0	9	5	4	1	5	11	9	10	0	1	1.6436	1643.6	Fair	2	6	9	2	1	2.8	3.3	2.92308
14_DG	4	Salat, Sylter Sauce, Kn<U+00E4>ckebrot mit Magarine	3	0	8	9	1	1	6	0	0	0	4	7	5.5	1.4	0	36	70	14	Incongruent	1	3	0	3	1	2	1	1	11	-10	0	11	1	1	3	1	0	2.1249	2124.9	Fair	2	6	9	2	1	2.8	3.3	2.92308
14_DG	4	Salat, Sylter Sauce, Kn<U+00E4>ckebrot mit Magarine	3	0	8	9	1	1	6	0	0	0	4	7	5.5	1.4	0	36	71	15	Incongruent	1	2	1	10	5	5	1	7	8	-1	0	7	10	8	5	0	1	1.3158	1315.8	Unfair	0	3	7	4	1	2.8	3.3	2.92308
14_DG	4	Salat, Sylter Sauce, Kn<U+00E4>ckebrot mit Magarine	3	0	8	9	1	1	6	0	0	0	4	7	5.5	1.4	0	36	72	15	Congruent	0	2	1	8	9	-1	0	9	9	0	NA	9	8	9	9	NA	0	1.5	1500	Unfair	0	3	7	4	1	2.8	3.3	2.92308
14_DG	4	Salat, Sylter Sauce, Kn<U+00E4>ckebrot mit Magarine	3	0	8	9	1	1	6	0	0	0	4	7	5.5	1.4	0	36	73	15	Congruent	0	3	0	2	5	-3	0	1	7	-6	0	7	5	1	2	1	1	0.9927	992.7	Unfair	0	3	7	4	1	2.8	3.3	2.92308
14_DG	4	Salat, Sylter Sauce, Kn<U+00E4>ckebrot mit Magarine	3	0	8	9	1	1	6	0	0	0	4	7	5.5	1.4	0	36	74	15	Incongruent	1	2	1	11	4	7	1	1	4	-3	0	1	11	4	4	0	1	1.2754	1275.4	Unfair	0	3	7	4	1	2.8	3.3	2.92308
14_DG	4	Salat, Sylter Sauce, Kn<U+00E4>ckebrot mit Magarine	3	0	8	9	1	1	6	0	0	0	4	7	5.5	1.4	0	36	75	15	Incongruent	1	3	0	5	11	-6	0	7	5	2	1	5	11	7	5	0	1	0.9139	913.9	Unfair	0	3	7	4	1	2.8	3.3	2.92308
14_DG	4	Salat, Sylter Sauce, Kn<U+00E4>ckebrot mit Magarine	3	0	8	9	1	1	6	0	0	0	4	7	5.5	1.4	0	36	76	16	Incongruent	1	2	1	1	2	-1	0	3	1	2	1	3	1	1	2	1	0	2.2073	2207.3	Fair	2	7	7	3	1	2.8	3.3	2.92308
14_DG	4	Salat, Sylter Sauce, Kn<U+00E4>ckebrot mit Magarine	3	0	8	9	1	1	6	0	0	0	4	7	5.5	1.4	0	36	77	16	Incongruent	1	3	0	1	4	-3	0	11	7	4	1	7	4	11	1	0	1	1.3979	1397.9	Fair	2	7	7	3	1	2.8	3.3	2.92308
14_DG	4	Salat, Sylter Sauce, Kn<U+00E4>ckebrot mit Magarine	3	0	8	9	1	1	6	0	0	0	4	7	5.5	1.4	0	36	78	16	Congruent	0	1	1	11	3	8	1	9	9	0	NA	9	11	9	3	NA	1	1.4392	1439.2	Fair	2	7	7	3	1	2.8	3.3	2.92308
14_DG	4	Salat, Sylter Sauce, Kn<U+00E4>ckebrot mit Magarine	3	0	8	9	1	1	6	0	0	0	4	7	5.5	1.4	0	36	79	16	Congruent	0	3	0	5	10	-5	0	3	7	-4	0	7	10	3	5	1	1	2.2993	2299.3	Fair	2	7	7	3	1	2.8	3.3	2.92308
14_DG	4	Salat, Sylter Sauce, Kn<U+00E4>ckebrot mit Magarine	3	0	8	9	1	1	6	0	0	0	4	7	5.5	1.4	0	36	80	16	Incongruent	1	2	1	4	2	2	1	7	11	-4	0	7	4	11	2	0	1	1.8864	1886.4	Fair	2	7	7	3	1	2.8	3.3	2.92308
14_DG	4	Salat, Sylter Sauce, Kn<U+00E4>ckebrot mit Magarine	3	0	8	9	1	1	6	0	0	0	4	7	5.5	1.4	0	36	81	17	Incongruent	1	2	1	11	10	1	1	7	9	-2	0	7	11	9	10	0	1	1.0735	1073.5	Unfair	0	2	2	3	1	2.8	3.3	2.92308
14_DG	4	Salat, Sylter Sauce, Kn<U+00E4>ckebrot mit Magarine	3	0	8	9	1	1	6	0	0	0	4	7	5.5	1.4	0	36	82	17	Incongruent	1	2	1	4	3	1	1	6	11	-5	0	6	4	11	3	0	1	1.4996	1499.6	Unfair	0	2	2	3	1	2.8	3.3	2.92308
14_DG	4	Salat, Sylter Sauce, Kn<U+00E4>ckebrot mit Magarine	3	0	8	9	1	1	6	0	0	0	4	7	5.5	1.4	0	36	83	17	Incongruent	1	3	0	3	6	-3	0	11	8	3	1	8	6	11	3	0	1	1.2745	1274.5	Unfair	0	2	2	3	1	2.8	3.3	2.92308
14_DG	4	Salat, Sylter Sauce, Kn<U+00E4>ckebrot mit Magarine	3	0	8	9	1	1	6	0	0	0	4	7	5.5	1.4	0	36	84	17	Congruent	0	2	1	10	3	7	1	11	1	10	1	11	10	1	3	1	1	1.4252	1425.2	Unfair	0	2	2	3	1	2.8	3.3	2.92308
14_DG	4	Salat, Sylter Sauce, Kn<U+00E4>ckebrot mit Magarine	3	0	8	9	1	1	6	0	0	0	4	7	5.5	1.4	0	36	85	17	Congruent	0	2	1	5	2	3	1	5	2	3	1	5	5	2	2	1	1	1.6369	1636.9	Unfair	0	2	2	3	1	2.8	3.3	2.92308
14_DG	4	Salat, Sylter Sauce, Kn<U+00E4>ckebrot mit Magarine	3	0	8	9	1	1	6	0	0	0	4	7	5.5	1.4	0	36	86	18	Incongruent	1	3	0	5	10	-5	0	8	7	1	1	7	10	8	5	0	1	0.813	813	Neutral	1	4	7	3	1	2.8	3.3	2.92308
14_DG	4	Salat, Sylter Sauce, Kn<U+00E4>ckebrot mit Magarine	3	0	8	9	1	1	6	0	0	0	4	7	5.5	1.4	0	36	87	18	Incongruent	1	2	1	3	4	-1	0	8	7	1	1	8	3	7	4	1	0	0.9483	948.3	Neutral	1	4	7	3	1	2.8	3.3	2.92308
14_DG	4	Salat, Sylter Sauce, Kn<U+00E4>ckebrot mit Magarine	3	0	8	9	1	1	6	0	0	0	4	7	5.5	1.4	0	36	88	18	Congruent	0	3	0	4	11	-7	0	7	7	0	NA	7	11	7	4	NA	1	0.6597	659.7	Neutral	1	4	7	3	1	2.8	3.3	2.92308
14_DG	4	Salat, Sylter Sauce, Kn<U+00E4>ckebrot mit Magarine	3	0	8	9	1	1	6	0	0	0	4	7	5.5	1.4	0	36	89	18	Incongruent	1	2	1	7	4	3	1	5	6	-1	0	5	7	6	4	0	1	1.6316	1631.6	Neutral	1	4	7	3	1	2.8	3.3	2.92308
14_DG	4	Salat, Sylter Sauce, Kn<U+00E4>ckebrot mit Magarine	3	0	8	9	1	1	6	0	0	0	4	7	5.5	1.4	0	36	90	18	Congruent	0	NA	NA	1	4	-3	0	1	7	-6	0	NA	NA	NA	NA	NA	NA	-0.001	-1	Neutral	1	4	7	3	1	2.8	3.3	2.92308
14_DG	4	Salat, Sylter Sauce, Kn<U+00E4>ckebrot mit Magarine	3	0	8	9	1	1	6	0	0	0	4	7	5.5	1.4	0	36	91	19	Incongruent	1	3	0	7	5	2	1	5	7	-2	0	7	5	5	7	1	0	1.5445	1544.5	Fair	2	7	9	1	1	2.8	3.3	2.92308
14_DG	4	Salat, Sylter Sauce, Kn<U+00E4>ckebrot mit Magarine	3	0	8	9	1	1	6	0	0	0	4	7	5.5	1.4	0	36	92	19	Incongruent	1	3	0	2	4	-2	0	11	6	5	1	6	4	11	2	0	1	1.4255	1425.5	Fair	2	7	9	1	1	2.8	3.3	2.92308
14_DG	4	Salat, Sylter Sauce, Kn<U+00E4>ckebrot mit Magarine	3	0	8	9	1	1	6	0	0	0	4	7	5.5	1.4	0	36	93	19	Congruent	0	3	0	2	1	1	1	2	1	1	1	1	1	2	2	0	0	1.809	1809	Fair	2	7	9	1	1	2.8	3.3	2.92308
14_DG	4	Salat, Sylter Sauce, Kn<U+00E4>ckebrot mit Magarine	3	0	8	9	1	1	6	0	0	0	4	7	5.5	1.4	0	36	94	19	Incongruent	1	2	1	11	4	7	1	6	7	-1	0	6	11	7	4	0	1	0.9661	966.1	Fair	2	7	9	1	1	2.8	3.3	2.92308
14_DG	4	Salat, Sylter Sauce, Kn<U+00E4>ckebrot mit Magarine	3	0	8	9	1	1	6	0	0	0	4	7	5.5	1.4	0	36	95	19	Congruent	0	2	1	11	4	7	1	11	4	7	1	11	11	4	4	1	1	1.2804	1280.4	Fair	2	7	9	1	1	2.8	3.3	2.92308
14_DG	4	Salat, Sylter Sauce, Kn<U+00E4>ckebrot mit Magarine	3	0	8	9	1	1	6	0	0	0	4	7	5.5	1.4	0	36	96	20	Incongruent	1	2	1	4	1	3	1	5	11	-6	0	5	4	11	1	0	1	1.6044	1604.4	Neutral	1	4	6	3	1	2.8	3.3	2.92308
14_DG	4	Salat, Sylter Sauce, Kn<U+00E4>ckebrot mit Magarine	3	0	8	9	1	1	6	0	0	0	4	7	5.5	1.4	0	36	97	20	Congruent	0	2	1	5	1	4	1	7	3	4	1	7	5	3	1	1	1	1.5441	1544.1	Neutral	1	4	6	3	1	2.8	3.3	2.92308
14_DG	4	Salat, Sylter Sauce, Kn<U+00E4>ckebrot mit Magarine	3	0	8	9	1	1	6	0	0	0	4	7	5.5	1.4	0	36	98	20	Congruent	0	2	1	6	3	3	1	7	1	6	1	7	6	1	3	1	1	1.2848	1284.8	Neutral	1	4	6	3	1	2.8	3.3	2.92308
14_DG	4	Salat, Sylter Sauce, Kn<U+00E4>ckebrot mit Magarine	3	0	8	9	1	1	6	0	0	0	4	7	5.5	1.4	0	36	99	20	Incongruent	1	3	0	3	5	-2	0	4	3	1	1	3	5	4	3	0	1	2.1514	2151.4	Neutral	1	4	6	3	1	2.8	3.3	2.92308
14_DG	4	Salat, Sylter Sauce, Kn<U+00E4>ckebrot mit Magarine	3	0	8	9	1	1	6	0	0	0	4	7	5.5	1.4	0	36	100	20	Incongruent	1	2	1	6	5	1	1	7	9	-2	0	7	6	9	5	0	1	1.4365	1436.5	Neutral	1	4	6	3	1	2.8	3.3	2.92308
14_DG	4	Salat, Sylter Sauce, Kn<U+00E4>ckebrot mit Magarine	3	0	8	9	1	1	6	0	0	0	4	7	5.5	1.4	0	36	101	21	Incongruent	1	2	1	10	1	9	1	10	11	-1	0	10	10	11	1	0	1	1.3177	1317.7	Fair	2	6	9	5	1	2.8	3.3	2.92308
14_DG	4	Salat, Sylter Sauce, Kn<U+00E4>ckebrot mit Magarine	3	0	8	9	1	1	6	0	0	0	4	7	5.5	1.4	0	36	102	21	Incongruent	1	2	1	11	1	10	1	7	11	-4	0	7	11	11	1	0	1	0.8048	804.8	Fair	2	6	9	5	1	2.8	3.3	2.92308
14_DG	4	Salat, Sylter Sauce, Kn<U+00E4>ckebrot mit Magarine	3	0	8	9	1	1	6	0	0	0	4	7	5.5	1.4	0	36	103	21	Congruent	0	3	0	4	11	-7	0	4	11	-7	0	11	11	4	4	1	1	1.1734	1173.4	Fair	2	6	9	5	1	2.8	3.3	2.92308
14_DG	4	Salat, Sylter Sauce, Kn<U+00E4>ckebrot mit Magarine	3	0	8	9	1	1	6	0	0	0	4	7	5.5	1.4	0	36	104	21	Incongruent	1	2	1	5	3	2	1	6	7	-1	0	6	5	7	3	0	1	2.1729	2172.9	Fair	2	6	9	5	1	2.8	3.3	2.92308
14_DG	4	Salat, Sylter Sauce, Kn<U+00E4>ckebrot mit Magarine	3	0	8	9	1	1	6	0	0	0	4	7	5.5	1.4	0	36	105	21	Congruent	0	3	0	1	6	-5	0	3	7	-4	0	7	6	3	1	1	1	1.4872	1487.2	Fair	2	6	9	5	1	2.8	3.3	2.92308
14_DG	4	Salat, Sylter Sauce, Kn<U+00E4>ckebrot mit Magarine	3	0	8	9	1	1	6	0	0	0	4	7	5.5	1.4	0	36	106	22	Congruent	0	3	0	4	3	1	1	7	3	4	1	3	3	7	4	0	0	1.8237	1823.7	Neutral	1	4	7	3	1	2.8	3.3	2.92308
14_DG	4	Salat, Sylter Sauce, Kn<U+00E4>ckebrot mit Magarine	3	0	8	9	1	1	6	0	0	0	4	7	5.5	1.4	0	36	107	22	Congruent	0	3	0	5	10	-5	0	7	9	-2	0	9	10	7	5	1	1	1.2384	1238.4	Neutral	1	4	7	3	1	2.8	3.3	2.92308
14_DG	4	Salat, Sylter Sauce, Kn<U+00E4>ckebrot mit Magarine	3	0	8	9	1	1	6	0	0	0	4	7	5.5	1.4	0	36	108	22	Incongruent	1	3	0	5	3	2	1	3	7	-4	0	7	3	3	5	1	0	0.9158	915.8	Neutral	1	4	7	3	1	2.8	3.3	2.92308
14_DG	4	Salat, Sylter Sauce, Kn<U+00E4>ckebrot mit Magarine	3	0	8	9	1	1	6	0	0	0	4	7	5.5	1.4	0	36	109	22	Incongruent	1	2	1	6	5	1	1	6	7	-1	0	6	6	7	5	0	1	0.8883	888.3	Neutral	1	4	7	3	1	2.8	3.3	2.92308
14_DG	4	Salat, Sylter Sauce, Kn<U+00E4>ckebrot mit Magarine	3	0	8	9	1	1	6	0	0	0	4	7	5.5	1.4	0	36	110	22	Incongruent	1	3	0	2	3	-1	0	7	1	6	1	1	3	7	2	0	1	1.4307	1430.7	Neutral	1	4	7	3	1	2.8	3.3	2.92308
14_DG	4	Salat, Sylter Sauce, Kn<U+00E4>ckebrot mit Magarine	3	0	8	9	1	1	6	0	0	0	4	7	5.5	1.4	0	36	111	23	Incongruent	1	2	1	5	3	2	1	6	7	-1	0	6	5	7	3	0	1	2.3268	2326.8	Unfair	0	0	3	5	1	2.8	3.3	2.92308
14_DG	4	Salat, Sylter Sauce, Kn<U+00E4>ckebrot mit Magarine	3	0	8	9	1	1	6	0	0	0	4	7	5.5	1.4	0	36	112	23	Incongruent	1	3	0	4	1	3	1	1	2	-1	0	2	1	1	4	1	0	1.5519	1551.9	Unfair	0	0	3	5	1	2.8	3.3	2.92308
14_DG	4	Salat, Sylter Sauce, Kn<U+00E4>ckebrot mit Magarine	3	0	8	9	1	1	6	0	0	0	4	7	5.5	1.4	0	36	113	23	Congruent	0	2	1	10	5	5	1	8	5	3	1	8	10	5	5	1	1	1.2763	1276.3	Unfair	0	0	3	5	1	2.8	3.3	2.92308
14_DG	4	Salat, Sylter Sauce, Kn<U+00E4>ckebrot mit Magarine	3	0	8	9	1	1	6	0	0	0	4	7	5.5	1.4	0	36	114	23	Incongruent	1	3	0	2	11	-9	0	7	6	1	1	6	11	7	2	0	1	0.8327	832.7	Unfair	0	0	3	5	1	2.8	3.3	2.92308
14_DG	4	Salat, Sylter Sauce, Kn<U+00E4>ckebrot mit Magarine	3	0	8	9	1	1	6	0	0	0	4	7	5.5	1.4	0	36	115	23	Congruent	0	3	0	6	5	1	1	7	7	0	NA	7	5	7	6	NA	0	1.3927	1392.7	Unfair	0	0	3	5	1	2.8	3.3	2.92308
14_DG	4	Salat, Sylter Sauce, Kn<U+00E4>ckebrot mit Magarine	3	0	8	9	1	1	6	0	0	0	4	7	5.5	1.4	0	36	116	24	Congruent	0	2	1	1	2	-1	0	11	11	0	NA	11	1	11	2	NA	0	2.5179	2517.9	Fair	2	5	7	5	1	2.8	3.3	2.92308
14_DG	4	Salat, Sylter Sauce, Kn<U+00E4>ckebrot mit Magarine	3	0	8	9	1	1	6	0	0	0	4	7	5.5	1.4	0	36	117	24	Incongruent	1	2	1	5	4	1	1	6	9	-3	0	6	5	9	4	0	1	1.0266	1026.6	Fair	2	5	7	5	1	2.8	3.3	2.92308
14_DG	4	Salat, Sylter Sauce, Kn<U+00E4>ckebrot mit Magarine	3	0	8	9	1	1	6	0	0	0	4	7	5.5	1.4	0	36	118	24	Incongruent	1	2	1	9	11	-2	0	8	1	7	1	8	9	1	11	1	0	1.4637	1463.7	Fair	2	5	7	5	1	2.8	3.3	2.92308
14_DG	4	Salat, Sylter Sauce, Kn<U+00E4>ckebrot mit Magarine	3	0	8	9	1	1	6	0	0	0	4	7	5.5	1.4	0	36	119	24	Incongruent	1	3	0	2	6	-4	0	11	4	7	1	4	6	11	2	0	1	2.0755	2075.5	Fair	2	5	7	5	1	2.8	3.3	2.92308
14_DG	4	Salat, Sylter Sauce, Kn<U+00E4>ckebrot mit Magarine	3	0	8	9	1	1	6	0	0	0	4	7	5.5	1.4	0	36	120	24	Congruent	0	3	0	2	10	-8	0	1	8	-7	0	8	10	1	2	1	1	1.3749	1374.9	Fair	2	5	7	5	1	2.8	3.3	2.92308
14_DG	4	Salat, Sylter Sauce, Kn<U+00E4>ckebrot mit Magarine	3	0	8	9	1	1	6	0	0	0	4	7	5.5	1.4	0	36	121	25	Incongruent	1	3	0	1	2	-1	0	3	1	2	1	1	2	3	1	0	1	1.685	1685	Neutral	1	4	9	2	1	2.8	3.3	2.92308
14_DG	4	Salat, Sylter Sauce, Kn<U+00E4>ckebrot mit Magarine	3	0	8	9	1	1	6	0	0	0	4	7	5.5	1.4	0	36	122	25	Incongruent	1	3	0	9	11	-2	0	9	8	1	1	8	11	9	9	0	1	1.2058	1205.8	Neutral	1	4	9	2	1	2.8	3.3	2.92308
14_DG	4	Salat, Sylter Sauce, Kn<U+00E4>ckebrot mit Magarine	3	0	8	9	1	1	6	0	0	0	4	7	5.5	1.4	0	36	123	25	Congruent	0	3	0	5	11	-6	0	6	7	-1	0	7	11	6	5	1	1	0.8132	813.2	Neutral	1	4	9	2	1	2.8	3.3	2.92308
14_DG	4	Salat, Sylter Sauce, Kn<U+00E4>ckebrot mit Magarine	3	0	8	9	1	1	6	0	0	0	4	7	5.5	1.4	0	36	124	25	Congruent	0	3	0	1	10	-9	0	3	7	-4	0	7	10	3	1	1	1	0.7294	729.4	Neutral	1	4	9	2	1	2.8	3.3	2.92308
14_DG	4	Salat, Sylter Sauce, Kn<U+00E4>ckebrot mit Magarine	3	0	8	9	1	1	6	0	0	0	4	7	5.5	1.4	0	36	125	25	Incongruent	1	3	0	5	3	2	1	7	8	-1	0	8	3	7	5	1	0	1.6963	1696.3	Neutral	1	4	9	2	1	2.8	3.3	2.92308
14_DG	4	Salat, Sylter Sauce, Kn<U+00E4>ckebrot mit Magarine	3	0	8	9	1	1	6	0	0	0	4	7	5.5	1.4	0	36	126	26	Congruent	0	3	0	7	10	-3	0	7	7	0	NA	7	10	7	7	NA	1	0.7104	710.4	Fair	2	6	6	4	1	2.8	3.3	2.92308
14_DG	4	Salat, Sylter Sauce, Kn<U+00E4>ckebrot mit Magarine	3	0	8	9	1	1	6	0	0	0	4	7	5.5	1.4	0	36	127	26	Incongruent	1	3	0	2	11	-9	0	11	7	4	1	7	11	11	2	0	1	0.7099	709.9	Fair	2	6	6	4	1	2.8	3.3	2.92308
14_DG	4	Salat, Sylter Sauce, Kn<U+00E4>ckebrot mit Magarine	3	0	8	9	1	1	6	0	0	0	4	7	5.5	1.4	0	36	128	26	Incongruent	1	2	1	2	1	1	1	2	11	-9	0	2	2	11	1	0	1	2.5297	2529.7	Fair	2	6	6	4	1	2.8	3.3	2.92308
14_DG	4	Salat, Sylter Sauce, Kn<U+00E4>ckebrot mit Magarine	3	0	8	9	1	1	6	0	0	0	4	7	5.5	1.4	0	36	129	26	Congruent	0	3	0	4	11	-7	0	4	8	-4	0	8	11	4	4	1	1	1.7701	1770.1	Fair	2	6	6	4	1	2.8	3.3	2.92308
14_DG	4	Salat, Sylter Sauce, Kn<U+00E4>ckebrot mit Magarine	3	0	8	9	1	1	6	0	0	0	4	7	5.5	1.4	0	36	130	26	Incongruent	1	3	0	3	6	-3	0	9	8	1	1	8	6	9	3	0	1	1.8027	1802.7	Fair	2	6	6	4	1	2.8	3.3	2.92308
14_DG	4	Salat, Sylter Sauce, Kn<U+00E4>ckebrot mit Magarine	3	0	8	9	1	1	6	0	0	0	4	7	5.5	1.4	0	36	131	27	Congruent	0	2	1	9	5	4	1	9	3	6	1	9	9	3	5	1	1	1.1219	1121.9	Unfair	0	2	7	5	1	2.8	3.3	2.92308
14_DG	4	Salat, Sylter Sauce, Kn<U+00E4>ckebrot mit Magarine	3	0	8	9	1	1	6	0	0	0	4	7	5.5	1.4	0	36	132	27	Incongruent	1	2	1	11	5	6	1	6	7	-1	0	6	11	7	5	0	1	0.8447	844.7	Unfair	0	2	7	5	1	2.8	3.3	2.92308
14_DG	4	Salat, Sylter Sauce, Kn<U+00E4>ckebrot mit Magarine	3	0	8	9	1	1	6	0	0	0	4	7	5.5	1.4	0	36	133	27	Congruent	0	3	0	5	11	-6	0	3	5	-2	0	5	11	3	5	1	1	0.8263	826.3	Unfair	0	2	7	5	1	2.8	3.3	2.92308
14_DG	4	Salat, Sylter Sauce, Kn<U+00E4>ckebrot mit Magarine	3	0	8	9	1	1	6	0	0	0	4	7	5.5	1.4	0	36	134	27	Incongruent	1	3	0	6	11	-5	0	8	7	1	1	7	11	8	6	0	1	0.8434	843.4	Unfair	0	2	7	5	1	2.8	3.3	2.92308
14_DG	4	Salat, Sylter Sauce, Kn<U+00E4>ckebrot mit Magarine	3	0	8	9	1	1	6	0	0	0	4	7	5.5	1.4	0	36	135	27	Incongruent	1	2	1	11	6	5	1	6	7	-1	0	6	11	7	6	0	1	0.8523	852.3	Unfair	0	2	7	5	1	2.8	3.3	2.92308
14_DG	4	Salat, Sylter Sauce, Kn<U+00E4>ckebrot mit Magarine	3	0	8	9	1	1	6	0	0	0	4	7	5.5	1.4	0	36	136	28	Incongruent	1	2	1	4	5	-1	0	7	5	2	1	7	4	5	5	1	0	1.3481	1348.1	Neutral	1	4	7	1	1	2.8	3.3	2.92308
14_DG	4	Salat, Sylter Sauce, Kn<U+00E4>ckebrot mit Magarine	3	0	8	9	1	1	6	0	0	0	4	7	5.5	1.4	0	36	137	28	Incongruent	1	3	0	1	11	-10	0	11	8	3	1	8	11	11	1	0	1	0.843	843	Neutral	1	4	7	1	1	2.8	3.3	2.92308
14_DG	4	Salat, Sylter Sauce, Kn<U+00E4>ckebrot mit Magarine	3	0	8	9	1	1	6	0	0	0	4	7	5.5	1.4	0	36	138	28	Congruent	0	4	0	3	11	-8	0	1	11	-10	0	11	11	1	3	1	1	1.4074	1407.4	Neutral	1	4	7	1	1	2.8	3.3	2.92308
14_DG	4	Salat, Sylter Sauce, Kn<U+00E4>ckebrot mit Magarine	3	0	8	9	1	1	6	0	0	0	4	7	5.5	1.4	0	36	139	28	Congruent	0	1	1	4	5	-1	0	3	7	-4	0	3	4	7	5	0	0	1.9162	1916.2	Neutral	1	4	7	1	1	2.8	3.3	2.92308
14_DG	4	Salat, Sylter Sauce, Kn<U+00E4>ckebrot mit Magarine	3	0	8	9	1	1	6	0	0	0	4	7	5.5	1.4	0	36	140	28	Incongruent	1	3	0	5	11	-6	0	5	1	4	1	1	11	5	5	0	1	2.3638	2363.8	Neutral	1	4	7	1	1	2.8	3.3	2.92308
14_DG	4	Salat, Sylter Sauce, Kn<U+00E4>ckebrot mit Magarine	3	0	8	9	1	1	6	0	0	0	4	7	5.5	1.4	0	36	141	29	Congruent	0	1	1	11	5	6	1	8	7	1	1	8	11	7	5	1	1	0.9837	983.7	Unfair	0	2	5	2	1	2.8	3.3	2.92308
14_DG	4	Salat, Sylter Sauce, Kn<U+00E4>ckebrot mit Magarine	3	0	8	9	1	1	6	0	0	0	4	7	5.5	1.4	0	36	142	29	Congruent	0	4	0	4	11	-7	0	5	7	-2	0	7	11	5	4	1	1	1.2431	1243.1	Unfair	0	2	5	2	1	2.8	3.3	2.92308
14_DG	4	Salat, Sylter Sauce, Kn<U+00E4>ckebrot mit Magarine	3	0	8	9	1	1	6	0	0	0	4	7	5.5	1.4	0	36	143	29	Incongruent	1	3	0	3	4	-1	0	9	4	5	1	4	4	9	3	0	1	1.4	1400	Unfair	0	2	5	2	1	2.8	3.3	2.92308
14_DG	4	Salat, Sylter Sauce, Kn<U+00E4>ckebrot mit Magarine	3	0	8	9	1	1	6	0	0	0	4	7	5.5	1.4	0	36	144	29	Incongruent	1	2	1	4	5	-1	0	8	7	1	1	8	4	7	5	1	0	1.1901	1190.1	Unfair	0	2	5	2	1	2.8	3.3	2.92308
14_DG	4	Salat, Sylter Sauce, Kn<U+00E4>ckebrot mit Magarine	3	0	8	9	1	1	6	0	0	0	4	7	5.5	1.4	0	36	145	29	Incongruent	1	2	1	11	5	6	1	1	7	-6	0	1	11	7	5	0	1	1.1016	1101.6	Unfair	0	2	5	2	1	2.8	3.3	2.92308
14_DG	4	Salat, Sylter Sauce, Kn<U+00E4>ckebrot mit Magarine	3	0	8	9	1	1	6	0	0	0	4	7	5.5	1.4	0	36	146	30	Incongruent	1	3	0	1	7	-6	0	11	8	3	1	8	7	11	1	0	1	1.1942	1194.2	Neutral	1	4	7	2	1	2.8	3.3	2.92308
14_DG	4	Salat, Sylter Sauce, Kn<U+00E4>ckebrot mit Magarine	3	0	8	9	1	1	6	0	0	0	4	7	5.5	1.4	0	36	147	30	Congruent	0	2	1	4	2	2	1	7	2	5	1	7	4	2	2	1	1	2.3355	2335.5	Neutral	1	4	7	2	1	2.8	3.3	2.92308
14_DG	4	Salat, Sylter Sauce, Kn<U+00E4>ckebrot mit Magarine	3	0	8	9	1	1	6	0	0	0	4	7	5.5	1.4	0	36	148	30	Incongruent	1	2	1	10	2	8	1	8	11	-3	0	8	10	11	2	0	1	1.1864	1186.4	Neutral	1	4	7	2	1	2.8	3.3	2.92308
14_DG	4	Salat, Sylter Sauce, Kn<U+00E4>ckebrot mit Magarine	3	0	8	9	1	1	6	0	0	0	4	7	5.5	1.4	0	36	149	30	Incongruent	1	3	0	1	6	-5	0	11	7	4	1	7	6	11	1	0	1	1.7938	1793.8	Neutral	1	4	7	2	1	2.8	3.3	2.92308
14_DG	4	Salat, Sylter Sauce, Kn<U+00E4>ckebrot mit Magarine	3	0	8	9	1	1	6	0	0	0	4	7	5.5	1.4	0	36	150	30	Congruent	0	2	1	11	5	6	1	9	5	4	1	9	11	5	5	1	1	0.8367	836.7	Neutral	1	4	7	2	1	2.8	3.3	2.92308
14_DG	4	Salat, Sylter Sauce, Kn<U+00E4>ckebrot mit Magarine	3	0	8	9	1	1	6	0	0	0	4	7	5.5	1.4	0	36	151	31	Incongruent	1	3	0	1	3	-2	0	11	8	3	1	8	3	11	1	0	1	1.4225	1422.5	Unfair	0	3	4	4	1	2.8	3.3	2.92308
14_DG	4	Salat, Sylter Sauce, Kn<U+00E4>ckebrot mit Magarine	3	0	8	9	1	1	6	0	0	0	4	7	5.5	1.4	0	36	152	31	Incongruent	1	2	1	11	10	1	1	1	10	-9	0	1	11	10	10	0	1	2.1637	2163.7	Unfair	0	3	4	4	1	2.8	3.3	2.92308
14_DG	4	Salat, Sylter Sauce, Kn<U+00E4>ckebrot mit Magarine	3	0	8	9	1	1	6	0	0	0	4	7	5.5	1.4	0	36	153	31	Incongruent	1	3	0	3	11	-8	0	11	8	3	1	8	11	11	3	0	1	0.6769	676.9	Unfair	0	3	4	4	1	2.8	3.3	2.92308
14_DG	4	Salat, Sylter Sauce, Kn<U+00E4>ckebrot mit Magarine	3	0	8	9	1	1	6	0	0	0	4	7	5.5	1.4	0	36	154	31	Congruent	0	2	1	10	4	6	1	7	1	6	1	7	10	1	4	1	1	1.1123	1112.3	Unfair	0	3	4	4	1	2.8	3.3	2.92308
14_DG	4	Salat, Sylter Sauce, Kn<U+00E4>ckebrot mit Magarine	3	0	8	9	1	1	6	0	0	0	4	7	5.5	1.4	0	36	155	31	Congruent	0	2	1	1	5	-4	0	3	7	-4	0	3	1	7	5	0	0	2.4511	2451.1	Unfair	0	3	4	4	1	2.8	3.3	2.92308
14_DG	4	Salat, Sylter Sauce, Kn<U+00E4>ckebrot mit Magarine	3	0	8	9	1	1	6	0	0	0	4	7	5.5	1.4	0	36	156	32	Incongruent	1	3	0	10	11	-1	0	9	7	2	1	7	11	9	10	0	1	0.8884	888.4	Fair	2	5	7	5	1	2.8	3.3	2.92308
14_DG	4	Salat, Sylter Sauce, Kn<U+00E4>ckebrot mit Magarine	3	0	8	9	1	1	6	0	0	0	4	7	5.5	1.4	0	36	157	32	Incongruent	1	2	1	5	3	2	1	7	9	-2	0	7	5	9	3	0	1	1.1159	1115.9	Fair	2	5	7	5	1	2.8	3.3	2.92308
14_DG	4	Salat, Sylter Sauce, Kn<U+00E4>ckebrot mit Magarine	3	0	8	9	1	1	6	0	0	0	4	7	5.5	1.4	0	36	158	32	Congruent	0	2	1	6	5	1	1	8	7	1	1	8	6	7	5	1	1	1.3928	1392.8	Fair	2	5	7	5	1	2.8	3.3	2.92308
14_DG	4	Salat, Sylter Sauce, Kn<U+00E4>ckebrot mit Magarine	3	0	8	9	1	1	6	0	0	0	4	7	5.5	1.4	0	36	159	32	Incongruent	1	2	1	11	2	9	1	8	11	-3	0	8	11	11	2	0	1	0.8136	813.6	Fair	2	5	7	5	1	2.8	3.3	2.92308
14_DG	4	Salat, Sylter Sauce, Kn<U+00E4>ckebrot mit Magarine	3	0	8	9	1	1	6	0	0	0	4	7	5.5	1.4	0	36	160	32	Congruent	0	2	1	11	5	6	1	8	6	2	1	8	11	6	5	1	1	1.1537	1153.7	Fair	2	5	7	5	1	2.8	3.3	2.92308
14_DG	4	Salat, Sylter Sauce, Kn<U+00E4>ckebrot mit Magarine	3	0	8	9	1	1	6	0	0	0	4	7	5.5	1.4	0	36	161	33	Congruent	0	3	0	5	1	4	1	5	1	4	1	1	1	5	5	0	0	1.9359	1935.9	Neutral	1	4	7	1	1	2.8	3.3	2.92308
14_DG	4	Salat, Sylter Sauce, Kn<U+00E4>ckebrot mit Magarine	3	0	8	9	1	1	6	0	0	0	4	7	5.5	1.4	0	36	162	33	Incongruent	1	2	1	4	3	1	1	4	7	-3	0	4	4	7	3	0	1	2.306	2306	Neutral	1	4	7	1	1	2.8	3.3	2.92308
14_DG	4	Salat, Sylter Sauce, Kn<U+00E4>ckebrot mit Magarine	3	0	8	9	1	1	6	0	0	0	4	7	5.5	1.4	0	36	163	33	Incongruent	1	3	0	4	11	-7	0	8	7	1	1	7	11	8	4	0	1	1.1264	1126.4	Neutral	1	4	7	1	1	2.8	3.3	2.92308
14_DG	4	Salat, Sylter Sauce, Kn<U+00E4>ckebrot mit Magarine	3	0	8	9	1	1	6	0	0	0	4	7	5.5	1.4	0	36	164	33	Incongruent	1	2	1	11	10	1	1	7	9	-2	0	7	11	9	10	0	1	2.2983	2298.3	Neutral	1	4	7	1	1	2.8	3.3	2.92308
14_DG	4	Salat, Sylter Sauce, Kn<U+00E4>ckebrot mit Magarine	3	0	8	9	1	1	6	0	0	0	4	7	5.5	1.4	0	36	165	33	Congruent	0	2	1	11	5	6	1	11	7	4	1	11	11	7	5	1	1	0.8852	885.2	Neutral	1	4	7	1	1	2.8	3.3	2.92308
14_DG	4	Salat, Sylter Sauce, Kn<U+00E4>ckebrot mit Magarine	3	0	8	9	1	1	6	0	0	0	4	7	5.5	1.4	0	36	166	34	Congruent	0	3	0	3	10	-7	0	8	10	-2	0	10	10	8	3	1	1	1.5156	1515.6	Unfair	0	3	4	4	1	2.8	3.3	2.92308
14_DG	4	Salat, Sylter Sauce, Kn<U+00E4>ckebrot mit Magarine	3	0	8	9	1	1	6	0	0	0	4	7	5.5	1.4	0	36	167	34	Incongruent	1	2	1	11	5	6	1	7	9	-2	0	7	11	9	5	0	1	1.2157	1215.7	Unfair	0	3	4	4	1	2.8	3.3	2.92308
14_DG	4	Salat, Sylter Sauce, Kn<U+00E4>ckebrot mit Magarine	3	0	8	9	1	1	6	0	0	0	4	7	5.5	1.4	0	36	168	34	Incongruent	1	2	1	6	5	1	1	6	7	-1	0	6	6	7	5	0	1	0.8118	811.8	Unfair	0	3	4	4	1	2.8	3.3	2.92308
14_DG	4	Salat, Sylter Sauce, Kn<U+00E4>ckebrot mit Magarine	3	0	8	9	1	1	6	0	0	0	4	7	5.5	1.4	0	36	169	34	Congruent	0	2	1	3	1	2	1	8	2	6	1	8	3	2	1	1	1	1.5914	1591.4	Unfair	0	3	4	4	1	2.8	3.3	2.92308
14_DG	4	Salat, Sylter Sauce, Kn<U+00E4>ckebrot mit Magarine	3	0	8	9	1	1	6	0	0	0	4	7	5.5	1.4	0	36	170	34	Incongruent	1	3	0	4	6	-2	0	7	6	1	1	6	6	7	4	0	1	0.9385	938.5	Unfair	0	3	4	4	1	2.8	3.3	2.92308
14_DG	4	Salat, Sylter Sauce, Kn<U+00E4>ckebrot mit Magarine	3	0	8	9	1	1	6	0	0	0	4	7	5.5	1.4	0	36	171	35	Incongruent	1	3	0	3	11	-8	0	8	7	1	1	7	11	8	3	0	1	1.3029	1302.9	Fair	2	7	9	5	1	2.8	3.3	2.92308
14_DG	4	Salat, Sylter Sauce, Kn<U+00E4>ckebrot mit Magarine	3	0	8	9	1	1	6	0	0	0	4	7	5.5	1.4	0	36	172	35	Incongruent	1	3	0	8	11	-3	0	9	7	2	1	7	11	9	8	0	1	0.887	887	Fair	2	7	9	5	1	2.8	3.3	2.92308
14_DG	4	Salat, Sylter Sauce, Kn<U+00E4>ckebrot mit Magarine	3	0	8	9	1	1	6	0	0	0	4	7	5.5	1.4	0	36	173	35	Congruent	0	2	1	6	10	-4	0	6	9	-3	0	6	6	9	10	0	0	1.0021	1002.1	Fair	2	7	9	5	1	2.8	3.3	2.92308
14_DG	4	Salat, Sylter Sauce, Kn<U+00E4>ckebrot mit Magarine	3	0	8	9	1	1	6	0	0	0	4	7	5.5	1.4	0	36	174	35	Congruent	0	2	1	10	3	7	1	10	1	9	1	10	10	1	3	1	1	1.132	1132	Fair	2	7	9	5	1	2.8	3.3	2.92308
14_DG	4	Salat, Sylter Sauce, Kn<U+00E4>ckebrot mit Magarine	3	0	8	9	1	1	6	0	0	0	4	7	5.5	1.4	0	36	175	35	Incongruent	1	2	1	5	1	4	1	7	11	-4	0	7	5	11	1	0	1	1.913	1913	Fair	2	7	9	5	1	2.8	3.3	2.92308
14_DG	4	Salat, Sylter Sauce, Kn<U+00E4>ckebrot mit Magarine	3	0	8	9	1	1	6	0	0	0	4	7	5.5	1.4	0	36	176	35	Payoff_trial	0	2	1	5	4	1	1	7	7	0	NA	7	5	7	4	NA	1	1.689	1689	Fair	2	7	9	5	1	2.8	3.3	2.92308
14_DG	4	Salat, Sylter Sauce, Kn<U+00E4>ckebrot mit Magarine	3	0	8	9	1	1	6	0	0	0	4	7	5.5	1.4	0	36	177	36	Congruent	0	2	1	10	4	6	1	11	5	6	1	11	10	5	4	1	1	1.5565	1556.5	Neutral	1	4	5	3	1	2.8	3.3	2.92308
14_DG	4	Salat, Sylter Sauce, Kn<U+00E4>ckebrot mit Magarine	3	0	8	9	1	1	6	0	0	0	4	7	5.5	1.4	0	36	178	36	Incongruent	1	2	1	11	3	8	1	1	7	-6	0	1	11	7	3	0	1	1.0618	1061.8	Neutral	1	4	5	3	1	2.8	3.3	2.92308
14_DG	4	Salat, Sylter Sauce, Kn<U+00E4>ckebrot mit Magarine	3	0	8	9	1	1	6	0	0	0	4	7	5.5	1.4	0	36	179	36	Incongruent	1	3	0	3	4	-1	0	5	4	1	1	4	4	5	3	0	1	3.3223	3322.3	Neutral	1	4	5	3	1	2.8	3.3	2.92308
14_DG	4	Salat, Sylter Sauce, Kn<U+00E4>ckebrot mit Magarine	3	0	8	9	1	1	6	0	0	0	4	7	5.5	1.4	0	36	180	36	Incongruent	1	3	0	4	3	1	1	5	8	-3	0	8	3	5	4	1	0	0.9667	966.7	Neutral	1	4	5	3	1	2.8	3.3	2.92308
14_DG	4	Salat, Sylter Sauce, Kn<U+00E4>ckebrot mit Magarine	3	0	8	9	1	1	6	0	0	0	4	7	5.5	1.4	0	36	181	36	Congruent	0	3	0	4	11	-7	0	3	8	-5	0	8	11	3	4	1	1	0.8426	842.6	Neutral	1	4	5	3	1	2.8	3.3	2.92308
14_DG	4	Salat, Sylter Sauce, Kn<U+00E4>ckebrot mit Magarine	3	0	8	9	1	1	6	0	0	0	4	7	5.5	1.4	0	36	182	36	Payoff_trial	0	2	1	7	3	4	1	5	7	-2	0	5	7	7	3	0	1	1.8187	1818.7	Neutral	1	4	5	3	1	2.8	3.3	2.92308
15_DG	6	schokom<U+00FC>sli mit jogurth, kaffee, saft	3	45	7	7	1	0	2	0	1	0	2	5	3.5	0.6	0	22	1	1	Incongruent	1	1	1	2	6	-4	0	9	6	3	1	9	2	6	6	1	0	2.54	2540	Neutral	1	4	3	5	1.33333	3.3	2.9	3.84615
15_DG	6	schokom<U+00FC>sli mit jogurth, kaffee, saft	3	45	7	7	1	0	2	0	1	0	2	5	3.5	0.6	0	22	2	1	Incongruent	1	3	0	3	1	2	1	6	7	-1	0	7	1	6	3	1	0	2.6059	2605.9	Neutral	1	4	3	5	1.33333	3.3	2.9	3.84615
15_DG	6	schokom<U+00FC>sli mit jogurth, kaffee, saft	3	45	7	7	1	0	2	0	1	0	2	5	3.5	0.6	0	22	3	1	Congruent	0	4	0	1	11	-10	0	1	11	-10	0	11	11	1	1	1	1	1.2441	1244.1	Neutral	1	4	3	5	1.33333	3.3	2.9	3.84615
15_DG	6	schokom<U+00FC>sli mit jogurth, kaffee, saft	3	45	7	7	1	0	2	0	1	0	2	5	3.5	0.6	0	22	4	1	Incongruent	1	4	0	3	1	2	1	8	11	-3	0	11	1	8	3	1	0	1.0029	1002.9	Neutral	1	4	3	5	1.33333	3.3	2.9	3.84615
15_DG	6	schokom<U+00FC>sli mit jogurth, kaffee, saft	3	45	7	7	1	0	2	0	1	0	2	5	3.5	0.6	0	22	5	1	Congruent	0	2	1	4	3	1	1	6	6	0	NA	6	4	6	3	NA	1	2.711	2711	Neutral	1	4	3	5	1.33333	3.3	2.9	3.84615
15_DG	6	schokom<U+00FC>sli mit jogurth, kaffee, saft	3	45	7	7	1	0	2	0	1	0	2	5	3.5	0.6	0	22	6	2	Incongruent	1	1	1	1	4	-3	0	10	7	3	1	10	1	7	4	1	0	1.6244	1624.4	Fair	2	7	7	4	1.33333	3.3	2.9	3.84615
15_DG	6	schokom<U+00FC>sli mit jogurth, kaffee, saft	3	45	7	7	1	0	2	0	1	0	2	5	3.5	0.6	0	22	7	2	Incongruent	1	3	0	6	1	5	1	6	7	-1	0	7	1	6	6	1	0	1.6411	1641.1	Fair	2	7	7	4	1.33333	3.3	2.9	3.84615
15_DG	6	schokom<U+00FC>sli mit jogurth, kaffee, saft	3	45	7	7	1	0	2	0	1	0	2	5	3.5	0.6	0	22	8	2	Congruent	0	3	0	1	4	-3	0	3	6	-3	0	6	4	3	1	1	1	1.6673	1667.3	Fair	2	7	7	4	1.33333	3.3	2.9	3.84615
15_DG	6	schokom<U+00FC>sli mit jogurth, kaffee, saft	3	45	7	7	1	0	2	0	1	0	2	5	3.5	0.6	0	22	9	2	Congruent	0	1	1	6	5	1	1	8	3	5	1	8	6	3	5	1	1	2.232	2232	Fair	2	7	7	4	1.33333	3.3	2.9	3.84615
15_DG	6	schokom<U+00FC>sli mit jogurth, kaffee, saft	3	45	7	7	1	0	2	0	1	0	2	5	3.5	0.6	0	22	10	2	Incongruent	1	3	0	2	10	-8	0	11	9	2	1	9	10	11	2	0	1	2.2123	2212.3	Fair	2	7	7	4	1.33333	3.3	2.9	3.84615
15_DG	6	schokom<U+00FC>sli mit jogurth, kaffee, saft	3	45	7	7	1	0	2	0	1	0	2	5	3.5	0.6	0	22	11	3	Incongruent	1	4	0	4	1	3	1	6	10	-4	0	10	1	6	4	1	0	1.1544	1154.4	Neutral	1	4	3	3	1.33333	3.3	2.9	3.84615
15_DG	6	schokom<U+00FC>sli mit jogurth, kaffee, saft	3	45	7	7	1	0	2	0	1	0	2	5	3.5	0.6	0	22	12	3	Congruent	0	4	0	5	11	-6	0	9	11	-2	0	11	11	9	5	1	1	1.2887	1288.7	Neutral	1	4	3	3	1.33333	3.3	2.9	3.84615
15_DG	6	schokom<U+00FC>sli mit jogurth, kaffee, saft	3	45	7	7	1	0	2	0	1	0	2	5	3.5	0.6	0	22	13	3	Congruent	0	4	0	3	10	-7	0	3	11	-8	0	11	10	3	3	1	1	0.9914	991.4	Neutral	1	4	3	3	1.33333	3.3	2.9	3.84615
15_DG	6	schokom<U+00FC>sli mit jogurth, kaffee, saft	3	45	7	7	1	0	2	0	1	0	2	5	3.5	0.6	0	22	14	3	Incongruent	1	2	1	6	1	5	1	5	8	-3	0	5	6	8	1	0	1	2.4425	2442.5	Neutral	1	4	3	3	1.33333	3.3	2.9	3.84615
15_DG	6	schokom<U+00FC>sli mit jogurth, kaffee, saft	3	45	7	7	1	0	2	0	1	0	2	5	3.5	0.6	0	22	15	3	Incongruent	1	2	1	6	3	3	1	6	8	-2	0	6	6	8	3	0	1	1.3471	1347.1	Neutral	1	4	3	3	1.33333	3.3	2.9	3.84615
15_DG	6	schokom<U+00FC>sli mit jogurth, kaffee, saft	3	45	7	7	1	0	2	0	1	0	2	5	3.5	0.6	0	22	16	4	Incongruent	1	2	1	4	6	-2	0	8	6	2	1	8	4	6	6	1	0	2.196	2196	Unfair	0	0	1	4	1.33333	3.3	2.9	3.84615
15_DG	6	schokom<U+00FC>sli mit jogurth, kaffee, saft	3	45	7	7	1	0	2	0	1	0	2	5	3.5	0.6	0	22	17	4	Incongruent	1	3	0	1	7	-6	0	10	7	3	1	7	7	10	1	0	1	1.2533	1253.3	Unfair	0	0	1	4	1.33333	3.3	2.9	3.84615
15_DG	6	schokom<U+00FC>sli mit jogurth, kaffee, saft	3	45	7	7	1	0	2	0	1	0	2	5	3.5	0.6	0	22	18	4	Congruent	0	4	0	1	9	-8	0	6	11	-5	0	11	9	6	1	1	1	1.4758	1475.8	Unfair	0	0	1	4	1.33333	3.3	2.9	3.84615
15_DG	6	schokom<U+00FC>sli mit jogurth, kaffee, saft	3	45	7	7	1	0	2	0	1	0	2	5	3.5	0.6	0	22	19	4	Incongruent	1	3	0	6	1	5	1	5	10	-5	0	10	1	5	6	1	0	1.821	1821	Unfair	0	0	1	4	1.33333	3.3	2.9	3.84615
15_DG	6	schokom<U+00FC>sli mit jogurth, kaffee, saft	3	45	7	7	1	0	2	0	1	0	2	5	3.5	0.6	0	22	20	4	Congruent	0	4	0	1	6	-5	0	10	11	-1	0	11	6	10	1	1	1	1.0796	1079.6	Unfair	0	0	1	4	1.33333	3.3	2.9	3.84615
15_DG	6	schokom<U+00FC>sli mit jogurth, kaffee, saft	3	45	7	7	1	0	2	0	1	0	2	5	3.5	0.6	0	22	21	5	Congruent	0	1	1	10	1	9	1	11	6	5	1	11	10	6	1	1	1	1.886	1886	Fair	2	6	6	2	1.33333	3.3	2.9	3.84615
15_DG	6	schokom<U+00FC>sli mit jogurth, kaffee, saft	3	45	7	7	1	0	2	0	1	0	2	5	3.5	0.6	0	22	22	5	Congruent	0	2	1	6	5	1	1	6	6	0	NA	6	6	6	5	NA	1	2.5004	2500.4	Fair	2	6	6	2	1.33333	3.3	2.9	3.84615
15_DG	6	schokom<U+00FC>sli mit jogurth, kaffee, saft	3	45	7	7	1	0	2	0	1	0	2	5	3.5	0.6	0	22	23	5	Incongruent	1	3	0	5	1	4	1	3	8	-5	0	8	1	3	5	1	0	1.4751	1475.1	Fair	2	6	6	2	1.33333	3.3	2.9	3.84615
15_DG	6	schokom<U+00FC>sli mit jogurth, kaffee, saft	3	45	7	7	1	0	2	0	1	0	2	5	3.5	0.6	0	22	24	5	Incongruent	1	1	1	10	11	-1	0	11	6	5	1	11	10	6	11	1	0	1.6155	1615.5	Fair	2	6	6	2	1.33333	3.3	2.9	3.84615
15_DG	6	schokom<U+00FC>sli mit jogurth, kaffee, saft	3	45	7	7	1	0	2	0	1	0	2	5	3.5	0.6	0	22	25	5	Incongruent	1	2	1	2	6	-4	0	8	6	2	1	8	2	6	6	1	0	1.8434	1843.4	Fair	2	6	6	2	1.33333	3.3	2.9	3.84615
15_DG	6	schokom<U+00FC>sli mit jogurth, kaffee, saft	3	45	7	7	1	0	2	0	1	0	2	5	3.5	0.6	0	22	26	6	Incongruent	1	4	0	1	11	-10	0	10	9	1	1	9	11	10	1	0	1	1.1689	1168.9	Neutral	1	4	6	2	1.33333	3.3	2.9	3.84615
15_DG	6	schokom<U+00FC>sli mit jogurth, kaffee, saft	3	45	7	7	1	0	2	0	1	0	2	5	3.5	0.6	0	22	27	6	Incongruent	1	2	1	1	2	-1	0	10	5	5	1	10	1	5	2	1	0	1.6924	1692.4	Neutral	1	4	6	2	1.33333	3.3	2.9	3.84615
15_DG	6	schokom<U+00FC>sli mit jogurth, kaffee, saft	3	45	7	7	1	0	2	0	1	0	2	5	3.5	0.6	0	22	28	6	Incongruent	1	3	0	3	1	2	1	1	10	-9	0	10	1	1	3	1	0	1.8135	1813.5	Neutral	1	4	6	2	1.33333	3.3	2.9	3.84615
15_DG	6	schokom<U+00FC>sli mit jogurth, kaffee, saft	3	45	7	7	1	0	2	0	1	0	2	5	3.5	0.6	0	22	29	6	Congruent	0	3	0	5	8	-3	0	5	11	-6	0	11	8	5	5	1	1	1.8313	1831.3	Neutral	1	4	6	2	1.33333	3.3	2.9	3.84615
15_DG	6	schokom<U+00FC>sli mit jogurth, kaffee, saft	3	45	7	7	1	0	2	0	1	0	2	5	3.5	0.6	0	22	30	6	Congruent	0	4	0	8	7	1	1	11	9	2	1	9	7	11	8	0	0	1.788	1788	Neutral	1	4	6	2	1.33333	3.3	2.9	3.84615
15_DG	6	schokom<U+00FC>sli mit jogurth, kaffee, saft	3	45	7	7	1	0	2	0	1	0	2	5	3.5	0.6	0	22	31	7	Congruent	0	3	0	1	11	-10	0	3	6	-3	0	6	11	3	1	1	1	1.5912	1591.2	Unfair	0	3	4	3	1.33333	3.3	2.9	3.84615
15_DG	6	schokom<U+00FC>sli mit jogurth, kaffee, saft	3	45	7	7	1	0	2	0	1	0	2	5	3.5	0.6	0	22	32	7	Congruent	0	4	0	11	9	2	1	11	10	1	1	10	9	11	11	0	0	2.6307	2630.7	Unfair	0	3	4	3	1.33333	3.3	2.9	3.84615
15_DG	6	schokom<U+00FC>sli mit jogurth, kaffee, saft	3	45	7	7	1	0	2	0	1	0	2	5	3.5	0.6	0	22	33	7	Incongruent	1	3	0	2	6	-4	0	8	5	3	1	5	6	8	2	0	1	1.8577	1857.7	Unfair	0	3	4	3	1.33333	3.3	2.9	3.84615
15_DG	6	schokom<U+00FC>sli mit jogurth, kaffee, saft	3	45	7	7	1	0	2	0	1	0	2	5	3.5	0.6	0	22	34	7	Incongruent	1	3	0	2	1	1	1	10	11	-1	0	11	1	10	2	1	0	1.4258	1425.8	Unfair	0	3	4	3	1.33333	3.3	2.9	3.84615
15_DG	6	schokom<U+00FC>sli mit jogurth, kaffee, saft	3	45	7	7	1	0	2	0	1	0	2	5	3.5	0.6	0	22	35	7	Incongruent	1	4	0	3	1	2	1	9	11	-2	0	11	1	9	3	1	0	1.6069	1606.9	Unfair	0	3	4	3	1.33333	3.3	2.9	3.84615
15_DG	6	schokom<U+00FC>sli mit jogurth, kaffee, saft	3	45	7	7	1	0	2	0	1	0	2	5	3.5	0.6	0	22	36	8	Congruent	0	4	0	1	11	-10	0	1	11	-10	0	11	11	1	1	1	1	1.4568	1456.8	Neutral	1	4	5	3	1.33333	3.3	2.9	3.84615
15_DG	6	schokom<U+00FC>sli mit jogurth, kaffee, saft	3	45	7	7	1	0	2	0	1	0	2	5	3.5	0.6	0	22	37	8	Incongruent	1	3	0	8	2	6	1	6	11	-5	0	11	2	6	8	1	0	2.0871	2087.1	Neutral	1	4	5	3	1.33333	3.3	2.9	3.84615
15_DG	6	schokom<U+00FC>sli mit jogurth, kaffee, saft	3	45	7	7	1	0	2	0	1	0	2	5	3.5	0.6	0	22	38	8	Incongruent	1	4	0	9	3	6	1	10	11	-1	0	11	3	10	9	1	0	1.1066	1106.6	Neutral	1	4	5	3	1.33333	3.3	2.9	3.84615
15_DG	6	schokom<U+00FC>sli mit jogurth, kaffee, saft	3	45	7	7	1	0	2	0	1	0	2	5	3.5	0.6	0	22	39	8	Incongruent	1	4	0	6	1	5	1	6	11	-5	0	11	1	6	6	1	0	1.3284	1328.4	Neutral	1	4	5	3	1.33333	3.3	2.9	3.84615
15_DG	6	schokom<U+00FC>sli mit jogurth, kaffee, saft	3	45	7	7	1	0	2	0	1	0	2	5	3.5	0.6	0	22	40	8	Congruent	0	1	1	11	5	6	1	10	4	6	1	10	11	4	5	1	1	1.4131	1413.1	Neutral	1	4	5	3	1.33333	3.3	2.9	3.84615
15_DG	6	schokom<U+00FC>sli mit jogurth, kaffee, saft	3	45	7	7	1	0	2	0	1	0	2	5	3.5	0.6	0	22	41	9	Incongruent	1	2	1	6	1	5	1	6	7	-1	0	6	6	7	1	0	1	1.3834	1383.4	Unfair	0	2	3	4	1.33333	3.3	2.9	3.84615
15_DG	6	schokom<U+00FC>sli mit jogurth, kaffee, saft	3	45	7	7	1	0	2	0	1	0	2	5	3.5	0.6	0	22	42	9	Congruent	0	2	1	8	11	-3	0	8	9	-1	0	8	8	9	11	0	0	1.6063	1606.3	Unfair	0	2	3	4	1.33333	3.3	2.9	3.84615
15_DG	6	schokom<U+00FC>sli mit jogurth, kaffee, saft	3	45	7	7	1	0	2	0	1	0	2	5	3.5	0.6	0	22	43	9	Incongruent	1	3	0	11	9	2	1	9	11	-2	0	11	9	9	11	1	0	1.414	1414	Unfair	0	2	3	4	1.33333	3.3	2.9	3.84615
15_DG	6	schokom<U+00FC>sli mit jogurth, kaffee, saft	3	45	7	7	1	0	2	0	1	0	2	5	3.5	0.6	0	22	44	9	Congruent	0	4	0	5	9	-4	0	10	11	-1	0	11	9	10	5	1	1	1.2297	1229.7	Unfair	0	2	3	4	1.33333	3.3	2.9	3.84615
15_DG	6	schokom<U+00FC>sli mit jogurth, kaffee, saft	3	45	7	7	1	0	2	0	1	0	2	5	3.5	0.6	0	22	45	9	Incongruent	1	2	1	3	6	-3	0	5	2	3	1	5	3	2	6	1	0	2.9581	2958.1	Unfair	0	2	3	4	1.33333	3.3	2.9	3.84615
15_DG	6	schokom<U+00FC>sli mit jogurth, kaffee, saft	3	45	7	7	1	0	2	0	1	0	2	5	3.5	0.6	0	22	46	10	Congruent	0	4	0	3	11	-8	0	5	11	-6	0	11	11	5	3	1	1	1.1017	1101.7	Fair	2	7	8	3	1.33333	3.3	2.9	3.84615
15_DG	6	schokom<U+00FC>sli mit jogurth, kaffee, saft	3	45	7	7	1	0	2	0	1	0	2	5	3.5	0.6	0	22	47	10	Incongruent	1	3	0	3	1	2	1	3	8	-5	0	8	1	3	3	1	0	1.9599	1959.9	Fair	2	7	8	3	1.33333	3.3	2.9	3.84615
15_DG	6	schokom<U+00FC>sli mit jogurth, kaffee, saft	3	45	7	7	1	0	2	0	1	0	2	5	3.5	0.6	0	22	48	10	Incongruent	1	2	1	4	2	2	1	8	10	-2	0	8	4	10	2	0	1	1.2796	1279.6	Fair	2	7	8	3	1.33333	3.3	2.9	3.84615
15_DG	6	schokom<U+00FC>sli mit jogurth, kaffee, saft	3	45	7	7	1	0	2	0	1	0	2	5	3.5	0.6	0	22	49	10	Congruent	0	4	0	2	11	-9	0	9	11	-2	0	11	11	9	2	1	1	1.1198	1119.8	Fair	2	7	8	3	1.33333	3.3	2.9	3.84615
15_DG	6	schokom<U+00FC>sli mit jogurth, kaffee, saft	3	45	7	7	1	0	2	0	1	0	2	5	3.5	0.6	0	22	50	10	Incongruent	1	1	1	1	5	-4	0	11	6	5	1	11	1	6	5	1	0	1.4918	1491.8	Fair	2	7	8	3	1.33333	3.3	2.9	3.84615
15_DG	6	schokom<U+00FC>sli mit jogurth, kaffee, saft	3	45	7	7	1	0	2	0	1	0	2	5	3.5	0.6	0	22	51	11	Congruent	0	4	0	8	11	-3	0	9	11	-2	0	11	11	9	8	1	1	0.9104	910.4	Neutral	1	4	5	2	1.33333	3.3	2.9	3.84615
15_DG	6	schokom<U+00FC>sli mit jogurth, kaffee, saft	3	45	7	7	1	0	2	0	1	0	2	5	3.5	0.6	0	22	52	11	Incongruent	1	1	1	2	5	-3	0	11	6	5	1	11	2	6	5	1	0	1.4488	1448.8	Neutral	1	4	5	2	1.33333	3.3	2.9	3.84615
15_DG	6	schokom<U+00FC>sli mit jogurth, kaffee, saft	3	45	7	7	1	0	2	0	1	0	2	5	3.5	0.6	0	22	53	11	Congruent	0	1	1	11	1	10	1	11	1	10	1	11	11	1	1	1	1	1.1907	1190.7	Neutral	1	4	5	2	1.33333	3.3	2.9	3.84615
15_DG	6	schokom<U+00FC>sli mit jogurth, kaffee, saft	3	45	7	7	1	0	2	0	1	0	2	5	3.5	0.6	0	22	54	11	Incongruent	1	1	1	5	6	-1	0	9	2	7	1	9	5	2	6	1	0	1.6163	1616.3	Neutral	1	4	5	2	1.33333	3.3	2.9	3.84615
15_DG	6	schokom<U+00FC>sli mit jogurth, kaffee, saft	3	45	7	7	1	0	2	0	1	0	2	5	3.5	0.6	0	22	55	11	Incongruent	1	2	1	4	3	1	1	7	8	-1	0	7	4	8	3	0	1	1.9177	1917.7	Neutral	1	4	5	2	1.33333	3.3	2.9	3.84615
15_DG	6	schokom<U+00FC>sli mit jogurth, kaffee, saft	3	45	7	7	1	0	2	0	1	0	2	5	3.5	0.6	0	22	56	12	Incongruent	1	2	1	1	6	-5	0	9	6	3	1	9	1	6	6	1	0	1.7215	1721.5	Fair	2	7	7	3	1.33333	3.3	2.9	3.84615
15_DG	6	schokom<U+00FC>sli mit jogurth, kaffee, saft	3	45	7	7	1	0	2	0	1	0	2	5	3.5	0.6	0	22	57	12	Incongruent	1	2	1	4	6	-2	0	10	6	4	1	10	4	6	6	1	0	1.169	1169	Fair	2	7	7	3	1.33333	3.3	2.9	3.84615
15_DG	6	schokom<U+00FC>sli mit jogurth, kaffee, saft	3	45	7	7	1	0	2	0	1	0	2	5	3.5	0.6	0	22	58	12	Congruent	0	2	1	11	8	3	1	11	8	3	1	11	11	8	8	1	1	1.2544	1254.4	Fair	2	7	7	3	1.33333	3.3	2.9	3.84615
15_DG	6	schokom<U+00FC>sli mit jogurth, kaffee, saft	3	45	7	7	1	0	2	0	1	0	2	5	3.5	0.6	0	22	59	12	Incongruent	1	4	0	3	7	-4	0	11	3	8	1	3	7	11	3	0	1	0.1779	177.9	Fair	2	7	7	3	1.33333	3.3	2.9	3.84615
15_DG	6	schokom<U+00FC>sli mit jogurth, kaffee, saft	3	45	7	7	1	0	2	0	1	0	2	5	3.5	0.6	0	22	60	12	Congruent	0	3	0	3	4	-1	0	8	8	0	NA	8	4	8	3	NA	1	1.2908	1290.8	Fair	2	7	7	3	1.33333	3.3	2.9	3.84615
15_DG	6	schokom<U+00FC>sli mit jogurth, kaffee, saft	3	45	7	7	1	0	2	0	1	0	2	5	3.5	0.6	0	22	61	13	Incongruent	1	3	0	5	3	2	1	6	8	-2	0	8	3	6	5	1	0	1.7496	1749.6	Neutral	1	4	5	2	1.33333	3.3	2.9	3.84615
15_DG	6	schokom<U+00FC>sli mit jogurth, kaffee, saft	3	45	7	7	1	0	2	0	1	0	2	5	3.5	0.6	0	22	62	13	Incongruent	1	3	0	5	2	3	1	4	9	-5	0	9	2	4	5	1	0	1.4102	1410.2	Neutral	1	4	5	2	1.33333	3.3	2.9	3.84615
15_DG	6	schokom<U+00FC>sli mit jogurth, kaffee, saft	3	45	7	7	1	0	2	0	1	0	2	5	3.5	0.6	0	22	63	13	Incongruent	1	3	0	6	1	5	1	6	11	-5	0	11	1	6	6	1	0	1.8482	1848.2	Neutral	1	4	5	2	1.33333	3.3	2.9	3.84615
15_DG	6	schokom<U+00FC>sli mit jogurth, kaffee, saft	3	45	7	7	1	0	2	0	1	0	2	5	3.5	0.6	0	22	64	13	Congruent	0	2	1	8	3	5	1	11	5	6	1	11	8	5	3	1	1	2.1112	2111.2	Neutral	1	4	5	2	1.33333	3.3	2.9	3.84615
15_DG	6	schokom<U+00FC>sli mit jogurth, kaffee, saft	3	45	7	7	1	0	2	0	1	0	2	5	3.5	0.6	0	22	65	13	Congruent	0	3	0	1	7	-6	0	2	7	-5	0	7	7	2	1	1	1	0.7896	789.6	Neutral	1	4	5	2	1.33333	3.3	2.9	3.84615
15_DG	6	schokom<U+00FC>sli mit jogurth, kaffee, saft	3	45	7	7	1	0	2	0	1	0	2	5	3.5	0.6	0	22	66	14	Incongruent	1	1	1	5	6	-1	0	9	8	1	1	9	5	8	6	1	0	1.4296	1429.6	Unfair	0	1	3	4	1.33333	3.3	2.9	3.84615
15_DG	6	schokom<U+00FC>sli mit jogurth, kaffee, saft	3	45	7	7	1	0	2	0	1	0	2	5	3.5	0.6	0	22	67	14	Congruent	0	1	1	11	7	4	1	9	9	0	NA	9	11	9	7	NA	1	1.3371	1337.1	Unfair	0	1	3	4	1.33333	3.3	2.9	3.84615
15_DG	6	schokom<U+00FC>sli mit jogurth, kaffee, saft	3	45	7	7	1	0	2	0	1	0	2	5	3.5	0.6	0	22	68	14	Congruent	0	3	0	1	6	-5	0	3	8	-5	0	8	6	3	1	1	1	1.4605	1460.5	Unfair	0	1	3	4	1.33333	3.3	2.9	3.84615
15_DG	6	schokom<U+00FC>sli mit jogurth, kaffee, saft	3	45	7	7	1	0	2	0	1	0	2	5	3.5	0.6	0	22	69	14	Incongruent	1	1	1	9	2	7	1	9	10	-1	0	9	9	10	2	0	1	1.3064	1306.4	Unfair	0	1	3	4	1.33333	3.3	2.9	3.84615
15_DG	6	schokom<U+00FC>sli mit jogurth, kaffee, saft	3	45	7	7	1	0	2	0	1	0	2	5	3.5	0.6	0	22	70	14	Incongruent	1	2	1	2	6	-4	0	11	6	5	1	11	2	6	6	1	0	1.3811	1381.1	Unfair	0	1	3	4	1.33333	3.3	2.9	3.84615
15_DG	6	schokom<U+00FC>sli mit jogurth, kaffee, saft	3	45	7	7	1	0	2	0	1	0	2	5	3.5	0.6	0	22	71	15	Congruent	0	2	1	8	6	2	1	11	6	5	1	11	8	6	6	1	1	1.6943	1694.3	Fair	2	8	8	3	1.33333	3.3	2.9	3.84615
15_DG	6	schokom<U+00FC>sli mit jogurth, kaffee, saft	3	45	7	7	1	0	2	0	1	0	2	5	3.5	0.6	0	22	72	15	Incongruent	1	2	1	11	1	10	1	9	10	-1	0	9	11	10	1	0	1	2.3967	2396.7	Fair	2	8	8	3	1.33333	3.3	2.9	3.84615
15_DG	6	schokom<U+00FC>sli mit jogurth, kaffee, saft	3	45	7	7	1	0	2	0	1	0	2	5	3.5	0.6	0	22	73	15	Incongruent	1	4	0	7	11	-4	0	11	9	2	1	9	11	11	7	0	1	1.3389	1338.9	Fair	2	8	8	3	1.33333	3.3	2.9	3.84615
15_DG	6	schokom<U+00FC>sli mit jogurth, kaffee, saft	3	45	7	7	1	0	2	0	1	0	2	5	3.5	0.6	0	22	74	15	Incongruent	1	2	1	3	1	2	1	7	8	-1	0	7	3	8	1	0	1	1.6686	1668.6	Fair	2	8	8	3	1.33333	3.3	2.9	3.84615
15_DG	6	schokom<U+00FC>sli mit jogurth, kaffee, saft	3	45	7	7	1	0	2	0	1	0	2	5	3.5	0.6	0	22	75	15	Congruent	0	4	0	1	10	-9	0	1	11	-10	0	11	10	1	1	1	1	1.2298	1229.8	Fair	2	8	8	3	1.33333	3.3	2.9	3.84615
15_DG	6	schokom<U+00FC>sli mit jogurth, kaffee, saft	3	45	7	7	1	0	2	0	1	0	2	5	3.5	0.6	0	22	76	16	Incongruent	1	2	1	2	3	-1	0	7	6	1	1	7	2	6	3	1	0	1.9238	1923.8	Unfair	0	3	3	3	1.33333	3.3	2.9	3.84615
15_DG	6	schokom<U+00FC>sli mit jogurth, kaffee, saft	3	45	7	7	1	0	2	0	1	0	2	5	3.5	0.6	0	22	77	16	Incongruent	1	4	0	10	9	1	1	9	11	-2	0	11	9	9	10	1	0	1.0815	1081.5	Unfair	0	3	3	3	1.33333	3.3	2.9	3.84615
15_DG	6	schokom<U+00FC>sli mit jogurth, kaffee, saft	3	45	7	7	1	0	2	0	1	0	2	5	3.5	0.6	0	22	78	16	Congruent	0	3	0	5	1	4	1	5	1	4	1	1	1	5	5	0	0	1.2277	1227.7	Unfair	0	3	3	3	1.33333	3.3	2.9	3.84615
15_DG	6	schokom<U+00FC>sli mit jogurth, kaffee, saft	3	45	7	7	1	0	2	0	1	0	2	5	3.5	0.6	0	22	79	16	Incongruent	1	1	1	1	2	-1	0	11	10	1	1	11	1	10	2	1	0	1.1673	1167.3	Unfair	0	3	3	3	1.33333	3.3	2.9	3.84615
15_DG	6	schokom<U+00FC>sli mit jogurth, kaffee, saft	3	45	7	7	1	0	2	0	1	0	2	5	3.5	0.6	0	22	80	16	Congruent	0	2	1	5	1	4	1	10	3	7	1	10	5	3	1	1	1	1.3447	1344.7	Unfair	0	3	3	3	1.33333	3.3	2.9	3.84615
15_DG	6	schokom<U+00FC>sli mit jogurth, kaffee, saft	3	45	7	7	1	0	2	0	1	0	2	5	3.5	0.6	0	22	81	17	Congruent	0	4	0	5	10	-5	0	8	11	-3	0	11	10	8	5	1	1	1.7953	1795.3	Neutral	1	4	5	2	1.33333	3.3	2.9	3.84615
15_DG	6	schokom<U+00FC>sli mit jogurth, kaffee, saft	3	45	7	7	1	0	2	0	1	0	2	5	3.5	0.6	0	22	82	17	Incongruent	1	3	0	1	6	-5	0	8	7	1	1	7	6	8	1	0	1	1.9253	1925.3	Neutral	1	4	5	2	1.33333	3.3	2.9	3.84615
15_DG	6	schokom<U+00FC>sli mit jogurth, kaffee, saft	3	45	7	7	1	0	2	0	1	0	2	5	3.5	0.6	0	22	83	17	Congruent	0	2	1	2	5	-3	0	9	10	-1	0	9	2	10	5	0	0	1.149	1149	Neutral	1	4	5	2	1.33333	3.3	2.9	3.84615
15_DG	6	schokom<U+00FC>sli mit jogurth, kaffee, saft	3	45	7	7	1	0	2	0	1	0	2	5	3.5	0.6	0	22	84	17	Incongruent	1	2	1	7	1	6	1	7	9	-2	0	7	7	9	1	0	1	1.1562	1156.2	Neutral	1	4	5	2	1.33333	3.3	2.9	3.84615
15_DG	6	schokom<U+00FC>sli mit jogurth, kaffee, saft	3	45	7	7	1	0	2	0	1	0	2	5	3.5	0.6	0	22	85	17	Incongruent	1	2	1	1	3	-2	0	9	5	4	1	9	1	5	3	1	0	2.3795	2379.5	Neutral	1	4	5	2	1.33333	3.3	2.9	3.84615
15_DG	6	schokom<U+00FC>sli mit jogurth, kaffee, saft	3	45	7	7	1	0	2	0	1	0	2	5	3.5	0.6	0	22	86	18	Incongruent	1	3	0	3	1	2	1	6	10	-4	0	10	1	6	3	1	0	1.7399	1739.9	Fair	2	5	7	3	1.33333	3.3	2.9	3.84615
15_DG	6	schokom<U+00FC>sli mit jogurth, kaffee, saft	3	45	7	7	1	0	2	0	1	0	2	5	3.5	0.6	0	22	87	18	Incongruent	1	2	1	1	6	-5	0	8	2	6	1	8	1	2	6	1	0	2.0044	2004.4	Fair	2	5	7	3	1.33333	3.3	2.9	3.84615
15_DG	6	schokom<U+00FC>sli mit jogurth, kaffee, saft	3	45	7	7	1	0	2	0	1	0	2	5	3.5	0.6	0	22	88	18	Incongruent	1	3	0	1	7	-6	0	8	7	1	1	7	7	8	1	0	1	1.1546	1154.6	Fair	2	5	7	3	1.33333	3.3	2.9	3.84615
15_DG	6	schokom<U+00FC>sli mit jogurth, kaffee, saft	3	45	7	7	1	0	2	0	1	0	2	5	3.5	0.6	0	22	89	18	Congruent	0	2	1	3	1	2	1	3	1	2	1	3	3	1	1	1	1	2.2021	2202.1	Fair	2	5	7	3	1.33333	3.3	2.9	3.84615
15_DG	6	schokom<U+00FC>sli mit jogurth, kaffee, saft	3	45	7	7	1	0	2	0	1	0	2	5	3.5	0.6	0	22	90	18	Congruent	0	3	0	1	9	-8	0	10	11	-1	0	11	9	10	1	1	1	1.2585	1258.5	Fair	2	5	7	3	1.33333	3.3	2.9	3.84615
15_DG	6	schokom<U+00FC>sli mit jogurth, kaffee, saft	3	45	7	7	1	0	2	0	1	0	2	5	3.5	0.6	0	22	91	19	Incongruent	1	3	0	1	2	-1	0	8	5	3	1	5	2	8	1	0	1	1.4376	1437.6	Neutral	1	4	5	3	1.33333	3.3	2.9	3.84615
15_DG	6	schokom<U+00FC>sli mit jogurth, kaffee, saft	3	45	7	7	1	0	2	0	1	0	2	5	3.5	0.6	0	22	92	19	Congruent	0	3	0	3	8	-5	0	5	11	-6	0	11	8	5	3	1	1	0.9105	910.5	Neutral	1	4	5	3	1.33333	3.3	2.9	3.84615
15_DG	6	schokom<U+00FC>sli mit jogurth, kaffee, saft	3	45	7	7	1	0	2	0	1	0	2	5	3.5	0.6	0	22	93	19	Congruent	0	4	0	1	2	-1	0	6	11	-5	0	11	2	6	1	1	1	1.3891	1389.1	Neutral	1	4	5	3	1.33333	3.3	2.9	3.84615
15_DG	6	schokom<U+00FC>sli mit jogurth, kaffee, saft	3	45	7	7	1	0	2	0	1	0	2	5	3.5	0.6	0	22	94	19	Incongruent	1	3	0	3	1	2	1	6	10	-4	0	10	1	6	3	1	0	1.619	1619	Neutral	1	4	5	3	1.33333	3.3	2.9	3.84615
15_DG	6	schokom<U+00FC>sli mit jogurth, kaffee, saft	3	45	7	7	1	0	2	0	1	0	2	5	3.5	0.6	0	22	95	19	Incongruent	1	3	0	11	4	7	1	9	10	-1	0	10	4	9	11	1	0	1.3793	1379.3	Neutral	1	4	5	3	1.33333	3.3	2.9	3.84615
15_DG	6	schokom<U+00FC>sli mit jogurth, kaffee, saft	3	45	7	7	1	0	2	0	1	0	2	5	3.5	0.6	0	22	96	20	Congruent	0	1	1	10	2	8	1	11	8	3	1	11	10	8	2	1	1	1.6693	1669.3	Fair	2	6	7	4	1.33333	3.3	2.9	3.84615
15_DG	6	schokom<U+00FC>sli mit jogurth, kaffee, saft	3	45	7	7	1	0	2	0	1	0	2	5	3.5	0.6	0	22	97	20	Congruent	0	3	0	4	1	3	1	6	5	1	1	5	1	6	4	0	0	1.5098	1509.8	Fair	2	6	7	4	1.33333	3.3	2.9	3.84615
15_DG	6	schokom<U+00FC>sli mit jogurth, kaffee, saft	3	45	7	7	1	0	2	0	1	0	2	5	3.5	0.6	0	22	98	20	Incongruent	1	2	1	6	1	5	1	2	10	-8	0	2	6	10	1	0	1	1.6771	1677.1	Fair	2	6	7	4	1.33333	3.3	2.9	3.84615
15_DG	6	schokom<U+00FC>sli mit jogurth, kaffee, saft	3	45	7	7	1	0	2	0	1	0	2	5	3.5	0.6	0	22	99	20	Incongruent	1	2	1	4	2	2	1	7	10	-3	0	7	4	10	2	0	1	1.6278	1627.8	Fair	2	6	7	4	1.33333	3.3	2.9	3.84615
15_DG	6	schokom<U+00FC>sli mit jogurth, kaffee, saft	3	45	7	7	1	0	2	0	1	0	2	5	3.5	0.6	0	22	100	20	Incongruent	1	2	1	1	6	-5	0	9	6	3	1	9	1	6	6	1	0	1.5763	1576.3	Fair	2	6	7	4	1.33333	3.3	2.9	3.84615
15_DG	6	schokom<U+00FC>sli mit jogurth, kaffee, saft	3	45	7	7	1	0	2	0	1	0	2	5	3.5	0.6	0	22	101	21	Incongruent	1	3	0	7	8	-1	0	9	8	1	1	8	8	9	7	0	1	1.3115	1311.5	Unfair	0	0	2	5	1.33333	3.3	2.9	3.84615
15_DG	6	schokom<U+00FC>sli mit jogurth, kaffee, saft	3	45	7	7	1	0	2	0	1	0	2	5	3.5	0.6	0	22	102	21	Incongruent	1	3	0	1	6	-5	0	7	6	1	1	6	6	7	1	0	1	1.6277	1627.7	Unfair	0	0	2	5	1.33333	3.3	2.9	3.84615
15_DG	6	schokom<U+00FC>sli mit jogurth, kaffee, saft	3	45	7	7	1	0	2	0	1	0	2	5	3.5	0.6	0	22	103	21	Congruent	0	3	0	1	3	-2	0	9	9	0	NA	9	3	9	1	NA	1	0.9924	992.4	Unfair	0	0	2	5	1.33333	3.3	2.9	3.84615
15_DG	6	schokom<U+00FC>sli mit jogurth, kaffee, saft	3	45	7	7	1	0	2	0	1	0	2	5	3.5	0.6	0	22	104	21	Congruent	0	4	0	1	11	-10	0	7	11	-4	0	11	11	7	1	1	1	1.6336	1633.6	Unfair	0	0	2	5	1.33333	3.3	2.9	3.84615
15_DG	6	schokom<U+00FC>sli mit jogurth, kaffee, saft	3	45	7	7	1	0	2	0	1	0	2	5	3.5	0.6	0	22	105	21	Incongruent	1	4	0	11	9	2	1	9	11	-2	0	11	9	9	11	1	0	0.918	918	Unfair	0	0	2	5	1.33333	3.3	2.9	3.84615
15_DG	6	schokom<U+00FC>sli mit jogurth, kaffee, saft	3	45	7	7	1	0	2	0	1	0	2	5	3.5	0.6	0	22	106	22	Incongruent	1	3	0	6	7	-1	0	5	3	2	1	3	7	5	6	0	1	2.9491	2949.1	Fair	2	6	7	3	1.33333	3.3	2.9	3.84615
15_DG	6	schokom<U+00FC>sli mit jogurth, kaffee, saft	3	45	7	7	1	0	2	0	1	0	2	5	3.5	0.6	0	22	107	22	Congruent	0	4	0	7	11	-4	0	9	11	-2	0	11	11	9	7	1	1	0.7606	760.6	Fair	2	6	7	3	1.33333	3.3	2.9	3.84615
15_DG	6	schokom<U+00FC>sli mit jogurth, kaffee, saft	3	45	7	7	1	0	2	0	1	0	2	5	3.5	0.6	0	22	108	22	Incongruent	1	3	0	3	2	1	1	3	5	-2	0	5	2	3	3	1	0	1.5141	1514.1	Fair	2	6	7	3	1.33333	3.3	2.9	3.84615
15_DG	6	schokom<U+00FC>sli mit jogurth, kaffee, saft	3	45	7	7	1	0	2	0	1	0	2	5	3.5	0.6	0	22	109	22	Congruent	0	3	0	3	7	-4	0	5	7	-2	0	7	7	5	3	1	1	1.0794	1079.4	Fair	2	6	7	3	1.33333	3.3	2.9	3.84615
15_DG	6	schokom<U+00FC>sli mit jogurth, kaffee, saft	3	45	7	7	1	0	2	0	1	0	2	5	3.5	0.6	0	22	110	22	Incongruent	1	4	0	10	9	1	1	9	11	-2	0	11	9	9	10	1	0	0.9057	905.7	Fair	2	6	7	3	1.33333	3.3	2.9	3.84615
15_DG	6	schokom<U+00FC>sli mit jogurth, kaffee, saft	3	45	7	7	1	0	2	0	1	0	2	5	3.5	0.6	0	22	111	23	Incongruent	1	3	0	2	5	-3	0	11	10	1	1	10	5	11	2	0	1	1.984	1984	Neutral	1	4	5	2	1.33333	3.3	2.9	3.84615
15_DG	6	schokom<U+00FC>sli mit jogurth, kaffee, saft	3	45	7	7	1	0	2	0	1	0	2	5	3.5	0.6	0	22	112	23	Congruent	0	1	1	11	1	10	1	11	7	4	1	11	11	7	1	1	1	1.4304	1430.4	Neutral	1	4	5	2	1.33333	3.3	2.9	3.84615
15_DG	6	schokom<U+00FC>sli mit jogurth, kaffee, saft	3	45	7	7	1	0	2	0	1	0	2	5	3.5	0.6	0	22	113	23	Incongruent	1	2	1	3	5	-2	0	7	5	2	1	7	3	5	5	1	0	1.2369	1236.9	Neutral	1	4	5	2	1.33333	3.3	2.9	3.84615
15_DG	6	schokom<U+00FC>sli mit jogurth, kaffee, saft	3	45	7	7	1	0	2	0	1	0	2	5	3.5	0.6	0	22	114	23	Congruent	0	1	1	11	6	5	1	9	6	3	1	9	11	6	6	1	1	0.8856	885.6	Neutral	1	4	5	2	1.33333	3.3	2.9	3.84615
15_DG	6	schokom<U+00FC>sli mit jogurth, kaffee, saft	3	45	7	7	1	0	2	0	1	0	2	5	3.5	0.6	0	22	115	23	Incongruent	1	4	0	2	11	-9	0	11	10	1	1	10	11	11	2	0	1	1.0277	1027.7	Neutral	1	4	5	2	1.33333	3.3	2.9	3.84615
15_DG	6	schokom<U+00FC>sli mit jogurth, kaffee, saft	3	45	7	7	1	0	2	0	1	0	2	5	3.5	0.6	0	22	116	24	Congruent	0	1	1	11	10	1	1	11	9	2	1	11	11	9	10	1	1	0.8873	887.3	Fair	2	8	8	3	1.33333	3.3	2.9	3.84615
15_DG	6	schokom<U+00FC>sli mit jogurth, kaffee, saft	3	45	7	7	1	0	2	0	1	0	2	5	3.5	0.6	0	22	117	24	Congruent	0	3	0	1	3	-2	0	9	9	0	NA	9	3	9	1	NA	1	1.2449	1244.9	Fair	2	8	8	3	1.33333	3.3	2.9	3.84615
15_DG	6	schokom<U+00FC>sli mit jogurth, kaffee, saft	3	45	7	7	1	0	2	0	1	0	2	5	3.5	0.6	0	22	118	24	Incongruent	1	3	0	1	11	-10	0	8	6	2	1	6	11	8	1	0	1	1.1975	1197.5	Fair	2	8	8	3	1.33333	3.3	2.9	3.84615
15_DG	6	schokom<U+00FC>sli mit jogurth, kaffee, saft	3	45	7	7	1	0	2	0	1	0	2	5	3.5	0.6	0	22	119	24	Incongruent	1	3	0	1	8	-7	0	10	9	1	1	9	8	10	1	0	1	1.818	1818	Fair	2	8	8	3	1.33333	3.3	2.9	3.84615
15_DG	6	schokom<U+00FC>sli mit jogurth, kaffee, saft	3	45	7	7	1	0	2	0	1	0	2	5	3.5	0.6	0	22	120	24	Incongruent	1	3	0	7	2	5	1	3	9	-6	0	9	2	3	7	1	0	1.1174	1117.4	Fair	2	8	8	3	1.33333	3.3	2.9	3.84615
15_DG	6	schokom<U+00FC>sli mit jogurth, kaffee, saft	3	45	7	7	1	0	2	0	1	0	2	5	3.5	0.6	0	22	121	25	Incongruent	1	3	0	2	7	-5	0	9	7	2	1	7	7	9	2	0	1	1.2888	1288.8	Unfair	0	2	3	4	1.33333	3.3	2.9	3.84615
15_DG	6	schokom<U+00FC>sli mit jogurth, kaffee, saft	3	45	7	7	1	0	2	0	1	0	2	5	3.5	0.6	0	22	122	25	Congruent	0	3	0	1	9	-8	0	7	11	-4	0	11	9	7	1	1	1	0.888	888	Unfair	0	2	3	4	1.33333	3.3	2.9	3.84615
15_DG	6	schokom<U+00FC>sli mit jogurth, kaffee, saft	3	45	7	7	1	0	2	0	1	0	2	5	3.5	0.6	0	22	123	25	Incongruent	1	2	1	6	8	-2	0	11	8	3	1	11	6	8	8	1	0	1.1728	1172.8	Unfair	0	2	3	4	1.33333	3.3	2.9	3.84615
15_DG	6	schokom<U+00FC>sli mit jogurth, kaffee, saft	3	45	7	7	1	0	2	0	1	0	2	5	3.5	0.6	0	22	124	25	Congruent	0	2	1	6	1	5	1	8	8	0	NA	8	6	8	1	NA	1	1.4227	1422.7	Unfair	0	2	3	4	1.33333	3.3	2.9	3.84615
15_DG	6	schokom<U+00FC>sli mit jogurth, kaffee, saft	3	45	7	7	1	0	2	0	1	0	2	5	3.5	0.6	0	22	125	25	Incongruent	1	3	0	2	8	-6	0	9	8	1	1	8	8	9	2	0	1	1.0432	1043.2	Unfair	0	2	3	4	1.33333	3.3	2.9	3.84615
15_DG	6	schokom<U+00FC>sli mit jogurth, kaffee, saft	3	45	7	7	1	0	2	0	1	0	2	5	3.5	0.6	0	22	126	26	Congruent	0	4	0	11	10	1	1	11	11	0	NA	11	10	11	11	NA	0	1.4708	1470.8	Fair	2	5	7	3	1.33333	3.3	2.9	3.84615
15_DG	6	schokom<U+00FC>sli mit jogurth, kaffee, saft	3	45	7	7	1	0	2	0	1	0	2	5	3.5	0.6	0	22	127	26	Congruent	0	3	0	5	8	-3	0	6	8	-2	0	8	8	6	5	1	1	1.1315	1131.5	Fair	2	5	7	3	1.33333	3.3	2.9	3.84615
15_DG	6	schokom<U+00FC>sli mit jogurth, kaffee, saft	3	45	7	7	1	0	2	0	1	0	2	5	3.5	0.6	0	22	128	26	Incongruent	1	2	1	3	6	-3	0	8	6	2	1	8	3	6	6	1	0	1.8811	1881.1	Fair	2	5	7	3	1.33333	3.3	2.9	3.84615
15_DG	6	schokom<U+00FC>sli mit jogurth, kaffee, saft	3	45	7	7	1	0	2	0	1	0	2	5	3.5	0.6	0	22	129	26	Incongruent	1	3	0	8	3	5	1	6	8	-2	0	8	3	6	8	1	0	1.979	1979	Fair	2	5	7	3	1.33333	3.3	2.9	3.84615
15_DG	6	schokom<U+00FC>sli mit jogurth, kaffee, saft	3	45	7	7	1	0	2	0	1	0	2	5	3.5	0.6	0	22	130	26	Incongruent	1	3	0	1	3	-2	0	7	3	4	1	3	3	7	1	0	1	1.698	1698	Fair	2	5	7	3	1.33333	3.3	2.9	3.84615
15_DG	6	schokom<U+00FC>sli mit jogurth, kaffee, saft	3	45	7	7	1	0	2	0	1	0	2	5	3.5	0.6	0	22	131	27	Incongruent	1	2	1	1	3	-2	0	10	1	9	1	10	1	1	3	1	0	1.4649	1464.9	Unfair	0	0	2	3	1.33333	3.3	2.9	3.84615
15_DG	6	schokom<U+00FC>sli mit jogurth, kaffee, saft	3	45	7	7	1	0	2	0	1	0	2	5	3.5	0.6	0	22	132	27	Incongruent	1	2	1	3	2	1	1	7	11	-4	0	7	3	11	2	0	1	1.2605	1260.5	Unfair	0	0	2	3	1.33333	3.3	2.9	3.84615
15_DG	6	schokom<U+00FC>sli mit jogurth, kaffee, saft	3	45	7	7	1	0	2	0	1	0	2	5	3.5	0.6	0	22	133	27	Incongruent	1	2	1	2	7	-5	0	11	9	2	1	11	2	9	7	1	0	1.7641	1764.1	Unfair	0	0	2	3	1.33333	3.3	2.9	3.84615
15_DG	6	schokom<U+00FC>sli mit jogurth, kaffee, saft	3	45	7	7	1	0	2	0	1	0	2	5	3.5	0.6	0	22	134	27	Congruent	0	3	0	1	10	-9	0	10	11	-1	0	11	10	10	1	1	1	1.0964	1096.4	Unfair	0	0	2	3	1.33333	3.3	2.9	3.84615
15_DG	6	schokom<U+00FC>sli mit jogurth, kaffee, saft	3	45	7	7	1	0	2	0	1	0	2	5	3.5	0.6	0	22	135	27	Congruent	0	2	1	1	3	-2	0	5	8	-3	0	5	1	8	3	0	0	1.1865	1186.5	Unfair	0	0	2	3	1.33333	3.3	2.9	3.84615
15_DG	6	schokom<U+00FC>sli mit jogurth, kaffee, saft	3	45	7	7	1	0	2	0	1	0	2	5	3.5	0.6	0	22	136	28	Incongruent	1	3	0	8	6	2	1	6	8	-2	0	8	6	6	8	1	0	1.5662	1566.2	Fair	2	8	8	4	1.33333	3.3	2.9	3.84615
15_DG	6	schokom<U+00FC>sli mit jogurth, kaffee, saft	3	45	7	7	1	0	2	0	1	0	2	5	3.5	0.6	0	22	137	28	Incongruent	1	3	0	2	4	-2	0	9	7	2	1	7	4	9	2	0	1	1.2701	1270.1	Fair	2	8	8	4	1.33333	3.3	2.9	3.84615
15_DG	6	schokom<U+00FC>sli mit jogurth, kaffee, saft	3	45	7	7	1	0	2	0	1	0	2	5	3.5	0.6	0	22	138	28	Congruent	0	2	1	7	1	6	1	9	8	1	1	9	7	8	1	1	1	0.9724	972.4	Fair	2	8	8	4	1.33333	3.3	2.9	3.84615
15_DG	6	schokom<U+00FC>sli mit jogurth, kaffee, saft	3	45	7	7	1	0	2	0	1	0	2	5	3.5	0.6	0	22	139	28	Congruent	0	4	0	7	11	-4	0	9	11	-2	0	11	11	9	7	1	1	1.305	1305	Fair	2	8	8	4	1.33333	3.3	2.9	3.84615
15_DG	6	schokom<U+00FC>sli mit jogurth, kaffee, saft	3	45	7	7	1	0	2	0	1	0	2	5	3.5	0.6	0	22	140	28	Incongruent	1	3	0	1	5	-4	0	6	3	3	1	3	5	6	1	0	1	1.4786	1478.6	Fair	2	8	8	4	1.33333	3.3	2.9	3.84615
15_DG	6	schokom<U+00FC>sli mit jogurth, kaffee, saft	3	45	7	7	1	0	2	0	1	0	2	5	3.5	0.6	0	22	141	29	Incongruent	1	3	0	3	2	1	1	8	11	-3	0	11	2	8	3	1	0	1.2088	1208.8	Unfair	0	3	5	5	1.33333	3.3	2.9	3.84615
15_DG	6	schokom<U+00FC>sli mit jogurth, kaffee, saft	3	45	7	7	1	0	2	0	1	0	2	5	3.5	0.6	0	22	142	29	Incongruent	1	4	0	11	9	2	1	9	11	-2	0	11	9	9	11	1	0	0.7253	725.3	Unfair	0	3	5	5	1.33333	3.3	2.9	3.84615
15_DG	6	schokom<U+00FC>sli mit jogurth, kaffee, saft	3	45	7	7	1	0	2	0	1	0	2	5	3.5	0.6	0	22	143	29	Congruent	0	2	1	3	11	-8	0	11	11	0	NA	11	3	11	11	NA	0	1.6257	1625.7	Unfair	0	3	5	5	1.33333	3.3	2.9	3.84615
15_DG	6	schokom<U+00FC>sli mit jogurth, kaffee, saft	3	45	7	7	1	0	2	0	1	0	2	5	3.5	0.6	0	22	144	29	Incongruent	1	2	1	4	5	-1	0	10	6	4	1	10	4	6	5	1	0	1.0308	1030.8	Unfair	0	3	5	5	1.33333	3.3	2.9	3.84615
15_DG	6	schokom<U+00FC>sli mit jogurth, kaffee, saft	3	45	7	7	1	0	2	0	1	0	2	5	3.5	0.6	0	22	145	29	Congruent	0	3	0	2	8	-6	0	10	11	-1	0	11	8	10	2	1	1	1.5424	1542.4	Unfair	0	3	5	5	1.33333	3.3	2.9	3.84615
15_DG	6	schokom<U+00FC>sli mit jogurth, kaffee, saft	3	45	7	7	1	0	2	0	1	0	2	5	3.5	0.6	0	22	146	30	Incongruent	1	2	1	2	3	-1	0	9	8	1	1	9	2	8	3	1	0	1.215	1215	Neutral	1	4	5	3	1.33333	3.3	2.9	3.84615
15_DG	6	schokom<U+00FC>sli mit jogurth, kaffee, saft	3	45	7	7	1	0	2	0	1	0	2	5	3.5	0.6	0	22	147	30	Incongruent	1	3	0	11	8	3	1	9	11	-2	0	11	8	9	11	1	0	1.6022	1602.2	Neutral	1	4	5	3	1.33333	3.3	2.9	3.84615
15_DG	6	schokom<U+00FC>sli mit jogurth, kaffee, saft	3	45	7	7	1	0	2	0	1	0	2	5	3.5	0.6	0	22	148	30	Congruent	0	4	0	1	11	-10	0	4	11	-7	0	11	11	4	1	1	1	0.9232	923.2	Neutral	1	4	5	3	1.33333	3.3	2.9	3.84615
15_DG	6	schokom<U+00FC>sli mit jogurth, kaffee, saft	3	45	7	7	1	0	2	0	1	0	2	5	3.5	0.6	0	22	149	30	Congruent	0	4	0	1	11	-10	0	4	11	-7	0	11	11	4	1	1	1	1.3586	1358.6	Neutral	1	4	5	3	1.33333	3.3	2.9	3.84615
15_DG	6	schokom<U+00FC>sli mit jogurth, kaffee, saft	3	45	7	7	1	0	2	0	1	0	2	5	3.5	0.6	0	22	150	30	Incongruent	1	2	1	1	2	-1	0	9	5	4	1	9	1	5	2	1	0	1.3024	1302.4	Neutral	1	4	5	3	1.33333	3.3	2.9	3.84615
15_DG	6	schokom<U+00FC>sli mit jogurth, kaffee, saft	3	45	7	7	1	0	2	0	1	0	2	5	3.5	0.6	0	22	151	31	Incongruent	1	3	0	4	2	2	1	6	8	-2	0	8	2	6	4	1	0	1.4339	1433.9	Unfair	0	2	3	4	1.33333	3.3	2.9	3.84615
15_DG	6	schokom<U+00FC>sli mit jogurth, kaffee, saft	3	45	7	7	1	0	2	0	1	0	2	5	3.5	0.6	0	22	152	31	Incongruent	1	3	0	1	4	-3	0	9	7	2	1	7	4	9	1	0	1	1.1698	1169.8	Unfair	0	2	3	4	1.33333	3.3	2.9	3.84615
15_DG	6	schokom<U+00FC>sli mit jogurth, kaffee, saft	3	45	7	7	1	0	2	0	1	0	2	5	3.5	0.6	0	22	153	31	Incongruent	1	2	1	1	3	-2	0	10	5	5	1	10	1	5	3	1	0	1.2113	1211.3	Unfair	0	2	3	4	1.33333	3.3	2.9	3.84615
15_DG	6	schokom<U+00FC>sli mit jogurth, kaffee, saft	3	45	7	7	1	0	2	0	1	0	2	5	3.5	0.6	0	22	154	31	Congruent	0	3	0	5	8	-3	0	4	10	-6	0	10	8	4	5	1	1	1.1994	1199.4	Unfair	0	2	3	4	1.33333	3.3	2.9	3.84615
15_DG	6	schokom<U+00FC>sli mit jogurth, kaffee, saft	3	45	7	7	1	0	2	0	1	0	2	5	3.5	0.6	0	22	155	31	Congruent	0	2	1	9	3	6	1	11	5	6	1	11	9	5	3	1	1	1.4006	1400.6	Unfair	0	2	3	4	1.33333	3.3	2.9	3.84615
15_DG	6	schokom<U+00FC>sli mit jogurth, kaffee, saft	3	45	7	7	1	0	2	0	1	0	2	5	3.5	0.6	0	22	156	32	Incongruent	1	4	0	11	10	1	1	9	11	-2	0	11	10	9	11	1	0	0.9698	969.8	Fair	2	5	6	3	1.33333	3.3	2.9	3.84615
15_DG	6	schokom<U+00FC>sli mit jogurth, kaffee, saft	3	45	7	7	1	0	2	0	1	0	2	5	3.5	0.6	0	22	157	32	Congruent	0	4	0	2	11	-9	0	5	11	-6	0	11	11	5	2	1	1	0.8001	800.1	Fair	2	5	6	3	1.33333	3.3	2.9	3.84615
15_DG	6	schokom<U+00FC>sli mit jogurth, kaffee, saft	3	45	7	7	1	0	2	0	1	0	2	5	3.5	0.6	0	22	158	32	Congruent	0	4	0	3	11	-8	0	8	11	-3	0	11	11	8	3	1	1	1.1541	1154.1	Fair	2	5	6	3	1.33333	3.3	2.9	3.84615
15_DG	6	schokom<U+00FC>sli mit jogurth, kaffee, saft	3	45	7	7	1	0	2	0	1	0	2	5	3.5	0.6	0	22	159	32	Incongruent	1	3	0	6	4	2	1	6	8	-2	0	8	4	6	6	1	0	1.0578	1057.8	Fair	2	5	6	3	1.33333	3.3	2.9	3.84615
15_DG	6	schokom<U+00FC>sli mit jogurth, kaffee, saft	3	45	7	7	1	0	2	0	1	0	2	5	3.5	0.6	0	22	160	32	Incongruent	1	2	1	9	1	8	1	9	10	-1	0	9	9	10	1	0	1	0.8705	870.5	Fair	2	5	6	3	1.33333	3.3	2.9	3.84615
15_DG	6	schokom<U+00FC>sli mit jogurth, kaffee, saft	3	45	7	7	1	0	2	0	1	0	2	5	3.5	0.6	0	22	161	33	Congruent	0	2	1	11	7	4	1	11	10	1	1	11	11	10	7	1	1	1.4479	1447.9	Neutral	1	4	5	3	1.33333	3.3	2.9	3.84615
15_DG	6	schokom<U+00FC>sli mit jogurth, kaffee, saft	3	45	7	7	1	0	2	0	1	0	2	5	3.5	0.6	0	22	162	33	Incongruent	1	3	0	1	6	-5	0	10	7	3	1	7	6	10	1	0	1	1.2111	1211.1	Neutral	1	4	5	3	1.33333	3.3	2.9	3.84615
15_DG	6	schokom<U+00FC>sli mit jogurth, kaffee, saft	3	45	7	7	1	0	2	0	1	0	2	5	3.5	0.6	0	22	163	33	Incongruent	1	3	0	1	3	-2	0	8	7	1	1	7	3	8	1	0	1	1.2437	1243.7	Neutral	1	4	5	3	1.33333	3.3	2.9	3.84615
15_DG	6	schokom<U+00FC>sli mit jogurth, kaffee, saft	3	45	7	7	1	0	2	0	1	0	2	5	3.5	0.6	0	22	164	33	Incongruent	1	2	1	1	6	-5	0	9	6	3	1	9	1	6	6	1	0	1.0674	1067.4	Neutral	1	4	5	3	1.33333	3.3	2.9	3.84615
15_DG	6	schokom<U+00FC>sli mit jogurth, kaffee, saft	3	45	7	7	1	0	2	0	1	0	2	5	3.5	0.6	0	22	165	33	Congruent	0	4	0	1	11	-10	0	10	11	-1	0	11	11	10	1	1	1	0.8275	827.5	Neutral	1	4	5	3	1.33333	3.3	2.9	3.84615
15_DG	6	schokom<U+00FC>sli mit jogurth, kaffee, saft	3	45	7	7	1	0	2	0	1	0	2	5	3.5	0.6	0	22	166	34	Congruent	0	1	1	11	5	6	1	11	6	5	1	11	11	6	5	1	1	1.2515	1251.5	Unfair	0	1	4	4	1.33333	3.3	2.9	3.84615
15_DG	6	schokom<U+00FC>sli mit jogurth, kaffee, saft	3	45	7	7	1	0	2	0	1	0	2	5	3.5	0.6	0	22	167	34	Incongruent	1	2	1	9	11	-2	0	11	6	5	1	11	9	6	11	1	0	1.4197	1419.7	Unfair	0	1	4	4	1.33333	3.3	2.9	3.84615
15_DG	6	schokom<U+00FC>sli mit jogurth, kaffee, saft	3	45	7	7	1	0	2	0	1	0	2	5	3.5	0.6	0	22	168	34	Incongruent	1	2	1	1	3	-2	0	10	6	4	1	10	1	6	3	1	0	1.2663	1266.3	Unfair	0	1	4	4	1.33333	3.3	2.9	3.84615
15_DG	6	schokom<U+00FC>sli mit jogurth, kaffee, saft	3	45	7	7	1	0	2	0	1	0	2	5	3.5	0.6	0	22	169	34	Incongruent	1	2	1	5	11	-6	0	10	9	1	1	10	5	9	11	1	0	1.6242	1624.2	Unfair	0	1	4	4	1.33333	3.3	2.9	3.84615
15_DG	6	schokom<U+00FC>sli mit jogurth, kaffee, saft	3	45	7	7	1	0	2	0	1	0	2	5	3.5	0.6	0	22	170	34	Congruent	0	2	1	8	1	7	1	8	1	7	1	8	8	1	1	1	1	1.5239	1523.9	Unfair	0	1	4	4	1.33333	3.3	2.9	3.84615
15_DG	6	schokom<U+00FC>sli mit jogurth, kaffee, saft	3	45	7	7	1	0	2	0	1	0	2	5	3.5	0.6	0	22	171	35	Incongruent	1	2	1	9	10	-1	0	11	10	1	1	11	9	10	10	1	0	1.0324	1032.4	Neutral	1	4	5	3	1.33333	3.3	2.9	3.84615
15_DG	6	schokom<U+00FC>sli mit jogurth, kaffee, saft	3	45	7	7	1	0	2	0	1	0	2	5	3.5	0.6	0	22	172	35	Incongruent	1	2	1	2	5	-3	0	11	6	5	1	11	2	6	5	1	0	1.5088	1508.8	Neutral	1	4	5	3	1.33333	3.3	2.9	3.84615
15_DG	6	schokom<U+00FC>sli mit jogurth, kaffee, saft	3	45	7	7	1	0	2	0	1	0	2	5	3.5	0.6	0	22	173	35	Congruent	0	3	0	1	8	-7	0	6	10	-4	0	10	8	6	1	1	1	1.0683	1068.3	Neutral	1	4	5	3	1.33333	3.3	2.9	3.84615
15_DG	6	schokom<U+00FC>sli mit jogurth, kaffee, saft	3	45	7	7	1	0	2	0	1	0	2	5	3.5	0.6	0	22	174	35	Incongruent	1	4	0	11	9	2	1	10	11	-1	0	11	9	10	11	1	0	0.9259	925.9	Neutral	1	4	5	3	1.33333	3.3	2.9	3.84615
15_DG	6	schokom<U+00FC>sli mit jogurth, kaffee, saft	3	45	7	7	1	0	2	0	1	0	2	5	3.5	0.6	0	22	175	35	Congruent	0	2	1	3	6	-3	0	7	8	-1	0	7	3	8	6	0	0	1.394	1394	Neutral	1	4	5	3	1.33333	3.3	2.9	3.84615
15_DG	6	schokom<U+00FC>sli mit jogurth, kaffee, saft	3	45	7	7	1	0	2	0	1	0	2	5	3.5	0.6	0	22	176	35	Payoff_trial	0	3	0	1	2	-1	0	10	11	-1	0	11	2	10	1	1	1	1.1681	1168.1	Neutral	1	4	5	3	1.33333	3.3	2.9	3.84615
15_DG	6	schokom<U+00FC>sli mit jogurth, kaffee, saft	3	45	7	7	1	0	2	0	1	0	2	5	3.5	0.6	0	22	177	36	Incongruent	1	3	0	1	8	-7	0	10	8	2	1	8	8	10	1	0	1	1.0922	1092.2	Unfair	0	1	3	5	1.33333	3.3	2.9	3.84615
15_DG	6	schokom<U+00FC>sli mit jogurth, kaffee, saft	3	45	7	7	1	0	2	0	1	0	2	5	3.5	0.6	0	22	178	36	Congruent	0	4	0	3	11	-8	0	8	11	-3	0	11	11	8	3	1	1	0.8322	832.2	Unfair	0	1	3	5	1.33333	3.3	2.9	3.84615
15_DG	6	schokom<U+00FC>sli mit jogurth, kaffee, saft	3	45	7	7	1	0	2	0	1	0	2	5	3.5	0.6	0	22	179	36	Incongruent	1	3	0	1	7	-6	0	11	10	1	1	10	7	11	1	0	1	1.1951	1195.1	Unfair	0	1	3	5	1.33333	3.3	2.9	3.84615
15_DG	6	schokom<U+00FC>sli mit jogurth, kaffee, saft	3	45	7	7	1	0	2	0	1	0	2	5	3.5	0.6	0	22	180	36	Congruent	0	3	0	6	7	-1	0	6	8	-2	0	8	7	6	6	1	1	1.6502	1650.2	Unfair	0	1	3	5	1.33333	3.3	2.9	3.84615
15_DG	6	schokom<U+00FC>sli mit jogurth, kaffee, saft	3	45	7	7	1	0	2	0	1	0	2	5	3.5	0.6	0	22	181	36	Incongruent	1	4	0	7	11	-4	0	10	9	1	1	9	11	10	7	0	1	1.1492	1149.2	Unfair	0	1	3	5	1.33333	3.3	2.9	3.84615
15_DG	6	schokom<U+00FC>sli mit jogurth, kaffee, saft	3	45	7	7	1	0	2	0	1	0	2	5	3.5	0.6	0	22	182	36	Payoff_trial	0	2	1	7	1	6	1	10	10	0	NA	10	7	10	1	NA	1	1.2809	1280.9	Unfair	0	1	3	5	1.33333	3.3	2.9	3.84615
16_DG		Salsiccia mit Aioli und Fladenbrot, dazu Couscous-Salat	0	30	7	9	1	4	4	2	1	0	5	7	6	2.2	0	22	1	1	Incongruent	1	3	0	1	7	-6	0	9	6	3	1	6	7	9	1	0	1	2.0914	2091.4	Unfair	0	1	3	4	3	3.2	2.3	2.76923
16_DG		Salsiccia mit Aioli und Fladenbrot, dazu Couscous-Salat	0	30	7	9	1	4	4	2	1	0	5	7	6	2.2	0	22	2	1	Incongruent	1	4	0	2	10	-8	0	8	6	2	1	6	10	8	2	0	1	2.0019	2001.9	Unfair	0	1	3	4	3	3.2	2.3	2.76923
16_DG		Salsiccia mit Aioli und Fladenbrot, dazu Couscous-Salat	0	30	7	9	1	4	4	2	1	0	5	7	6	2.2	0	22	3	1	Congruent	0	1	1	10	5	5	1	6	5	1	1	6	10	5	5	1	1	2.4515	2451.5	Unfair	0	1	3	4	3	3.2	2.3	2.76923
16_DG		Salsiccia mit Aioli und Fladenbrot, dazu Couscous-Salat	0	30	7	9	1	4	4	2	1	0	5	7	6	2.2	0	22	4	1	Incongruent	1	2	1	1	2	-1	0	9	5	4	1	9	1	5	2	1	0	1.5927	1592.7	Unfair	0	1	3	4	3	3.2	2.3	2.76923
16_DG		Salsiccia mit Aioli und Fladenbrot, dazu Couscous-Salat	0	30	7	9	1	4	4	2	1	0	5	7	6	2.2	0	22	5	1	Congruent	0	3	0	1	2	-1	0	7	10	-3	0	10	2	7	1	1	1	2.2857	2285.7	Unfair	0	1	3	4	3	3.2	2.3	2.76923
16_DG		Salsiccia mit Aioli und Fladenbrot, dazu Couscous-Salat	0	30	7	9	1	4	4	2	1	0	5	7	6	2.2	0	22	6	2	Congruent	0	2	1	10	7	3	1	9	7	2	1	9	10	7	7	1	1	2.8326	2832.6	Fair	2	5	7	1	3	3.2	2.3	2.76923
16_DG		Salsiccia mit Aioli und Fladenbrot, dazu Couscous-Salat	0	30	7	9	1	4	4	2	1	0	5	7	6	2.2	0	22	7	2	Incongruent	1	2	1	3	1	2	1	9	10	-1	0	9	3	10	1	0	1	1.8863	1886.3	Fair	2	5	7	1	3	3.2	2.3	2.76923
16_DG		Salsiccia mit Aioli und Fladenbrot, dazu Couscous-Salat	0	30	7	9	1	4	4	2	1	0	5	7	6	2.2	0	22	8	2	Incongruent	1	2	1	4	2	2	1	6	9	-3	0	6	4	9	2	0	1	2.2796	2279.6	Fair	2	5	7	1	3	3.2	2.3	2.76923
16_DG		Salsiccia mit Aioli und Fladenbrot, dazu Couscous-Salat	0	30	7	9	1	4	4	2	1	0	5	7	6	2.2	0	22	9	2	Incongruent	1	1	1	11	1	10	1	9	10	-1	0	9	11	10	1	0	1	1.8004	1800.4	Fair	2	5	7	1	3	3.2	2.3	2.76923
16_DG		Salsiccia mit Aioli und Fladenbrot, dazu Couscous-Salat	0	30	7	9	1	4	4	2	1	0	5	7	6	2.2	0	22	10	2	Congruent	0	1	1	10	7	3	1	10	9	1	1	10	10	9	7	1	1	1.6128	1612.8	Fair	2	5	7	1	3	3.2	2.3	2.76923
16_DG		Salsiccia mit Aioli und Fladenbrot, dazu Couscous-Salat	0	30	7	9	1	4	4	2	1	0	5	7	6	2.2	0	22	11	3	Congruent	0	1	1	10	2	8	1	11	9	2	1	11	10	9	2	1	1	2.0828	2082.8	Neutral	1	4	5	1	3	3.2	2.3	2.76923
16_DG		Salsiccia mit Aioli und Fladenbrot, dazu Couscous-Salat	0	30	7	9	1	4	4	2	1	0	5	7	6	2.2	0	22	12	3	Incongruent	1	2	1	9	10	-1	0	10	9	1	1	10	9	9	10	1	0	3.0018	3001.8	Neutral	1	4	5	1	3	3.2	2.3	2.76923
16_DG		Salsiccia mit Aioli und Fladenbrot, dazu Couscous-Salat	0	30	7	9	1	4	4	2	1	0	5	7	6	2.2	0	22	13	3	Incongruent	1	2	1	6	1	5	1	8	10	-2	0	8	6	10	1	0	1	2.0508	2050.8	Neutral	1	4	5	1	3	3.2	2.3	2.76923
16_DG		Salsiccia mit Aioli und Fladenbrot, dazu Couscous-Salat	0	30	7	9	1	4	4	2	1	0	5	7	6	2.2	0	22	14	3	Incongruent	1	3	0	2	10	-8	0	10	6	4	1	6	10	10	2	0	1	1.9273	1927.3	Neutral	1	4	5	1	3	3.2	2.3	2.76923
16_DG		Salsiccia mit Aioli und Fladenbrot, dazu Couscous-Salat	0	30	7	9	1	4	4	2	1	0	5	7	6	2.2	0	22	15	3	Congruent	0	4	0	1	10	-9	0	10	10	0	NA	10	10	10	1	NA	1	2.1397	2139.7	Neutral	1	4	5	1	3	3.2	2.3	2.76923
16_DG		Salsiccia mit Aioli und Fladenbrot, dazu Couscous-Salat	0	30	7	9	1	4	4	2	1	0	5	7	6	2.2	0	22	16	4	Incongruent	1	3	0	2	10	-8	0	10	7	3	1	7	10	10	2	0	1	2.9597	2959.7	Unfair	0	0	2	7	3	3.2	2.3	2.76923
16_DG		Salsiccia mit Aioli und Fladenbrot, dazu Couscous-Salat	0	30	7	9	1	4	4	2	1	0	5	7	6	2.2	0	22	17	4	Congruent	0	3	0	7	10	-3	0	6	9	-3	0	9	10	6	7	1	1	2.1754	2175.4	Unfair	0	0	2	7	3	3.2	2.3	2.76923
16_DG		Salsiccia mit Aioli und Fladenbrot, dazu Couscous-Salat	0	30	7	9	1	4	4	2	1	0	5	7	6	2.2	0	22	18	4	Congruent	0	4	0	3	10	-7	0	7	8	-1	0	8	10	7	3	1	1	1.646	1646	Unfair	0	0	2	7	3	3.2	2.3	2.76923
16_DG		Salsiccia mit Aioli und Fladenbrot, dazu Couscous-Salat	0	30	7	9	1	4	4	2	1	0	5	7	6	2.2	0	22	19	4	Incongruent	1	2	1	10	6	4	1	6	7	-1	0	6	10	7	6	0	1	1.9776	1977.6	Unfair	0	0	2	7	3	3.2	2.3	2.76923
16_DG		Salsiccia mit Aioli und Fladenbrot, dazu Couscous-Salat	0	30	7	9	1	4	4	2	1	0	5	7	6	2.2	0	22	20	4	Incongruent	1	4	0	10	11	-1	0	9	8	1	1	8	11	9	10	0	1	2.7919	2791.9	Unfair	0	0	2	7	3	3.2	2.3	2.76923
16_DG		Salsiccia mit Aioli und Fladenbrot, dazu Couscous-Salat	0	30	7	9	1	4	4	2	1	0	5	7	6	2.2	0	22	21	5	Incongruent	1	3	0	1	10	-9	0	10	8	2	1	8	10	10	1	0	1	2.6419	2641.9	Fair	2	5	9	3	3	3.2	2.3	2.76923
16_DG		Salsiccia mit Aioli und Fladenbrot, dazu Couscous-Salat	0	30	7	9	1	4	4	2	1	0	5	7	6	2.2	0	22	22	5	Incongruent	1	4	0	1	10	-9	0	10	9	1	1	9	10	10	1	0	1	2.3289	2328.9	Fair	2	5	9	3	3	3.2	2.3	2.76923
16_DG		Salsiccia mit Aioli und Fladenbrot, dazu Couscous-Salat	0	30	7	9	1	4	4	2	1	0	5	7	6	2.2	0	22	23	5	Incongruent	1	3	0	1	10	-9	0	10	1	9	1	1	10	10	1	0	1	2.1811	2181.1	Fair	2	5	9	3	3	3.2	2.3	2.76923
16_DG		Salsiccia mit Aioli und Fladenbrot, dazu Couscous-Salat	0	30	7	9	1	4	4	2	1	0	5	7	6	2.2	0	22	24	5	Congruent	0	1	1	7	3	4	1	10	9	1	1	10	7	9	3	1	1	2.1128	2112.8	Fair	2	5	9	3	3	3.2	2.3	2.76923
16_DG		Salsiccia mit Aioli und Fladenbrot, dazu Couscous-Salat	0	30	7	9	1	4	4	2	1	0	5	7	6	2.2	0	22	25	5	Congruent	0	3	0	5	10	-5	0	9	9	0	NA	9	10	9	5	NA	1	2.6701	2670.1	Fair	2	5	9	3	3	3.2	2.3	2.76923
16_DG		Salsiccia mit Aioli und Fladenbrot, dazu Couscous-Salat	0	30	7	9	1	4	4	2	1	0	5	7	6	2.2	0	22	26	6	Incongruent	1	3	0	7	4	3	1	6	9	-3	0	9	4	6	7	1	0	2.1365	2136.5	Neutral	1	4	5	1	3	3.2	2.3	2.76923
16_DG		Salsiccia mit Aioli und Fladenbrot, dazu Couscous-Salat	0	30	7	9	1	4	4	2	1	0	5	7	6	2.2	0	22	27	6	Congruent	0	2	1	9	8	1	1	10	7	3	1	10	9	7	8	1	1	2.288	2288	Neutral	1	4	5	1	3	3.2	2.3	2.76923
16_DG		Salsiccia mit Aioli und Fladenbrot, dazu Couscous-Salat	0	30	7	9	1	4	4	2	1	0	5	7	6	2.2	0	22	28	6	Incongruent	1	1	1	4	2	2	1	8	9	-1	0	8	4	9	2	0	1	2.037	2037	Neutral	1	4	5	1	3	3.2	2.3	2.76923
16_DG		Salsiccia mit Aioli und Fladenbrot, dazu Couscous-Salat	0	30	7	9	1	4	4	2	1	0	5	7	6	2.2	0	22	29	6	Congruent	0	2	1	10	7	3	1	6	6	0	NA	6	10	6	7	NA	1	2.1439	2143.9	Neutral	1	4	5	1	3	3.2	2.3	2.76923
16_DG		Salsiccia mit Aioli und Fladenbrot, dazu Couscous-Salat	0	30	7	9	1	4	4	2	1	0	5	7	6	2.2	0	22	30	6	Incongruent	1	1	1	8	1	7	1	9	10	-1	0	9	8	10	1	0	1	1.8777	1877.7	Neutral	1	4	5	1	3	3.2	2.3	2.76923
16_DG		Salsiccia mit Aioli und Fladenbrot, dazu Couscous-Salat	0	30	7	9	1	4	4	2	1	0	5	7	6	2.2	0	22	31	7	Incongruent	1	2	1	5	1	4	1	5	6	-1	0	5	5	6	1	0	1	2.5026	2502.6	Fair	2	6	7	4	3	3.2	2.3	2.76923
16_DG		Salsiccia mit Aioli und Fladenbrot, dazu Couscous-Salat	0	30	7	9	1	4	4	2	1	0	5	7	6	2.2	0	22	32	7	Incongruent	1	2	1	7	3	4	1	6	9	-3	0	6	7	9	3	0	1	2.1571	2157.1	Fair	2	6	7	4	3	3.2	2.3	2.76923
16_DG		Salsiccia mit Aioli und Fladenbrot, dazu Couscous-Salat	0	30	7	9	1	4	4	2	1	0	5	7	6	2.2	0	22	33	7	Congruent	0	4	0	2	11	-9	0	7	8	-1	0	8	11	7	2	1	1	1.4941	1494.1	Fair	2	6	7	4	3	3.2	2.3	2.76923
16_DG		Salsiccia mit Aioli und Fladenbrot, dazu Couscous-Salat	0	30	7	9	1	4	4	2	1	0	5	7	6	2.2	0	22	34	7	Incongruent	1	3	0	1	2	-1	0	10	8	2	1	8	2	10	1	0	1	3.1676	3167.6	Fair	2	6	7	4	3	3.2	2.3	2.76923
16_DG		Salsiccia mit Aioli und Fladenbrot, dazu Couscous-Salat	0	30	7	9	1	4	4	2	1	0	5	7	6	2.2	0	22	35	7	Congruent	0	1	1	10	2	8	1	8	7	1	1	8	10	7	2	1	1	2.162	2162	Fair	2	6	7	4	3	3.2	2.3	2.76923
16_DG		Salsiccia mit Aioli und Fladenbrot, dazu Couscous-Salat	0	30	7	9	1	4	4	2	1	0	5	7	6	2.2	0	22	36	8	Congruent	0	4	0	2	10	-8	0	10	10	0	NA	10	10	10	2	NA	1	1.8566	1856.6	Unfair	0	0	3	7	3	3.2	2.3	2.76923
16_DG		Salsiccia mit Aioli und Fladenbrot, dazu Couscous-Salat	0	30	7	9	1	4	4	2	1	0	5	7	6	2.2	0	22	37	8	Incongruent	1	3	0	1	4	-3	0	8	5	3	1	5	4	8	1	0	1	1.7116	1711.6	Unfair	0	0	3	7	3	3.2	2.3	2.76923
16_DG		Salsiccia mit Aioli und Fladenbrot, dazu Couscous-Salat	0	30	7	9	1	4	4	2	1	0	5	7	6	2.2	0	22	38	8	Congruent	0	3	0	2	3	-1	0	7	10	-3	0	10	3	7	2	1	1	2.0498	2049.8	Unfair	0	0	3	7	3	3.2	2.3	2.76923
16_DG		Salsiccia mit Aioli und Fladenbrot, dazu Couscous-Salat	0	30	7	9	1	4	4	2	1	0	5	7	6	2.2	0	22	39	8	Incongruent	1	2	1	1	2	-1	0	10	9	1	1	10	1	9	2	1	0	2.9993	2999.3	Unfair	0	0	3	7	3	3.2	2.3	2.76923
16_DG		Salsiccia mit Aioli und Fladenbrot, dazu Couscous-Salat	0	30	7	9	1	4	4	2	1	0	5	7	6	2.2	0	22	40	8	Incongruent	1	2	1	7	5	2	1	5	8	-3	0	5	7	8	5	0	1	2.6285	2628.5	Unfair	0	0	3	7	3	3.2	2.3	2.76923
16_DG		Salsiccia mit Aioli und Fladenbrot, dazu Couscous-Salat	0	30	7	9	1	4	4	2	1	0	5	7	6	2.2	0	22	41	9	Incongruent	1	2	1	4	1	3	1	6	9	-3	0	6	4	9	1	0	1	2.3937	2393.7	Fair	2	8	9	1	3	3.2	2.3	2.76923
16_DG		Salsiccia mit Aioli und Fladenbrot, dazu Couscous-Salat	0	30	7	9	1	4	4	2	1	0	5	7	6	2.2	0	22	42	9	Incongruent	1	2	1	7	4	3	1	7	8	-1	0	7	7	8	4	0	1	2.0134	2013.4	Fair	2	8	9	1	3	3.2	2.3	2.76923
16_DG		Salsiccia mit Aioli und Fladenbrot, dazu Couscous-Salat	0	30	7	9	1	4	4	2	1	0	5	7	6	2.2	0	22	43	9	Incongruent	1	1	1	8	4	4	1	8	10	-2	0	8	8	10	4	0	1	2.3525	2352.5	Fair	2	8	9	1	3	3.2	2.3	2.76923
16_DG		Salsiccia mit Aioli und Fladenbrot, dazu Couscous-Salat	0	30	7	9	1	4	4	2	1	0	5	7	6	2.2	0	22	44	9	Congruent	0	3	0	8	10	-2	0	9	9	0	NA	9	10	9	8	NA	1	2.3984	2398.4	Fair	2	8	9	1	3	3.2	2.3	2.76923
16_DG		Salsiccia mit Aioli und Fladenbrot, dazu Couscous-Salat	0	30	7	9	1	4	4	2	1	0	5	7	6	2.2	0	22	45	9	Congruent	0	3	0	5	7	-2	0	5	6	-1	0	6	7	5	5	1	1	2.5917	2591.7	Fair	2	8	9	1	3	3.2	2.3	2.76923
16_DG		Salsiccia mit Aioli und Fladenbrot, dazu Couscous-Salat	0	30	7	9	1	4	4	2	1	0	5	7	6	2.2	0	22	46	10	Congruent	0	1	1	10	1	9	1	8	6	2	1	8	10	6	1	1	1	2.8367	2836.7	Neutral	1	4	5	1	3	3.2	2.3	2.76923
16_DG		Salsiccia mit Aioli und Fladenbrot, dazu Couscous-Salat	0	30	7	9	1	4	4	2	1	0	5	7	6	2.2	0	22	47	10	Incongruent	1	2	1	10	1	9	1	7	9	-2	0	7	10	9	1	0	1	1.8295	1829.5	Neutral	1	4	5	1	3	3.2	2.3	2.76923
16_DG		Salsiccia mit Aioli und Fladenbrot, dazu Couscous-Salat	0	30	7	9	1	4	4	2	1	0	5	7	6	2.2	0	22	48	10	Incongruent	1	4	0	1	9	-8	0	10	8	2	1	8	9	10	1	0	1	2.4188	2418.8	Neutral	1	4	5	1	3	3.2	2.3	2.76923
16_DG		Salsiccia mit Aioli und Fladenbrot, dazu Couscous-Salat	0	30	7	9	1	4	4	2	1	0	5	7	6	2.2	0	22	49	10	Incongruent	1	2	1	4	3	1	1	6	9	-3	0	6	4	9	3	0	1	1.7693	1769.3	Neutral	1	4	5	1	3	3.2	2.3	2.76923
16_DG		Salsiccia mit Aioli und Fladenbrot, dazu Couscous-Salat	0	30	7	9	1	4	4	2	1	0	5	7	6	2.2	0	22	50	10	Congruent	0	1	1	9	3	6	1	10	7	3	1	10	9	7	3	1	1	1.2828	1282.8	Neutral	1	4	5	1	3	3.2	2.3	2.76923
16_DG		Salsiccia mit Aioli und Fladenbrot, dazu Couscous-Salat	0	30	7	9	1	4	4	2	1	0	5	7	6	2.2	0	22	51	11	Congruent	0	1	1	10	9	1	1	11	10	1	1	11	10	10	9	1	1	3.1167	3116.7	Fair	2	5	7	3	3	3.2	2.3	2.76923
16_DG		Salsiccia mit Aioli und Fladenbrot, dazu Couscous-Salat	0	30	7	9	1	4	4	2	1	0	5	7	6	2.2	0	22	52	11	Incongruent	1	2	1	7	1	6	1	8	10	-2	0	8	7	10	1	0	1	2.3416	2341.6	Fair	2	5	7	3	3	3.2	2.3	2.76923
16_DG		Salsiccia mit Aioli und Fladenbrot, dazu Couscous-Salat	0	30	7	9	1	4	4	2	1	0	5	7	6	2.2	0	22	53	11	Congruent	0	2	1	10	7	3	1	7	6	1	1	7	10	6	7	1	1	2.6919	2691.9	Fair	2	5	7	3	3	3.2	2.3	2.76923
16_DG		Salsiccia mit Aioli und Fladenbrot, dazu Couscous-Salat	0	30	7	9	1	4	4	2	1	0	5	7	6	2.2	0	22	54	11	Incongruent	1	3	0	7	9	-2	0	11	10	1	1	10	9	11	7	0	1	2.1959	2195.9	Fair	2	5	7	3	3	3.2	2.3	2.76923
16_DG		Salsiccia mit Aioli und Fladenbrot, dazu Couscous-Salat	0	30	7	9	1	4	4	2	1	0	5	7	6	2.2	0	22	55	11	Incongruent	1	2	1	5	2	3	1	7	8	-1	0	7	5	8	2	0	1	2.3709	2370.9	Fair	2	5	7	3	3	3.2	2.3	2.76923
16_DG		Salsiccia mit Aioli und Fladenbrot, dazu Couscous-Salat	0	30	7	9	1	4	4	2	1	0	5	7	6	2.2	0	22	56	12	Incongruent	1	2	1	2	1	1	1	9	10	-1	0	9	2	10	1	0	1	2.9095	2909.5	Unfair	0	1	2	5	3	3.2	2.3	2.76923
16_DG		Salsiccia mit Aioli und Fladenbrot, dazu Couscous-Salat	0	30	7	9	1	4	4	2	1	0	5	7	6	2.2	0	22	57	12	Congruent	0	4	0	2	9	-7	0	5	9	-4	0	9	9	5	2	1	1	1.8006	1800.6	Unfair	0	1	2	5	3	3.2	2.3	2.76923
16_DG		Salsiccia mit Aioli und Fladenbrot, dazu Couscous-Salat	0	30	7	9	1	4	4	2	1	0	5	7	6	2.2	0	22	58	12	Incongruent	1	3	0	1	11	-10	0	10	9	1	1	9	11	10	1	0	1	1.4667	1466.7	Unfair	0	1	2	5	3	3.2	2.3	2.76923
16_DG		Salsiccia mit Aioli und Fladenbrot, dazu Couscous-Salat	0	30	7	9	1	4	4	2	1	0	5	7	6	2.2	0	22	59	12	Incongruent	1	3	0	1	7	-6	0	10	6	4	1	6	7	10	1	0	1	1.8164	1816.4	Unfair	0	1	2	5	3	3.2	2.3	2.76923
16_DG		Salsiccia mit Aioli und Fladenbrot, dazu Couscous-Salat	0	30	7	9	1	4	4	2	1	0	5	7	6	2.2	0	22	60	12	Congruent	0	2	1	10	2	8	1	8	5	3	1	8	10	5	2	1	1	1.9583	1958.3	Unfair	0	1	2	5	3	3.2	2.3	2.76923
16_DG		Salsiccia mit Aioli und Fladenbrot, dazu Couscous-Salat	0	30	7	9	1	4	4	2	1	0	5	7	6	2.2	0	22	61	13	Congruent	0	2	1	11	3	8	1	9	9	0	NA	9	11	9	3	NA	1	1.6	1600	Neutral	1	4	5	2	3	3.2	2.3	2.76923
16_DG		Salsiccia mit Aioli und Fladenbrot, dazu Couscous-Salat	0	30	7	9	1	4	4	2	1	0	5	7	6	2.2	0	22	62	13	Incongruent	1	3	0	1	10	-9	0	10	5	5	1	5	10	10	1	0	1	2.1129	2112.9	Neutral	1	4	5	2	3	3.2	2.3	2.76923
16_DG		Salsiccia mit Aioli und Fladenbrot, dazu Couscous-Salat	0	30	7	9	1	4	4	2	1	0	5	7	6	2.2	0	22	63	13	Incongruent	1	3	0	10	9	1	1	1	9	-8	0	9	9	1	10	1	0	1.3905	1390.5	Neutral	1	4	5	2	3	3.2	2.3	2.76923
16_DG		Salsiccia mit Aioli und Fladenbrot, dazu Couscous-Salat	0	30	7	9	1	4	4	2	1	0	5	7	6	2.2	0	22	64	13	Congruent	0	2	1	4	1	3	1	8	7	1	1	8	4	7	1	1	1	2.1834	2183.4	Neutral	1	4	5	2	3	3.2	2.3	2.76923
16_DG		Salsiccia mit Aioli und Fladenbrot, dazu Couscous-Salat	0	30	7	9	1	4	4	2	1	0	5	7	6	2.2	0	22	65	13	Incongruent	1	2	1	8	1	7	1	7	10	-3	0	7	8	10	1	0	1	1.8539	1853.9	Neutral	1	4	5	2	3	3.2	2.3	2.76923
16_DG		Salsiccia mit Aioli und Fladenbrot, dazu Couscous-Salat	0	30	7	9	1	4	4	2	1	0	5	7	6	2.2	0	22	66	14	Incongruent	1	4	0	1	10	-9	0	10	9	1	1	9	10	10	1	0	1	1.9858	1985.8	Fair	2	7	7	1	3	3.2	2.3	2.76923
16_DG		Salsiccia mit Aioli und Fladenbrot, dazu Couscous-Salat	0	30	7	9	1	4	4	2	1	0	5	7	6	2.2	0	22	67	14	Incongruent	1	3	0	10	1	9	1	1	8	-7	0	8	1	1	10	1	0	2.5871	2587.1	Fair	2	7	7	1	3	3.2	2.3	2.76923
16_DG		Salsiccia mit Aioli und Fladenbrot, dazu Couscous-Salat	0	30	7	9	1	4	4	2	1	0	5	7	6	2.2	0	22	68	14	Congruent	0	3	0	4	9	-5	0	6	9	-3	0	9	9	6	4	1	1	2.4773	2477.3	Fair	2	7	7	1	3	3.2	2.3	2.76923
16_DG		Salsiccia mit Aioli und Fladenbrot, dazu Couscous-Salat	0	30	7	9	1	4	4	2	1	0	5	7	6	2.2	0	22	69	14	Congruent	0	2	1	9	8	1	1	10	7	3	1	10	9	7	8	1	1	2.1941	2194.1	Fair	2	7	7	1	3	3.2	2.3	2.76923
16_DG		Salsiccia mit Aioli und Fladenbrot, dazu Couscous-Salat	0	30	7	9	1	4	4	2	1	0	5	7	6	2.2	0	22	70	14	Incongruent	1	3	0	1	5	-4	0	10	9	1	1	9	5	10	1	0	1	1.8059	1805.9	Fair	2	7	7	1	3	3.2	2.3	2.76923
16_DG		Salsiccia mit Aioli und Fladenbrot, dazu Couscous-Salat	0	30	7	9	1	4	4	2	1	0	5	7	6	2.2	0	22	71	15	Congruent	0	3	0	9	8	1	1	9	8	1	1	8	8	9	9	0	0	2.3042	2304.2	Unfair	0	3	3	4	3	3.2	2.3	2.76923
16_DG		Salsiccia mit Aioli und Fladenbrot, dazu Couscous-Salat	0	30	7	9	1	4	4	2	1	0	5	7	6	2.2	0	22	72	15	Incongruent	1	2	1	5	1	4	1	5	10	-5	0	5	5	10	1	0	1	1.8171	1817.1	Unfair	0	3	3	4	3	3.2	2.3	2.76923
16_DG		Salsiccia mit Aioli und Fladenbrot, dazu Couscous-Salat	0	30	7	9	1	4	4	2	1	0	5	7	6	2.2	0	22	73	15	Congruent	0	4	0	5	10	-5	0	8	11	-3	0	11	10	8	5	1	1	1.4472	1447.2	Unfair	0	3	3	4	3	3.2	2.3	2.76923
16_DG		Salsiccia mit Aioli und Fladenbrot, dazu Couscous-Salat	0	30	7	9	1	4	4	2	1	0	5	7	6	2.2	0	22	74	15	Incongruent	1	4	0	2	7	-5	0	8	7	1	1	7	7	8	2	0	1	1.9755	1975.5	Unfair	0	3	3	4	3	3.2	2.3	2.76923
16_DG		Salsiccia mit Aioli und Fladenbrot, dazu Couscous-Salat	0	30	7	9	1	4	4	2	1	0	5	7	6	2.2	0	22	75	15	Incongruent	1	3	0	2	1	1	1	8	10	-2	0	10	1	8	2	1	0	1.9479	1947.9	Unfair	0	3	3	4	3	3.2	2.3	2.76923
16_DG		Salsiccia mit Aioli und Fladenbrot, dazu Couscous-Salat	0	30	7	9	1	4	4	2	1	0	5	7	6	2.2	0	22	76	16	Incongruent	1	3	0	7	4	3	1	6	9	-3	0	9	4	6	7	1	0	2.0575	2057.5	Neutral	1	4	5	1	3	3.2	2.3	2.76923
16_DG		Salsiccia mit Aioli und Fladenbrot, dazu Couscous-Salat	0	30	7	9	1	4	4	2	1	0	5	7	6	2.2	0	22	77	16	Incongruent	1	2	1	2	1	1	1	8	10	-2	0	8	2	10	1	0	1	2.3274	2327.4	Neutral	1	4	5	1	3	3.2	2.3	2.76923
16_DG		Salsiccia mit Aioli und Fladenbrot, dazu Couscous-Salat	0	30	7	9	1	4	4	2	1	0	5	7	6	2.2	0	22	78	16	Congruent	0	3	0	2	1	1	1	9	8	1	1	8	1	9	2	0	0	1.8453	1845.3	Neutral	1	4	5	1	3	3.2	2.3	2.76923
16_DG		Salsiccia mit Aioli und Fladenbrot, dazu Couscous-Salat	0	30	7	9	1	4	4	2	1	0	5	7	6	2.2	0	22	79	16	Congruent	0	2	1	8	2	6	1	9	9	0	NA	9	8	9	2	NA	1	2.078	2078	Neutral	1	4	5	1	3	3.2	2.3	2.76923
16_DG		Salsiccia mit Aioli und Fladenbrot, dazu Couscous-Salat	0	30	7	9	1	4	4	2	1	0	5	7	6	2.2	0	22	80	16	Incongruent	1	2	1	7	2	5	1	6	9	-3	0	6	7	9	2	0	1	2.3151	2315.1	Neutral	1	4	5	1	3	3.2	2.3	2.76923
16_DG		Salsiccia mit Aioli und Fladenbrot, dazu Couscous-Salat	0	30	7	9	1	4	4	2	1	0	5	7	6	2.2	0	22	81	17	Congruent	0	1	1	11	1	10	1	9	9	0	NA	9	11	9	1	NA	1	1.7297	1729.7	Unfair	0	2	2	5	3	3.2	2.3	2.76923
16_DG		Salsiccia mit Aioli und Fladenbrot, dazu Couscous-Salat	0	30	7	9	1	4	4	2	1	0	5	7	6	2.2	0	22	82	17	Congruent	0	1	1	8	1	7	1	8	5	3	1	8	8	5	1	1	1	1.5643	1564.3	Unfair	0	2	2	5	3	3.2	2.3	2.76923
16_DG		Salsiccia mit Aioli und Fladenbrot, dazu Couscous-Salat	0	30	7	9	1	4	4	2	1	0	5	7	6	2.2	0	22	83	17	Incongruent	1	4	0	5	8	-3	0	9	8	1	1	8	8	9	5	0	1	1.8105	1810.5	Unfair	0	2	2	5	3	3.2	2.3	2.76923
16_DG		Salsiccia mit Aioli und Fladenbrot, dazu Couscous-Salat	0	30	7	9	1	4	4	2	1	0	5	7	6	2.2	0	22	84	17	Incongruent	1	3	0	2	10	-8	0	10	9	1	1	9	10	10	2	0	1	1.9251	1925.1	Unfair	0	2	2	5	3	3.2	2.3	2.76923
16_DG		Salsiccia mit Aioli und Fladenbrot, dazu Couscous-Salat	0	30	7	9	1	4	4	2	1	0	5	7	6	2.2	0	22	85	17	Incongruent	1	2	1	10	5	5	1	6	9	-3	0	6	10	9	5	0	1	2.9524	2952.4	Unfair	0	2	2	5	3	3.2	2.3	2.76923
16_DG		Salsiccia mit Aioli und Fladenbrot, dazu Couscous-Salat	0	30	7	9	1	4	4	2	1	0	5	7	6	2.2	0	22	86	18	Incongruent	1	3	0	11	8	3	1	8	9	-1	0	9	8	8	11	1	0	1.9129	1912.9	Neutral	1	4	5	1	3	3.2	2.3	2.76923
16_DG		Salsiccia mit Aioli und Fladenbrot, dazu Couscous-Salat	0	30	7	9	1	4	4	2	1	0	5	7	6	2.2	0	22	87	18	Incongruent	1	4	0	1	9	-8	0	10	9	1	1	9	9	10	1	0	1	1.5609	1560.9	Neutral	1	4	5	1	3	3.2	2.3	2.76923
16_DG		Salsiccia mit Aioli und Fladenbrot, dazu Couscous-Salat	0	30	7	9	1	4	4	2	1	0	5	7	6	2.2	0	22	88	18	Congruent	0	3	0	8	10	-2	0	7	11	-4	0	11	10	7	8	1	1	2.6782	2678.2	Neutral	1	4	5	1	3	3.2	2.3	2.76923
16_DG		Salsiccia mit Aioli und Fladenbrot, dazu Couscous-Salat	0	30	7	9	1	4	4	2	1	0	5	7	6	2.2	0	22	89	18	Incongruent	1	2	1	6	2	4	1	8	9	-1	0	8	6	9	2	0	1	1.5955	1595.5	Neutral	1	4	5	1	3	3.2	2.3	2.76923
16_DG		Salsiccia mit Aioli und Fladenbrot, dazu Couscous-Salat	0	30	7	9	1	4	4	2	1	0	5	7	6	2.2	0	22	90	18	Congruent	0	3	0	1	2	-1	0	6	10	-4	0	10	2	6	1	1	1	2.4087	2408.7	Neutral	1	4	5	1	3	3.2	2.3	2.76923
16_DG		Salsiccia mit Aioli und Fladenbrot, dazu Couscous-Salat	0	30	7	9	1	4	4	2	1	0	5	7	6	2.2	0	22	91	19	Incongruent	1	3	0	3	7	-4	0	10	8	2	1	8	7	10	3	0	1	1.8201	1820.1	Unfair	0	1	1	5	3	3.2	2.3	2.76923
16_DG		Salsiccia mit Aioli und Fladenbrot, dazu Couscous-Salat	0	30	7	9	1	4	4	2	1	0	5	7	6	2.2	0	22	92	19	Congruent	0	2	1	9	3	6	1	9	9	0	NA	9	9	9	3	NA	1	1.6269	1626.9	Unfair	0	1	1	5	3	3.2	2.3	2.76923
16_DG		Salsiccia mit Aioli und Fladenbrot, dazu Couscous-Salat	0	30	7	9	1	4	4	2	1	0	5	7	6	2.2	0	22	93	19	Congruent	0	2	1	5	1	4	1	8	8	0	NA	8	5	8	1	NA	1	2.3629	2362.9	Unfair	0	1	1	5	3	3.2	2.3	2.76923
16_DG		Salsiccia mit Aioli und Fladenbrot, dazu Couscous-Salat	0	30	7	9	1	4	4	2	1	0	5	7	6	2.2	0	22	94	19	Incongruent	1	3	0	9	7	2	1	10	11	-1	0	11	7	10	9	1	0	2.4339	2433.9	Unfair	0	1	1	5	3	3.2	2.3	2.76923
16_DG		Salsiccia mit Aioli und Fladenbrot, dazu Couscous-Salat	0	30	7	9	1	4	4	2	1	0	5	7	6	2.2	0	22	95	19	Incongruent	1	4	0	1	8	-7	0	10	8	2	1	8	8	10	1	0	1	1.3369	1336.9	Unfair	0	1	1	5	3	3.2	2.3	2.76923
16_DG		Salsiccia mit Aioli und Fladenbrot, dazu Couscous-Salat	0	30	7	9	1	4	4	2	1	0	5	7	6	2.2	0	22	96	20	Incongruent	1	3	0	3	4	-1	0	10	8	2	1	8	4	10	3	0	1	1.7909	1790.9	Neutral	1	4	5	2	3	3.2	2.3	2.76923
16_DG		Salsiccia mit Aioli und Fladenbrot, dazu Couscous-Salat	0	30	7	9	1	4	4	2	1	0	5	7	6	2.2	0	22	97	20	Congruent	0	2	1	10	4	6	1	8	8	0	NA	8	10	8	4	NA	1	2.0767	2076.7	Neutral	1	4	5	2	3	3.2	2.3	2.76923
16_DG		Salsiccia mit Aioli und Fladenbrot, dazu Couscous-Salat	0	30	7	9	1	4	4	2	1	0	5	7	6	2.2	0	22	98	20	Incongruent	1	2	1	2	10	-8	0	10	1	9	1	10	2	1	10	1	0	2.1574	2157.4	Neutral	1	4	5	2	3	3.2	2.3	2.76923
16_DG		Salsiccia mit Aioli und Fladenbrot, dazu Couscous-Salat	0	30	7	9	1	4	4	2	1	0	5	7	6	2.2	0	22	99	20	Congruent	0	3	0	1	3	-2	0	5	9	-4	0	9	3	5	1	1	1	1.8762	1876.2	Neutral	1	4	5	2	3	3.2	2.3	2.76923
16_DG		Salsiccia mit Aioli und Fladenbrot, dazu Couscous-Salat	0	30	7	9	1	4	4	2	1	0	5	7	6	2.2	0	22	100	20	Incongruent	1	3	0	2	10	-8	0	9	7	2	1	7	10	9	2	0	1	2.3904	2390.4	Neutral	1	4	5	2	3	3.2	2.3	2.76923
16_DG		Salsiccia mit Aioli und Fladenbrot, dazu Couscous-Salat	0	30	7	9	1	4	4	2	1	0	5	7	6	2.2	0	22	101	21	Congruent	0	3	0	5	7	-2	0	5	5	0	NA	5	7	5	5	NA	1	2.8619	2861.9	Fair	2	6	8	2	3	3.2	2.3	2.76923
16_DG		Salsiccia mit Aioli und Fladenbrot, dazu Couscous-Salat	0	30	7	9	1	4	4	2	1	0	5	7	6	2.2	0	22	102	21	Incongruent	1	3	0	5	10	-5	0	8	6	2	1	6	10	8	5	0	1	3.2492	3249.2	Fair	2	6	8	2	3	3.2	2.3	2.76923
16_DG		Salsiccia mit Aioli und Fladenbrot, dazu Couscous-Salat	0	30	7	9	1	4	4	2	1	0	5	7	6	2.2	0	22	103	21	Congruent	0	4	0	5	10	-5	0	9	11	-2	0	11	10	9	5	1	1	2.0744	2074.4	Fair	2	6	8	2	3	3.2	2.3	2.76923
16_DG		Salsiccia mit Aioli und Fladenbrot, dazu Couscous-Salat	0	30	7	9	1	4	4	2	1	0	5	7	6	2.2	0	22	104	21	Incongruent	1	2	1	9	8	1	1	8	9	-1	0	8	9	9	8	0	1	2.7632	2763.2	Fair	2	6	8	2	3	3.2	2.3	2.76923
16_DG		Salsiccia mit Aioli und Fladenbrot, dazu Couscous-Salat	0	30	7	9	1	4	4	2	1	0	5	7	6	2.2	0	22	105	21	Incongruent	1	3	0	1	10	-9	0	8	5	3	1	5	10	8	1	0	1	1.6793	1679.3	Fair	2	6	8	2	3	3.2	2.3	2.76923
16_DG		Salsiccia mit Aioli und Fladenbrot, dazu Couscous-Salat	0	30	7	9	1	4	4	2	1	0	5	7	6	2.2	0	22	106	22	Congruent	0	3	0	1	2	-1	0	3	9	-6	0	9	2	3	1	1	1	2.2096	2209.6	Neutral	1	4	5	1	3	3.2	2.3	2.76923
16_DG		Salsiccia mit Aioli und Fladenbrot, dazu Couscous-Salat	0	30	7	9	1	4	4	2	1	0	5	7	6	2.2	0	22	107	22	Incongruent	1	4	0	10	8	2	1	6	8	-2	0	8	8	6	10	1	0	1.3267	1326.7	Neutral	1	4	5	1	3	3.2	2.3	2.76923
16_DG		Salsiccia mit Aioli und Fladenbrot, dazu Couscous-Salat	0	30	7	9	1	4	4	2	1	0	5	7	6	2.2	0	22	108	22	Incongruent	1	2	1	4	10	-6	0	8	1	7	1	8	4	1	10	1	0	2.1721	2172.1	Neutral	1	4	5	1	3	3.2	2.3	2.76923
16_DG		Salsiccia mit Aioli und Fladenbrot, dazu Couscous-Salat	0	30	7	9	1	4	4	2	1	0	5	7	6	2.2	0	22	109	22	Congruent	0	2	1	9	1	8	1	8	8	0	NA	8	9	8	1	NA	1	1.9675	1967.5	Neutral	1	4	5	1	3	3.2	2.3	2.76923
16_DG		Salsiccia mit Aioli und Fladenbrot, dazu Couscous-Salat	0	30	7	9	1	4	4	2	1	0	5	7	6	2.2	0	22	110	22	Incongruent	1	2	1	10	2	8	1	8	9	-1	0	8	10	9	2	0	1	2.3955	2395.5	Neutral	1	4	5	1	3	3.2	2.3	2.76923
16_DG		Salsiccia mit Aioli und Fladenbrot, dazu Couscous-Salat	0	30	7	9	1	4	4	2	1	0	5	7	6	2.2	0	22	111	23	Incongruent	1	3	0	1	4	-3	0	10	5	5	1	5	4	10	1	0	1	1.4454	1445.4	Unfair	0	3	3	5	3	3.2	2.3	2.76923
16_DG		Salsiccia mit Aioli und Fladenbrot, dazu Couscous-Salat	0	30	7	9	1	4	4	2	1	0	5	7	6	2.2	0	22	112	23	Incongruent	1	3	0	10	8	2	1	5	9	-4	0	9	8	5	10	1	0	1.7911	1791.1	Unfair	0	3	3	5	3	3.2	2.3	2.76923
16_DG		Salsiccia mit Aioli und Fladenbrot, dazu Couscous-Salat	0	30	7	9	1	4	4	2	1	0	5	7	6	2.2	0	22	113	23	Congruent	0	3	0	9	7	2	1	9	6	3	1	6	7	9	9	0	0	2.4251	2425.1	Unfair	0	3	3	5	3	3.2	2.3	2.76923
16_DG		Salsiccia mit Aioli und Fladenbrot, dazu Couscous-Salat	0	30	7	9	1	4	4	2	1	0	5	7	6	2.2	0	22	114	23	Congruent	0	1	1	10	5	5	1	10	5	5	1	10	10	5	5	1	1	1.3349	1334.9	Unfair	0	3	3	5	3	3.2	2.3	2.76923
16_DG		Salsiccia mit Aioli und Fladenbrot, dazu Couscous-Salat	0	30	7	9	1	4	4	2	1	0	5	7	6	2.2	0	22	115	23	Incongruent	1	3	0	8	5	3	1	7	9	-2	0	9	5	7	8	1	0	2.6692	2669.2	Unfair	0	3	3	5	3	3.2	2.3	2.76923
16_DG		Salsiccia mit Aioli und Fladenbrot, dazu Couscous-Salat	0	30	7	9	1	4	4	2	1	0	5	7	6	2.2	0	22	116	24	Congruent	0	2	1	8	5	3	1	9	7	2	1	9	8	7	5	1	1	1.2771	1277.1	Neutral	1	4	5	1	3	3.2	2.3	2.76923
16_DG		Salsiccia mit Aioli und Fladenbrot, dazu Couscous-Salat	0	30	7	9	1	4	4	2	1	0	5	7	6	2.2	0	22	117	24	Congruent	0	3	0	5	4	1	1	9	9	0	NA	9	4	9	5	NA	0	2.4692	2469.2	Neutral	1	4	5	1	3	3.2	2.3	2.76923
16_DG		Salsiccia mit Aioli und Fladenbrot, dazu Couscous-Salat	0	30	7	9	1	4	4	2	1	0	5	7	6	2.2	0	22	118	24	Incongruent	1	3	0	6	7	-1	0	8	7	1	1	7	7	8	6	0	1	1.4714	1471.4	Neutral	1	4	5	1	3	3.2	2.3	2.76923
16_DG		Salsiccia mit Aioli und Fladenbrot, dazu Couscous-Salat	0	30	7	9	1	4	4	2	1	0	5	7	6	2.2	0	22	119	24	Incongruent	1	3	0	10	2	8	1	1	9	-8	0	9	2	1	10	1	0	2.5499	2549.9	Neutral	1	4	5	1	3	3.2	2.3	2.76923
16_DG		Salsiccia mit Aioli und Fladenbrot, dazu Couscous-Salat	0	30	7	9	1	4	4	2	1	0	5	7	6	2.2	0	22	120	24	Incongruent	1	3	0	1	4	-3	0	10	5	5	1	5	4	10	1	0	1	1.2521	1252.1	Neutral	1	4	5	1	3	3.2	2.3	2.76923
16_DG		Salsiccia mit Aioli und Fladenbrot, dazu Couscous-Salat	0	30	7	9	1	4	4	2	1	0	5	7	6	2.2	0	22	121	25	Incongruent	1	4	0	10	9	1	1	6	10	-4	0	10	9	6	10	1	0	2.3958	2395.8	Fair	2	7	9	2	3	3.2	2.3	2.76923
16_DG		Salsiccia mit Aioli und Fladenbrot, dazu Couscous-Salat	0	30	7	9	1	4	4	2	1	0	5	7	6	2.2	0	22	122	25	Congruent	0	1	1	10	9	1	1	11	9	2	1	11	10	9	9	1	1	1.5077	1507.7	Fair	2	7	9	2	3	3.2	2.3	2.76923
16_DG		Salsiccia mit Aioli und Fladenbrot, dazu Couscous-Salat	0	30	7	9	1	4	4	2	1	0	5	7	6	2.2	0	22	123	25	Incongruent	1	2	1	4	3	1	1	8	11	-3	0	8	4	11	3	0	1	2.8787	2878.7	Fair	2	7	9	2	3	3.2	2.3	2.76923
16_DG		Salsiccia mit Aioli und Fladenbrot, dazu Couscous-Salat	0	30	7	9	1	4	4	2	1	0	5	7	6	2.2	0	22	124	25	Congruent	0	2	1	9	1	8	1	8	4	4	1	8	9	4	1	1	1	1.4867	1486.7	Fair	2	7	9	2	3	3.2	2.3	2.76923
16_DG		Salsiccia mit Aioli und Fladenbrot, dazu Couscous-Salat	0	30	7	9	1	4	4	2	1	0	5	7	6	2.2	0	22	125	25	Incongruent	1	2	1	6	2	4	1	7	10	-3	0	7	6	10	2	0	1	2.4972	2497.2	Fair	2	7	9	2	3	3.2	2.3	2.76923
16_DG		Salsiccia mit Aioli und Fladenbrot, dazu Couscous-Salat	0	30	7	9	1	4	4	2	1	0	5	7	6	2.2	0	22	126	26	Congruent	0	3	0	1	2	-1	0	10	10	0	NA	10	2	10	1	NA	1	1.2864	1286.4	Unfair	0	0	1	6	3	3.2	2.3	2.76923
16_DG		Salsiccia mit Aioli und Fladenbrot, dazu Couscous-Salat	0	30	7	9	1	4	4	2	1	0	5	7	6	2.2	0	22	127	26	Incongruent	1	2	1	9	10	-1	0	8	6	2	1	8	9	6	10	1	0	2.4304	2430.4	Unfair	0	0	1	6	3	3.2	2.3	2.76923
16_DG		Salsiccia mit Aioli und Fladenbrot, dazu Couscous-Salat	0	30	7	9	1	4	4	2	1	0	5	7	6	2.2	0	22	128	26	Incongruent	1	2	1	2	5	-3	0	9	8	1	1	9	2	8	5	1	0	1.8684	1868.4	Unfair	0	0	1	6	3	3.2	2.3	2.76923
16_DG		Salsiccia mit Aioli und Fladenbrot, dazu Couscous-Salat	0	30	7	9	1	4	4	2	1	0	5	7	6	2.2	0	22	129	26	Incongruent	1	3	0	10	5	5	1	6	7	-1	0	7	5	6	10	1	0	2.3089	2308.9	Unfair	0	0	1	6	3	3.2	2.3	2.76923
16_DG		Salsiccia mit Aioli und Fladenbrot, dazu Couscous-Salat	0	30	7	9	1	4	4	2	1	0	5	7	6	2.2	0	22	130	26	Congruent	0	1	1	9	1	8	1	10	10	0	NA	10	9	10	1	NA	1	1.4916	1491.6	Unfair	0	0	1	6	3	3.2	2.3	2.76923
16_DG		Salsiccia mit Aioli und Fladenbrot, dazu Couscous-Salat	0	30	7	9	1	4	4	2	1	0	5	7	6	2.2	0	22	131	27	Congruent	0	3	0	1	2	-1	0	5	10	-5	0	10	2	5	1	1	1	2.599	2599	Fair	2	8	9	3	3	3.2	2.3	2.76923
16_DG		Salsiccia mit Aioli und Fladenbrot, dazu Couscous-Salat	0	30	7	9	1	4	4	2	1	0	5	7	6	2.2	0	22	132	27	Incongruent	1	2	1	5	2	3	1	5	9	-4	0	5	5	9	2	0	1	1.8226	1822.6	Fair	2	8	9	3	3	3.2	2.3	2.76923
16_DG		Salsiccia mit Aioli und Fladenbrot, dazu Couscous-Salat	0	30	7	9	1	4	4	2	1	0	5	7	6	2.2	0	22	133	27	Incongruent	1	3	0	7	11	-4	0	10	8	2	1	8	11	10	7	0	1	1.9561	1956.1	Fair	2	8	9	3	3	3.2	2.3	2.76923
16_DG		Salsiccia mit Aioli und Fladenbrot, dazu Couscous-Salat	0	30	7	9	1	4	4	2	1	0	5	7	6	2.2	0	22	134	27	Incongruent	1	2	1	6	5	1	1	7	9	-2	0	7	6	9	5	0	1	2.5465	2546.5	Fair	2	8	9	3	3	3.2	2.3	2.76923
16_DG		Salsiccia mit Aioli und Fladenbrot, dazu Couscous-Salat	0	30	7	9	1	4	4	2	1	0	5	7	6	2.2	0	22	135	27	Congruent	0	2	1	10	1	9	1	9	9	0	NA	9	10	9	1	NA	1	1.5403	1540.3	Fair	2	8	9	3	3	3.2	2.3	2.76923
16_DG		Salsiccia mit Aioli und Fladenbrot, dazu Couscous-Salat	0	30	7	9	1	4	4	2	1	0	5	7	6	2.2	0	22	136	28	Incongruent	1	3	0	8	11	-3	0	9	8	1	1	8	11	9	8	0	1	1.9605	1960.5	Neutral	1	4	5	3	3	3.2	2.3	2.76923
16_DG		Salsiccia mit Aioli und Fladenbrot, dazu Couscous-Salat	0	30	7	9	1	4	4	2	1	0	5	7	6	2.2	0	22	137	28	Congruent	0	2	1	10	11	-1	0	9	9	0	NA	9	10	9	11	NA	0	2.8732	2873.2	Neutral	1	4	5	3	3	3.2	2.3	2.76923
16_DG		Salsiccia mit Aioli und Fladenbrot, dazu Couscous-Salat	0	30	7	9	1	4	4	2	1	0	5	7	6	2.2	0	22	138	28	Congruent	0	2	1	6	3	3	1	7	7	0	NA	7	6	7	3	NA	1	1.829	1829	Neutral	1	4	5	3	3	3.2	2.3	2.76923
16_DG		Salsiccia mit Aioli und Fladenbrot, dazu Couscous-Salat	0	30	7	9	1	4	4	2	1	0	5	7	6	2.2	0	22	139	28	Incongruent	1	3	0	1	4	-3	0	10	8	2	1	8	4	10	1	0	1	2.1725	2172.5	Neutral	1	4	5	3	3	3.2	2.3	2.76923
16_DG		Salsiccia mit Aioli und Fladenbrot, dazu Couscous-Salat	0	30	7	9	1	4	4	2	1	0	5	7	6	2.2	0	22	140	28	Incongruent	1	2	1	2	1	1	1	9	10	-1	0	9	2	10	1	0	1	3.1166	3116.6	Neutral	1	4	5	3	3	3.2	2.3	2.76923
16_DG		Salsiccia mit Aioli und Fladenbrot, dazu Couscous-Salat	0	30	7	9	1	4	4	2	1	0	5	7	6	2.2	0	22	141	29	Incongruent	1	2	1	9	7	2	1	10	11	-1	0	10	9	11	7	0	1	3.7436	3743.6	Fair	2	8	9	3	3	3.2	2.3	2.76923
16_DG		Salsiccia mit Aioli und Fladenbrot, dazu Couscous-Salat	0	30	7	9	1	4	4	2	1	0	5	7	6	2.2	0	22	142	29	Congruent	0	3	0	4	7	-3	0	8	11	-3	0	11	7	8	4	1	1	1.7812	1781.2	Fair	2	8	9	3	3	3.2	2.3	2.76923
16_DG		Salsiccia mit Aioli und Fladenbrot, dazu Couscous-Salat	0	30	7	9	1	4	4	2	1	0	5	7	6	2.2	0	22	143	29	Incongruent	1	3	0	10	9	1	1	9	10	-1	0	10	9	9	10	1	0	2.2213	2221.3	Fair	2	8	9	3	3	3.2	2.3	2.76923
16_DG		Salsiccia mit Aioli und Fladenbrot, dazu Couscous-Salat	0	30	7	9	1	4	4	2	1	0	5	7	6	2.2	0	22	144	29	Incongruent	1	2	1	10	2	8	1	8	10	-2	0	8	10	10	2	0	1	1.6977	1697.7	Fair	2	8	9	3	3	3.2	2.3	2.76923
16_DG		Salsiccia mit Aioli und Fladenbrot, dazu Couscous-Salat	0	30	7	9	1	4	4	2	1	0	5	7	6	2.2	0	22	145	29	Congruent	0	1	1	9	2	7	1	10	8	2	1	10	9	8	2	1	1	1.8136	1813.6	Fair	2	8	9	3	3	3.2	2.3	2.76923
16_DG		Salsiccia mit Aioli und Fladenbrot, dazu Couscous-Salat	0	30	7	9	1	4	4	2	1	0	5	7	6	2.2	0	22	146	30	Congruent	0	3	0	2	5	-3	0	8	9	-1	0	9	5	8	2	1	1	2.0296	2029.6	Neutral	1	4	5	3	3	3.2	2.3	2.76923
16_DG		Salsiccia mit Aioli und Fladenbrot, dazu Couscous-Salat	0	30	7	9	1	4	4	2	1	0	5	7	6	2.2	0	22	147	30	Incongruent	1	3	0	1	2	-1	0	10	8	2	1	8	2	10	1	0	1	2.0668	2066.8	Neutral	1	4	5	3	3	3.2	2.3	2.76923
16_DG		Salsiccia mit Aioli und Fladenbrot, dazu Couscous-Salat	0	30	7	9	1	4	4	2	1	0	5	7	6	2.2	0	22	148	30	Congruent	0	3	0	1	9	-8	0	10	10	0	NA	10	9	10	1	NA	1	2.1787	2178.7	Neutral	1	4	5	3	3	3.2	2.3	2.76923
16_DG		Salsiccia mit Aioli und Fladenbrot, dazu Couscous-Salat	0	30	7	9	1	4	4	2	1	0	5	7	6	2.2	0	22	149	30	Incongruent	1	2	1	3	1	2	1	8	10	-2	0	8	3	10	1	0	1	2.1942	2194.2	Neutral	1	4	5	3	3	3.2	2.3	2.76923
16_DG		Salsiccia mit Aioli und Fladenbrot, dazu Couscous-Salat	0	30	7	9	1	4	4	2	1	0	5	7	6	2.2	0	22	150	30	Incongruent	1	3	0	2	10	-8	0	10	1	9	1	1	10	10	2	0	1	2.6703	2670.3	Neutral	1	4	5	3	3	3.2	2.3	2.76923
16_DG		Salsiccia mit Aioli und Fladenbrot, dazu Couscous-Salat	0	30	7	9	1	4	4	2	1	0	5	7	6	2.2	0	22	151	31	Incongruent	1	3	0	5	10	-5	0	9	8	1	1	8	10	9	5	0	1	1.4397	1439.7	Unfair	0	2	1	4	3	3.2	2.3	2.76923
16_DG		Salsiccia mit Aioli und Fladenbrot, dazu Couscous-Salat	0	30	7	9	1	4	4	2	1	0	5	7	6	2.2	0	22	152	31	Incongruent	1	2	1	9	11	-2	0	9	5	4	1	9	9	5	11	1	0	1.8112	1811.2	Unfair	0	2	1	4	3	3.2	2.3	2.76923
16_DG		Salsiccia mit Aioli und Fladenbrot, dazu Couscous-Salat	0	30	7	9	1	4	4	2	1	0	5	7	6	2.2	0	22	153	31	Congruent	0	1	1	10	8	2	1	9	9	0	NA	9	10	9	8	NA	1	1.8413	1841.3	Unfair	0	2	1	4	3	3.2	2.3	2.76923
16_DG		Salsiccia mit Aioli und Fladenbrot, dazu Couscous-Salat	0	30	7	9	1	4	4	2	1	0	5	7	6	2.2	0	22	154	31	Incongruent	1	2	1	10	11	-1	0	10	8	2	1	10	10	8	11	1	0	2.1606	2160.6	Unfair	0	2	1	4	3	3.2	2.3	2.76923
16_DG		Salsiccia mit Aioli und Fladenbrot, dazu Couscous-Salat	0	30	7	9	1	4	4	2	1	0	5	7	6	2.2	0	22	155	31	Congruent	0	3	0	5	10	-5	0	5	8	-3	0	8	10	5	5	1	1	2.2365	2236.5	Unfair	0	2	1	4	3	3.2	2.3	2.76923
16_DG		Salsiccia mit Aioli und Fladenbrot, dazu Couscous-Salat	0	30	7	9	1	4	4	2	1	0	5	7	6	2.2	0	22	156	32	Congruent	0	1	1	11	2	9	1	8	7	1	1	8	11	7	2	1	1	1.6458	1645.8	Neutral	1	4	5	2	3	3.2	2.3	2.76923
16_DG		Salsiccia mit Aioli und Fladenbrot, dazu Couscous-Salat	0	30	7	9	1	4	4	2	1	0	5	7	6	2.2	0	22	157	32	Congruent	0	1	1	8	5	3	1	8	7	1	1	8	8	7	5	1	1	1.0231	1023.1	Neutral	1	4	5	2	3	3.2	2.3	2.76923
16_DG		Salsiccia mit Aioli und Fladenbrot, dazu Couscous-Salat	0	30	7	9	1	4	4	2	1	0	5	7	6	2.2	0	22	158	32	Incongruent	1	2	1	2	1	1	1	9	10	-1	0	9	2	10	1	0	1	2.3724	2372.4	Neutral	1	4	5	2	3	3.2	2.3	2.76923
16_DG		Salsiccia mit Aioli und Fladenbrot, dazu Couscous-Salat	0	30	7	9	1	4	4	2	1	0	5	7	6	2.2	0	22	159	32	Incongruent	1	1	1	4	1	3	1	8	10	-2	0	8	4	10	1	0	1	1.5791	1579.1	Neutral	1	4	5	2	3	3.2	2.3	2.76923
16_DG		Salsiccia mit Aioli und Fladenbrot, dazu Couscous-Salat	0	30	7	9	1	4	4	2	1	0	5	7	6	2.2	0	22	160	32	Incongruent	1	4	0	1	10	-9	0	9	8	1	1	8	10	9	1	0	1	1.5297	1529.7	Neutral	1	4	5	2	3	3.2	2.3	2.76923
16_DG		Salsiccia mit Aioli und Fladenbrot, dazu Couscous-Salat	0	30	7	9	1	4	4	2	1	0	5	7	6	2.2	0	22	161	33	Congruent	0	4	0	5	10	-5	0	7	9	-2	0	9	10	7	5	1	1	3.5576	3557.6	Fair	2	7	7	2	3	3.2	2.3	2.76923
16_DG		Salsiccia mit Aioli und Fladenbrot, dazu Couscous-Salat	0	30	7	9	1	4	4	2	1	0	5	7	6	2.2	0	22	162	33	Incongruent	1	2	1	9	10	-1	0	10	5	5	1	10	9	5	10	1	0	1.9795	1979.5	Fair	2	7	7	2	3	3.2	2.3	2.76923
16_DG		Salsiccia mit Aioli und Fladenbrot, dazu Couscous-Salat	0	30	7	9	1	4	4	2	1	0	5	7	6	2.2	0	22	163	33	Incongruent	1	2	1	5	10	-5	0	9	6	3	1	9	5	6	10	1	0	2.6102	2610.2	Fair	2	7	7	2	3	3.2	2.3	2.76923
16_DG		Salsiccia mit Aioli und Fladenbrot, dazu Couscous-Salat	0	30	7	9	1	4	4	2	1	0	5	7	6	2.2	0	22	164	33	Incongruent	1	3	0	3	8	-5	0	11	7	4	1	7	8	11	3	0	1	1.3181	1318.1	Fair	2	7	7	2	3	3.2	2.3	2.76923
16_DG		Salsiccia mit Aioli und Fladenbrot, dazu Couscous-Salat	0	30	7	9	1	4	4	2	1	0	5	7	6	2.2	0	22	165	33	Congruent	0	4	0	1	10	-9	0	9	9	0	NA	9	10	9	1	NA	1	1.2703	1270.3	Fair	2	7	7	2	3	3.2	2.3	2.76923
16_DG		Salsiccia mit Aioli und Fladenbrot, dazu Couscous-Salat	0	30	7	9	1	4	4	2	1	0	5	7	6	2.2	0	22	166	34	Congruent	0	2	1	9	4	5	1	10	6	4	1	10	9	6	4	1	1	1.9403	1940.3	Unfair	0	3	2	5	3	3.2	2.3	2.76923
16_DG		Salsiccia mit Aioli und Fladenbrot, dazu Couscous-Salat	0	30	7	9	1	4	4	2	1	0	5	7	6	2.2	0	22	167	34	Incongruent	1	3	0	7	5	2	1	5	8	-3	0	8	5	5	7	1	0	2.3706	2370.6	Unfair	0	3	2	5	3	3.2	2.3	2.76923
16_DG		Salsiccia mit Aioli und Fladenbrot, dazu Couscous-Salat	0	30	7	9	1	4	4	2	1	0	5	7	6	2.2	0	22	168	34	Incongruent	1	1	1	11	2	9	1	8	10	-2	0	8	11	10	2	0	1	2.3811	2381.1	Unfair	0	3	2	5	3	3.2	2.3	2.76923
16_DG		Salsiccia mit Aioli und Fladenbrot, dazu Couscous-Salat	0	30	7	9	1	4	4	2	1	0	5	7	6	2.2	0	22	169	34	Incongruent	1	3	0	10	3	7	1	6	8	-2	0	8	3	6	10	1	0	3.2896	3289.6	Unfair	0	3	2	5	3	3.2	2.3	2.76923
16_DG		Salsiccia mit Aioli und Fladenbrot, dazu Couscous-Salat	0	30	7	9	1	4	4	2	1	0	5	7	6	2.2	0	22	170	34	Congruent	0	3	0	5	7	-2	0	5	7	-2	0	7	7	5	5	1	1	2.0067	2006.7	Unfair	0	3	2	5	3	3.2	2.3	2.76923
16_DG		Salsiccia mit Aioli und Fladenbrot, dazu Couscous-Salat	0	30	7	9	1	4	4	2	1	0	5	7	6	2.2	0	22	171	35	Congruent	0	2	1	10	5	5	1	9	9	0	NA	9	10	9	5	NA	1	2.4674	2467.4	Fair	2	6	7	4	3	3.2	2.3	2.76923
16_DG		Salsiccia mit Aioli und Fladenbrot, dazu Couscous-Salat	0	30	7	9	1	4	4	2	1	0	5	7	6	2.2	0	22	172	35	Congruent	0	3	0	6	10	-4	0	9	11	-2	0	11	10	9	6	1	1	1.8798	1879.8	Fair	2	6	7	4	3	3.2	2.3	2.76923
16_DG		Salsiccia mit Aioli und Fladenbrot, dazu Couscous-Salat	0	30	7	9	1	4	4	2	1	0	5	7	6	2.2	0	22	173	35	Incongruent	1	4	0	1	9	-8	0	10	9	1	1	9	9	10	1	0	1	1.6404	1640.4	Fair	2	6	7	4	3	3.2	2.3	2.76923
16_DG		Salsiccia mit Aioli und Fladenbrot, dazu Couscous-Salat	0	30	7	9	1	4	4	2	1	0	5	7	6	2.2	0	22	174	35	Incongruent	1	1	1	6	1	5	1	7	10	-3	0	7	6	10	1	0	1	1.4524	1452.4	Fair	2	6	7	4	3	3.2	2.3	2.76923
16_DG		Salsiccia mit Aioli und Fladenbrot, dazu Couscous-Salat	0	30	7	9	1	4	4	2	1	0	5	7	6	2.2	0	22	175	35	Incongruent	1	1	1	9	7	2	1	9	11	-2	0	9	9	11	7	0	1	2.8599	2859.9	Fair	2	6	7	4	3	3.2	2.3	2.76923
16_DG		Salsiccia mit Aioli und Fladenbrot, dazu Couscous-Salat	0	30	7	9	1	4	4	2	1	0	5	7	6	2.2	0	22	176	35	Payoff_trial	0	3	0	1	1	0	NA	9	10	-1	0	10	1	9	1	1	NA	3.1411	3141.1	Fair	2	6	7	4	3	3.2	2.3	2.76923
16_DG		Salsiccia mit Aioli und Fladenbrot, dazu Couscous-Salat	0	30	7	9	1	4	4	2	1	0	5	7	6	2.2	0	22	177	36	Congruent	0	3	0	1	6	-5	0	5	8	-3	0	8	6	5	1	1	1	1.4773	1477.3	Unfair	0	2	2	5	3	3.2	2.3	2.76923
16_DG		Salsiccia mit Aioli und Fladenbrot, dazu Couscous-Salat	0	30	7	9	1	4	4	2	1	0	5	7	6	2.2	0	22	178	36	Incongruent	1	4	0	1	9	-8	0	10	9	1	1	9	9	10	1	0	1	1.2147	1214.7	Unfair	0	2	2	5	3	3.2	2.3	2.76923
16_DG		Salsiccia mit Aioli und Fladenbrot, dazu Couscous-Salat	0	30	7	9	1	4	4	2	1	0	5	7	6	2.2	0	22	179	36	Congruent	0	4	0	6	9	-3	0	10	10	0	NA	10	9	10	6	NA	1	1.4667	1466.7	Unfair	0	2	2	5	3	3.2	2.3	2.76923
16_DG		Salsiccia mit Aioli und Fladenbrot, dazu Couscous-Salat	0	30	7	9	1	4	4	2	1	0	5	7	6	2.2	0	22	180	36	Incongruent	1	2	1	10	3	7	1	8	9	-1	0	8	10	9	3	0	1	2.0703	2070.3	Unfair	0	2	2	5	3	3.2	2.3	2.76923
16_DG		Salsiccia mit Aioli und Fladenbrot, dazu Couscous-Salat	0	30	7	9	1	4	4	2	1	0	5	7	6	2.2	0	22	181	36	Incongruent	1	2	1	10	1	9	1	1	10	-9	0	1	10	10	1	0	1	2.4386	2438.6	Unfair	0	2	2	5	3	3.2	2.3	2.76923
16_DG		Salsiccia mit Aioli und Fladenbrot, dazu Couscous-Salat	0	30	7	9	1	4	4	2	1	0	5	7	6	2.2	0	22	182	36	Payoff_trial	0	2	1	7	1	6	1	7	10	-3	0	7	7	10	1	0	1	2.4263	2426.3	Unfair	0	2	2	5	3	3.2	2.3	2.76923
17_DG	7	Ein Sonnenblumen/K<U+00F6>rnerbr<U+00F6>tchen mit Schmierk<U+00E4>se Ein normales Br<U+00F6>tchen mit Salami und Leberwurst	3	50	7.5	8	3	1	0	1	1	1	8	7	7.5	0.8	1	25	1	1	Incongruent	1	3	0	3	5	-2	0	9	5	4	1	5	5	9	3	0	1	3.5978	3597.8	Neutral	1	4	4	5	1.41667	3.7	3	3.30769
17_DG	7	Ein Sonnenblumen/K<U+00F6>rnerbr<U+00F6>tchen mit Schmierk<U+00E4>se Ein normales Br<U+00F6>tchen mit Salami und Leberwurst	3	50	7.5	8	3	1	0	1	1	1	8	7	7.5	0.8	1	25	2	1	Incongruent	1	2	1	6	4	2	1	8	11	-3	0	8	6	11	4	0	1	3.3061	3306.1	Neutral	1	4	4	5	1.41667	3.7	3	3.30769
17_DG	7	Ein Sonnenblumen/K<U+00F6>rnerbr<U+00F6>tchen mit Schmierk<U+00E4>se Ein normales Br<U+00F6>tchen mit Salami und Leberwurst	3	50	7.5	8	3	1	0	1	1	1	8	7	7.5	0.8	1	25	3	1	Incongruent	1	NA	NA	5	4	1	1	7	10	-3	0	NA	NA	NA	NA	NA	NA	-0.001	-1	Neutral	1	4	4	5	1.41667	3.7	3	3.30769
17_DG	7	Ein Sonnenblumen/K<U+00F6>rnerbr<U+00F6>tchen mit Schmierk<U+00E4>se Ein normales Br<U+00F6>tchen mit Salami und Leberwurst	3	50	7.5	8	3	1	0	1	1	1	8	7	7.5	0.8	1	25	4	1	Congruent	0	2	1	9	5	4	1	8	7	1	1	8	9	7	5	1	1	1.151	1151	Neutral	1	4	4	5	1.41667	3.7	3	3.30769
17_DG	7	Ein Sonnenblumen/K<U+00F6>rnerbr<U+00F6>tchen mit Schmierk<U+00E4>se Ein normales Br<U+00F6>tchen mit Salami und Leberwurst	3	50	7.5	8	3	1	0	1	1	1	8	7	7.5	0.8	1	25	5	1	Congruent	0	2	1	4	2	2	1	6	6	0	NA	6	4	6	2	NA	1	1.9609	1960.9	Neutral	1	4	4	5	1.41667	3.7	3	3.30769
17_DG	7	Ein Sonnenblumen/K<U+00F6>rnerbr<U+00F6>tchen mit Schmierk<U+00E4>se Ein normales Br<U+00F6>tchen mit Salami und Leberwurst	3	50	7.5	8	3	1	0	1	1	1	8	7	7.5	0.8	1	25	6	2	Congruent	0	4	0	3	7	-4	0	7	8	-1	0	8	7	7	3	1	1	1.9765	1976.5	Fair	2	6	7	5	1.41667	3.7	3	3.30769
17_DG	7	Ein Sonnenblumen/K<U+00F6>rnerbr<U+00F6>tchen mit Schmierk<U+00E4>se Ein normales Br<U+00F6>tchen mit Salami und Leberwurst	3	50	7.5	8	3	1	0	1	1	1	8	7	7.5	0.8	1	25	7	2	Incongruent	1	2	1	4	2	2	1	6	9	-3	0	6	4	9	2	0	1	3.0101	3010.1	Fair	2	6	7	5	1.41667	3.7	3	3.30769
17_DG	7	Ein Sonnenblumen/K<U+00F6>rnerbr<U+00F6>tchen mit Schmierk<U+00E4>se Ein normales Br<U+00F6>tchen mit Salami und Leberwurst	3	50	7.5	8	3	1	0	1	1	1	8	7	7.5	0.8	1	25	8	2	Incongruent	1	1	1	9	3	6	1	6	9	-3	0	6	9	9	3	0	1	1.6789	1678.9	Fair	2	6	7	5	1.41667	3.7	3	3.30769
17_DG	7	Ein Sonnenblumen/K<U+00F6>rnerbr<U+00F6>tchen mit Schmierk<U+00E4>se Ein normales Br<U+00F6>tchen mit Salami und Leberwurst	3	50	7.5	8	3	1	0	1	1	1	8	7	7.5	0.8	1	25	9	2	Incongruent	1	3	0	6	3	3	1	6	9	-3	0	9	3	6	6	1	0	1.9353	1935.3	Fair	2	6	7	5	1.41667	3.7	3	3.30769
17_DG	7	Ein Sonnenblumen/K<U+00F6>rnerbr<U+00F6>tchen mit Schmierk<U+00E4>se Ein normales Br<U+00F6>tchen mit Salami und Leberwurst	3	50	7.5	8	3	1	0	1	1	1	8	7	7.5	0.8	1	25	10	2	Congruent	0	4	0	2	7	-5	0	5	7	-2	0	7	7	5	2	1	1	1.4644	1464.4	Fair	2	6	7	5	1.41667	3.7	3	3.30769
17_DG	7	Ein Sonnenblumen/K<U+00F6>rnerbr<U+00F6>tchen mit Schmierk<U+00E4>se Ein normales Br<U+00F6>tchen mit Salami und Leberwurst	3	50	7.5	8	3	1	0	1	1	1	8	7	7.5	0.8	1	25	11	3	Congruent	0	3	0	1	6	-5	0	1	6	-5	0	6	6	1	1	1	1	2.3596	2359.6	Neutral	1	4	8	4	1.41667	3.7	3	3.30769
17_DG	7	Ein Sonnenblumen/K<U+00F6>rnerbr<U+00F6>tchen mit Schmierk<U+00E4>se Ein normales Br<U+00F6>tchen mit Salami und Leberwurst	3	50	7.5	8	3	1	0	1	1	1	8	7	7.5	0.8	1	25	12	3	Congruent	0	3	0	4	5	-1	0	6	6	0	NA	6	5	6	4	NA	1	2.085	2085	Neutral	1	4	8	4	1.41667	3.7	3	3.30769
17_DG	7	Ein Sonnenblumen/K<U+00F6>rnerbr<U+00F6>tchen mit Schmierk<U+00E4>se Ein normales Br<U+00F6>tchen mit Salami und Leberwurst	3	50	7.5	8	3	1	0	1	1	1	8	7	7.5	0.8	1	25	13	3	Incongruent	1	1	1	7	4	3	1	5	9	-4	0	5	7	9	4	0	1	1.1018	1101.8	Neutral	1	4	8	4	1.41667	3.7	3	3.30769
17_DG	7	Ein Sonnenblumen/K<U+00F6>rnerbr<U+00F6>tchen mit Schmierk<U+00E4>se Ein normales Br<U+00F6>tchen mit Salami und Leberwurst	3	50	7.5	8	3	1	0	1	1	1	8	7	7.5	0.8	1	25	14	3	Incongruent	1	3	0	3	8	-5	0	9	8	1	1	8	8	9	3	0	1	2.5263	2526.3	Neutral	1	4	8	4	1.41667	3.7	3	3.30769
17_DG	7	Ein Sonnenblumen/K<U+00F6>rnerbr<U+00F6>tchen mit Schmierk<U+00E4>se Ein normales Br<U+00F6>tchen mit Salami und Leberwurst	3	50	7.5	8	3	1	0	1	1	1	8	7	7.5	0.8	1	25	15	3	Incongruent	1	NA	NA	4	1	3	1	2	5	-3	0	NA	NA	NA	NA	NA	NA	-0.001	-1	Neutral	1	4	8	4	1.41667	3.7	3	3.30769
17_DG	7	Ein Sonnenblumen/K<U+00F6>rnerbr<U+00F6>tchen mit Schmierk<U+00E4>se Ein normales Br<U+00F6>tchen mit Salami und Leberwurst	3	50	7.5	8	3	1	0	1	1	1	8	7	7.5	0.8	1	25	16	4	Incongruent	1	1	1	7	1	6	1	6	11	-5	0	6	7	11	1	0	1	2.1477	2147.7	Fair	2	5	6	3	1.41667	3.7	3	3.30769
17_DG	7	Ein Sonnenblumen/K<U+00F6>rnerbr<U+00F6>tchen mit Schmierk<U+00E4>se Ein normales Br<U+00F6>tchen mit Salami und Leberwurst	3	50	7.5	8	3	1	0	1	1	1	8	7	7.5	0.8	1	25	17	4	Incongruent	1	3	0	4	7	-3	0	9	1	8	1	1	7	9	4	0	1	1.3573	1357.3	Fair	2	5	6	3	1.41667	3.7	3	3.30769
17_DG	7	Ein Sonnenblumen/K<U+00F6>rnerbr<U+00F6>tchen mit Schmierk<U+00E4>se Ein normales Br<U+00F6>tchen mit Salami und Leberwurst	3	50	7.5	8	3	1	0	1	1	1	8	7	7.5	0.8	1	25	18	4	Incongruent	1	3	0	3	6	-3	0	7	6	1	1	6	6	7	3	0	1	1.0626	1062.6	Fair	2	5	6	3	1.41667	3.7	3	3.30769
17_DG	7	Ein Sonnenblumen/K<U+00F6>rnerbr<U+00F6>tchen mit Schmierk<U+00E4>se Ein normales Br<U+00F6>tchen mit Salami und Leberwurst	3	50	7.5	8	3	1	0	1	1	1	8	7	7.5	0.8	1	25	19	4	Congruent	0	4	0	5	8	-3	0	5	11	-6	0	11	8	5	5	1	1	1.6469	1646.9	Fair	2	5	6	3	1.41667	3.7	3	3.30769
17_DG	7	Ein Sonnenblumen/K<U+00F6>rnerbr<U+00F6>tchen mit Schmierk<U+00E4>se Ein normales Br<U+00F6>tchen mit Salami und Leberwurst	3	50	7.5	8	3	1	0	1	1	1	8	7	7.5	0.8	1	25	20	4	Congruent	0	3	0	6	7	-1	0	5	8	-3	0	8	7	5	6	1	1	1.2585	1258.5	Fair	2	5	6	3	1.41667	3.7	3	3.30769
17_DG	7	Ein Sonnenblumen/K<U+00F6>rnerbr<U+00F6>tchen mit Schmierk<U+00E4>se Ein normales Br<U+00F6>tchen mit Salami und Leberwurst	3	50	7.5	8	3	1	0	1	1	1	8	7	7.5	0.8	1	25	21	5	Incongruent	1	3	0	2	1	1	1	2	11	-9	0	11	1	2	2	1	0	2.7879	2787.9	Neutral	1	4	9	3	1.41667	3.7	3	3.30769
17_DG	7	Ein Sonnenblumen/K<U+00F6>rnerbr<U+00F6>tchen mit Schmierk<U+00E4>se Ein normales Br<U+00F6>tchen mit Salami und Leberwurst	3	50	7.5	8	3	1	0	1	1	1	8	7	7.5	0.8	1	25	22	5	Incongruent	1	3	0	4	7	-3	0	9	7	2	1	7	7	9	4	0	1	1.3358	1335.8	Neutral	1	4	9	3	1.41667	3.7	3	3.30769
17_DG	7	Ein Sonnenblumen/K<U+00F6>rnerbr<U+00F6>tchen mit Schmierk<U+00E4>se Ein normales Br<U+00F6>tchen mit Salami und Leberwurst	3	50	7.5	8	3	1	0	1	1	1	8	7	7.5	0.8	1	25	23	5	Incongruent	1	3	0	1	4	-3	0	11	7	4	1	7	4	11	1	0	1	1.8357	1835.7	Neutral	1	4	9	3	1.41667	3.7	3	3.30769
17_DG	7	Ein Sonnenblumen/K<U+00F6>rnerbr<U+00F6>tchen mit Schmierk<U+00E4>se Ein normales Br<U+00F6>tchen mit Salami und Leberwurst	3	50	7.5	8	3	1	0	1	1	1	8	7	7.5	0.8	1	25	24	5	Congruent	0	4	0	1	5	-4	0	7	7	0	NA	7	5	7	1	NA	1	1.6658	1665.8	Neutral	1	4	9	3	1.41667	3.7	3	3.30769
17_DG	7	Ein Sonnenblumen/K<U+00F6>rnerbr<U+00F6>tchen mit Schmierk<U+00E4>se Ein normales Br<U+00F6>tchen mit Salami und Leberwurst	3	50	7.5	8	3	1	0	1	1	1	8	7	7.5	0.8	1	25	25	5	Congruent	0	3	0	5	7	-2	0	5	6	-1	0	6	7	5	5	1	1	1.4216	1421.6	Neutral	1	4	9	3	1.41667	3.7	3	3.30769
17_DG	7	Ein Sonnenblumen/K<U+00F6>rnerbr<U+00F6>tchen mit Schmierk<U+00E4>se Ein normales Br<U+00F6>tchen mit Salami und Leberwurst	3	50	7.5	8	3	1	0	1	1	1	8	7	7.5	0.8	1	25	26	6	Incongruent	1	3	0	1	8	-7	0	7	5	2	1	5	8	7	1	0	1	1.331	1331	Unfair	0	3	7	4	1.41667	3.7	3	3.30769
17_DG	7	Ein Sonnenblumen/K<U+00F6>rnerbr<U+00F6>tchen mit Schmierk<U+00E4>se Ein normales Br<U+00F6>tchen mit Salami und Leberwurst	3	50	7.5	8	3	1	0	1	1	1	8	7	7.5	0.8	1	25	27	6	Congruent	0	NA	NA	8	6	2	1	7	7	0	NA	NA	NA	NA	NA	NA	NA	-0.001	-1	Unfair	0	3	7	4	1.41667	3.7	3	3.30769
17_DG	7	Ein Sonnenblumen/K<U+00F6>rnerbr<U+00F6>tchen mit Schmierk<U+00E4>se Ein normales Br<U+00F6>tchen mit Salami und Leberwurst	3	50	7.5	8	3	1	0	1	1	1	8	7	7.5	0.8	1	25	28	6	Incongruent	1	2	1	5	6	-1	0	9	6	3	1	9	5	6	6	1	0	1.4931	1493.1	Unfair	0	3	7	4	1.41667	3.7	3	3.30769
17_DG	7	Ein Sonnenblumen/K<U+00F6>rnerbr<U+00F6>tchen mit Schmierk<U+00E4>se Ein normales Br<U+00F6>tchen mit Salami und Leberwurst	3	50	7.5	8	3	1	0	1	1	1	8	7	7.5	0.8	1	25	29	6	Incongruent	1	3	0	6	7	-1	0	6	5	1	1	5	7	6	6	0	1	0.9556	955.6	Unfair	0	3	7	4	1.41667	3.7	3	3.30769
17_DG	7	Ein Sonnenblumen/K<U+00F6>rnerbr<U+00F6>tchen mit Schmierk<U+00E4>se Ein normales Br<U+00F6>tchen mit Salami und Leberwurst	3	50	7.5	8	3	1	0	1	1	1	8	7	7.5	0.8	1	25	30	6	Congruent	0	2	1	3	1	2	1	9	4	5	1	9	3	4	1	1	1	1.4249	1424.9	Unfair	0	3	7	4	1.41667	3.7	3	3.30769
17_DG	7	Ein Sonnenblumen/K<U+00F6>rnerbr<U+00F6>tchen mit Schmierk<U+00E4>se Ein normales Br<U+00F6>tchen mit Salami und Leberwurst	3	50	7.5	8	3	1	0	1	1	1	8	7	7.5	0.8	1	25	31	7	Incongruent	1	2	1	9	5	4	1	6	7	-1	0	6	9	7	5	0	1	1.3529	1352.9	Fair	2	5	7	2	1.41667	3.7	3	3.30769
17_DG	7	Ein Sonnenblumen/K<U+00F6>rnerbr<U+00F6>tchen mit Schmierk<U+00E4>se Ein normales Br<U+00F6>tchen mit Salami und Leberwurst	3	50	7.5	8	3	1	0	1	1	1	8	7	7.5	0.8	1	25	32	7	Congruent	0	2	1	4	3	1	1	8	1	7	1	8	4	1	3	1	1	1.5929	1592.9	Fair	2	5	7	2	1.41667	3.7	3	3.30769
17_DG	7	Ein Sonnenblumen/K<U+00F6>rnerbr<U+00F6>tchen mit Schmierk<U+00E4>se Ein normales Br<U+00F6>tchen mit Salami und Leberwurst	3	50	7.5	8	3	1	0	1	1	1	8	7	7.5	0.8	1	25	33	7	Incongruent	1	3	0	2	1	1	1	6	11	-5	0	11	1	6	2	1	0	1.3669	1366.9	Fair	2	5	7	2	1.41667	3.7	3	3.30769
17_DG	7	Ein Sonnenblumen/K<U+00F6>rnerbr<U+00F6>tchen mit Schmierk<U+00E4>se Ein normales Br<U+00F6>tchen mit Salami und Leberwurst	3	50	7.5	8	3	1	0	1	1	1	8	7	7.5	0.8	1	25	34	7	Incongruent	1	4	0	2	9	-7	0	8	7	1	1	7	9	8	2	0	1	1.5867	1586.7	Fair	2	5	7	2	1.41667	3.7	3	3.30769
17_DG	7	Ein Sonnenblumen/K<U+00F6>rnerbr<U+00F6>tchen mit Schmierk<U+00E4>se Ein normales Br<U+00F6>tchen mit Salami und Leberwurst	3	50	7.5	8	3	1	0	1	1	1	8	7	7.5	0.8	1	25	35	7	Congruent	0	1	1	8	1	7	1	7	1	6	1	7	8	1	1	1	1	1.19	1190	Fair	2	5	7	2	1.41667	3.7	3	3.30769
17_DG	7	Ein Sonnenblumen/K<U+00F6>rnerbr<U+00F6>tchen mit Schmierk<U+00E4>se Ein normales Br<U+00F6>tchen mit Salami und Leberwurst	3	50	7.5	8	3	1	0	1	1	1	8	7	7.5	0.8	1	25	36	8	Incongruent	1	4	0	5	7	-2	0	7	6	1	1	6	7	7	5	0	1	2.1209	2120.9	Unfair	0	2	3	4	1.41667	3.7	3	3.30769
17_DG	7	Ein Sonnenblumen/K<U+00F6>rnerbr<U+00F6>tchen mit Schmierk<U+00E4>se Ein normales Br<U+00F6>tchen mit Salami und Leberwurst	3	50	7.5	8	3	1	0	1	1	1	8	7	7.5	0.8	1	25	37	8	Congruent	0	2	1	6	1	5	1	6	1	5	1	6	6	1	1	1	1	1.5806	1580.6	Unfair	0	2	3	4	1.41667	3.7	3	3.30769
17_DG	7	Ein Sonnenblumen/K<U+00F6>rnerbr<U+00F6>tchen mit Schmierk<U+00E4>se Ein normales Br<U+00F6>tchen mit Salami und Leberwurst	3	50	7.5	8	3	1	0	1	1	1	8	7	7.5	0.8	1	25	38	8	Incongruent	1	3	0	3	6	-3	0	5	3	2	1	3	6	5	3	0	1	1.8169	1816.9	Unfair	0	2	3	4	1.41667	3.7	3	3.30769
17_DG	7	Ein Sonnenblumen/K<U+00F6>rnerbr<U+00F6>tchen mit Schmierk<U+00E4>se Ein normales Br<U+00F6>tchen mit Salami und Leberwurst	3	50	7.5	8	3	1	0	1	1	1	8	7	7.5	0.8	1	25	39	8	Incongruent	1	3	0	1	7	-6	0	7	6	1	1	6	7	7	1	0	1	1.5139	1513.9	Unfair	0	2	3	4	1.41667	3.7	3	3.30769
17_DG	7	Ein Sonnenblumen/K<U+00F6>rnerbr<U+00F6>tchen mit Schmierk<U+00E4>se Ein normales Br<U+00F6>tchen mit Salami und Leberwurst	3	50	7.5	8	3	1	0	1	1	1	8	7	7.5	0.8	1	25	40	8	Congruent	0	2	1	6	2	4	1	6	6	0	NA	6	6	6	2	NA	1	1.6724	1672.4	Unfair	0	2	3	4	1.41667	3.7	3	3.30769
17_DG	7	Ein Sonnenblumen/K<U+00F6>rnerbr<U+00F6>tchen mit Schmierk<U+00E4>se Ein normales Br<U+00F6>tchen mit Salami und Leberwurst	3	50	7.5	8	3	1	0	1	1	1	8	7	7.5	0.8	1	25	41	9	Congruent	0	3	0	3	8	-5	0	5	7	-2	0	7	8	5	3	1	1	1.1691	1169.1	Fair	2	8	7	2	1.41667	3.7	3	3.30769
17_DG	7	Ein Sonnenblumen/K<U+00F6>rnerbr<U+00F6>tchen mit Schmierk<U+00E4>se Ein normales Br<U+00F6>tchen mit Salami und Leberwurst	3	50	7.5	8	3	1	0	1	1	1	8	7	7.5	0.8	1	25	42	9	Incongruent	1	1	1	8	4	4	1	7	9	-2	0	7	8	9	4	0	1	1.3551	1355.1	Fair	2	8	7	2	1.41667	3.7	3	3.30769
17_DG	7	Ein Sonnenblumen/K<U+00F6>rnerbr<U+00F6>tchen mit Schmierk<U+00E4>se Ein normales Br<U+00F6>tchen mit Salami und Leberwurst	3	50	7.5	8	3	1	0	1	1	1	8	7	7.5	0.8	1	25	43	9	Incongruent	1	2	1	1	2	-1	0	11	7	4	1	11	1	7	2	1	0	1.9647	1964.7	Fair	2	8	7	2	1.41667	3.7	3	3.30769
17_DG	7	Ein Sonnenblumen/K<U+00F6>rnerbr<U+00F6>tchen mit Schmierk<U+00E4>se Ein normales Br<U+00F6>tchen mit Salami und Leberwurst	3	50	7.5	8	3	1	0	1	1	1	8	7	7.5	0.8	1	25	44	9	Congruent	0	2	1	8	4	4	1	9	6	3	1	9	8	6	4	1	1	1.8247	1824.7	Fair	2	8	7	2	1.41667	3.7	3	3.30769
17_DG	7	Ein Sonnenblumen/K<U+00F6>rnerbr<U+00F6>tchen mit Schmierk<U+00E4>se Ein normales Br<U+00F6>tchen mit Salami und Leberwurst	3	50	7.5	8	3	1	0	1	1	1	8	7	7.5	0.8	1	25	45	9	Incongruent	1	3	0	5	4	1	1	5	6	-1	0	6	4	5	5	1	0	2.5147	2514.7	Fair	2	8	7	2	1.41667	3.7	3	3.30769
17_DG	7	Ein Sonnenblumen/K<U+00F6>rnerbr<U+00F6>tchen mit Schmierk<U+00E4>se Ein normales Br<U+00F6>tchen mit Salami und Leberwurst	3	50	7.5	8	3	1	0	1	1	1	8	7	7.5	0.8	1	25	46	10	Incongruent	1	3	0	1	6	-5	0	7	6	1	1	6	6	7	1	0	1	1.3696	1369.6	Neutral	1	4	8	1	1.41667	3.7	3	3.30769
17_DG	7	Ein Sonnenblumen/K<U+00F6>rnerbr<U+00F6>tchen mit Schmierk<U+00E4>se Ein normales Br<U+00F6>tchen mit Salami und Leberwurst	3	50	7.5	8	3	1	0	1	1	1	8	7	7.5	0.8	1	25	47	10	Congruent	0	4	0	2	9	-7	0	5	8	-3	0	8	9	5	2	1	1	1.7015	1701.5	Neutral	1	4	8	1	1.41667	3.7	3	3.30769
17_DG	7	Ein Sonnenblumen/K<U+00F6>rnerbr<U+00F6>tchen mit Schmierk<U+00E4>se Ein normales Br<U+00F6>tchen mit Salami und Leberwurst	3	50	7.5	8	3	1	0	1	1	1	8	7	7.5	0.8	1	25	48	10	Congruent	0	2	1	8	6	2	1	7	6	1	1	7	8	6	6	1	1	1.5939	1593.9	Neutral	1	4	8	1	1.41667	3.7	3	3.30769
17_DG	7	Ein Sonnenblumen/K<U+00F6>rnerbr<U+00F6>tchen mit Schmierk<U+00E4>se Ein normales Br<U+00F6>tchen mit Salami und Leberwurst	3	50	7.5	8	3	1	0	1	1	1	8	7	7.5	0.8	1	25	49	10	Incongruent	1	3	0	1	7	-6	0	11	6	5	1	6	7	11	1	0	1	1.156	1156	Neutral	1	4	8	1	1.41667	3.7	3	3.30769
17_DG	7	Ein Sonnenblumen/K<U+00F6>rnerbr<U+00F6>tchen mit Schmierk<U+00E4>se Ein normales Br<U+00F6>tchen mit Salami und Leberwurst	3	50	7.5	8	3	1	0	1	1	1	8	7	7.5	0.8	1	25	50	10	Incongruent	1	2	1	6	4	2	1	6	7	-1	0	6	6	7	4	0	1	1.3446	1344.6	Neutral	1	4	8	1	1.41667	3.7	3	3.30769
17_DG	7	Ein Sonnenblumen/K<U+00F6>rnerbr<U+00F6>tchen mit Schmierk<U+00E4>se Ein normales Br<U+00F6>tchen mit Salami und Leberwurst	3	50	7.5	8	3	1	0	1	1	1	8	7	7.5	0.8	1	25	51	11	Incongruent	1	2	1	6	7	-1	0	7	5	2	1	7	6	5	7	1	0	3.7324	3732.4	Fair	2	7	7	2	1.41667	3.7	3	3.30769
17_DG	7	Ein Sonnenblumen/K<U+00F6>rnerbr<U+00F6>tchen mit Schmierk<U+00E4>se Ein normales Br<U+00F6>tchen mit Salami und Leberwurst	3	50	7.5	8	3	1	0	1	1	1	8	7	7.5	0.8	1	25	52	11	Congruent	0	3	0	5	7	-2	0	5	8	-3	0	8	7	5	5	1	1	0.9515	951.5	Fair	2	7	7	2	1.41667	3.7	3	3.30769
17_DG	7	Ein Sonnenblumen/K<U+00F6>rnerbr<U+00F6>tchen mit Schmierk<U+00E4>se Ein normales Br<U+00F6>tchen mit Salami und Leberwurst	3	50	7.5	8	3	1	0	1	1	1	8	7	7.5	0.8	1	25	53	11	Congruent	0	2	1	8	2	6	1	7	5	2	1	7	8	5	2	1	1	2.7475	2747.5	Fair	2	7	7	2	1.41667	3.7	3	3.30769
17_DG	7	Ein Sonnenblumen/K<U+00F6>rnerbr<U+00F6>tchen mit Schmierk<U+00E4>se Ein normales Br<U+00F6>tchen mit Salami und Leberwurst	3	50	7.5	8	3	1	0	1	1	1	8	7	7.5	0.8	1	25	54	11	Incongruent	1	4	0	4	9	-5	0	11	8	3	1	8	9	11	4	0	1	2.0805	2080.5	Fair	2	7	7	2	1.41667	3.7	3	3.30769
17_DG	7	Ein Sonnenblumen/K<U+00F6>rnerbr<U+00F6>tchen mit Schmierk<U+00E4>se Ein normales Br<U+00F6>tchen mit Salami und Leberwurst	3	50	7.5	8	3	1	0	1	1	1	8	7	7.5	0.8	1	25	55	11	Incongruent	1	1	1	4	5	-1	0	10	9	1	1	10	4	9	5	1	0	1.9248	1924.8	Fair	2	7	7	2	1.41667	3.7	3	3.30769
17_DG	7	Ein Sonnenblumen/K<U+00F6>rnerbr<U+00F6>tchen mit Schmierk<U+00E4>se Ein normales Br<U+00F6>tchen mit Salami und Leberwurst	3	50	7.5	8	3	1	0	1	1	1	8	7	7.5	0.8	1	25	56	12	Incongruent	1	1	1	7	1	6	1	6	7	-1	0	6	7	7	1	0	1	1.786	1786	Neutral	1	4	8	2	1.41667	3.7	3	3.30769
17_DG	7	Ein Sonnenblumen/K<U+00F6>rnerbr<U+00F6>tchen mit Schmierk<U+00E4>se Ein normales Br<U+00F6>tchen mit Salami und Leberwurst	3	50	7.5	8	3	1	0	1	1	1	8	7	7.5	0.8	1	25	57	12	Congruent	0	1	1	4	1	3	1	7	7	0	NA	7	4	7	1	NA	1	1.5024	1502.4	Neutral	1	4	8	2	1.41667	3.7	3	3.30769
17_DG	7	Ein Sonnenblumen/K<U+00F6>rnerbr<U+00F6>tchen mit Schmierk<U+00E4>se Ein normales Br<U+00F6>tchen mit Salami und Leberwurst	3	50	7.5	8	3	1	0	1	1	1	8	7	7.5	0.8	1	25	58	12	Congruent	0	3	0	5	8	-3	0	7	7	0	NA	7	8	7	5	NA	1	2.2059	2205.9	Neutral	1	4	8	2	1.41667	3.7	3	3.30769
17_DG	7	Ein Sonnenblumen/K<U+00F6>rnerbr<U+00F6>tchen mit Schmierk<U+00E4>se Ein normales Br<U+00F6>tchen mit Salami und Leberwurst	3	50	7.5	8	3	1	0	1	1	1	8	7	7.5	0.8	1	25	59	12	Incongruent	1	2	1	6	3	3	1	8	11	-3	0	8	6	11	3	0	1	1.3484	1348.4	Neutral	1	4	8	2	1.41667	3.7	3	3.30769
17_DG	7	Ein Sonnenblumen/K<U+00F6>rnerbr<U+00F6>tchen mit Schmierk<U+00E4>se Ein normales Br<U+00F6>tchen mit Salami und Leberwurst	3	50	7.5	8	3	1	0	1	1	1	8	7	7.5	0.8	1	25	60	12	Incongruent	1	3	0	5	3	2	1	5	7	-2	0	7	3	5	5	1	0	2.0475	2047.5	Neutral	1	4	8	2	1.41667	3.7	3	3.30769
17_DG	7	Ein Sonnenblumen/K<U+00F6>rnerbr<U+00F6>tchen mit Schmierk<U+00E4>se Ein normales Br<U+00F6>tchen mit Salami und Leberwurst	3	50	7.5	8	3	1	0	1	1	1	8	7	7.5	0.8	1	25	61	13	Congruent	0	3	0	5	8	-3	0	7	8	-1	0	8	8	7	5	1	1	1.4994	1499.4	Unfair	0	1	5	3	1.41667	3.7	3	3.30769
17_DG	7	Ein Sonnenblumen/K<U+00F6>rnerbr<U+00F6>tchen mit Schmierk<U+00E4>se Ein normales Br<U+00F6>tchen mit Salami und Leberwurst	3	50	7.5	8	3	1	0	1	1	1	8	7	7.5	0.8	1	25	62	13	Incongruent	1	2	1	7	4	3	1	5	9	-4	0	5	7	9	4	0	1	2.1877	2187.7	Unfair	0	1	5	3	1.41667	3.7	3	3.30769
17_DG	7	Ein Sonnenblumen/K<U+00F6>rnerbr<U+00F6>tchen mit Schmierk<U+00E4>se Ein normales Br<U+00F6>tchen mit Salami und Leberwurst	3	50	7.5	8	3	1	0	1	1	1	8	7	7.5	0.8	1	25	63	13	Congruent	0	2	1	3	1	2	1	7	7	0	NA	7	3	7	1	NA	1	2.3913	2391.3	Unfair	0	1	5	3	1.41667	3.7	3	3.30769
17_DG	7	Ein Sonnenblumen/K<U+00F6>rnerbr<U+00F6>tchen mit Schmierk<U+00E4>se Ein normales Br<U+00F6>tchen mit Salami und Leberwurst	3	50	7.5	8	3	1	0	1	1	1	8	7	7.5	0.8	1	25	64	13	Incongruent	1	3	0	5	4	1	1	5	6	-1	0	6	4	5	5	1	0	1.408	1408	Unfair	0	1	5	3	1.41667	3.7	3	3.30769
17_DG	7	Ein Sonnenblumen/K<U+00F6>rnerbr<U+00F6>tchen mit Schmierk<U+00E4>se Ein normales Br<U+00F6>tchen mit Salami und Leberwurst	3	50	7.5	8	3	1	0	1	1	1	8	7	7.5	0.8	1	25	65	13	Incongruent	1	3	0	3	2	1	1	7	11	-4	0	11	2	7	3	1	0	1.9272	1927.2	Unfair	0	1	5	3	1.41667	3.7	3	3.30769
17_DG	7	Ein Sonnenblumen/K<U+00F6>rnerbr<U+00F6>tchen mit Schmierk<U+00E4>se Ein normales Br<U+00F6>tchen mit Salami und Leberwurst	3	50	7.5	8	3	1	0	1	1	1	8	7	7.5	0.8	1	25	66	14	Incongruent	1	NA	NA	7	2	5	1	5	8	-3	0	NA	NA	NA	NA	NA	NA	-0.001	-1	Fair	2	8	8	2	1.41667	3.7	3	3.30769
17_DG	7	Ein Sonnenblumen/K<U+00F6>rnerbr<U+00F6>tchen mit Schmierk<U+00E4>se Ein normales Br<U+00F6>tchen mit Salami und Leberwurst	3	50	7.5	8	3	1	0	1	1	1	8	7	7.5	0.8	1	25	67	14	Congruent	0	3	0	7	8	-1	0	7	8	-1	0	8	8	7	7	1	1	1.6984	1698.4	Fair	2	8	8	2	1.41667	3.7	3	3.30769
17_DG	7	Ein Sonnenblumen/K<U+00F6>rnerbr<U+00F6>tchen mit Schmierk<U+00E4>se Ein normales Br<U+00F6>tchen mit Salami und Leberwurst	3	50	7.5	8	3	1	0	1	1	1	8	7	7.5	0.8	1	25	68	14	Congruent	0	3	0	1	5	-4	0	1	7	-6	0	7	5	1	1	1	1	1.601	1601	Fair	2	8	8	2	1.41667	3.7	3	3.30769
17_DG	7	Ein Sonnenblumen/K<U+00F6>rnerbr<U+00F6>tchen mit Schmierk<U+00E4>se Ein normales Br<U+00F6>tchen mit Salami und Leberwurst	3	50	7.5	8	3	1	0	1	1	1	8	7	7.5	0.8	1	25	69	14	Incongruent	1	4	0	3	11	-8	0	11	7	4	1	7	11	11	3	0	1	1.6118	1611.8	Fair	2	8	8	2	1.41667	3.7	3	3.30769
17_DG	7	Ein Sonnenblumen/K<U+00F6>rnerbr<U+00F6>tchen mit Schmierk<U+00E4>se Ein normales Br<U+00F6>tchen mit Salami und Leberwurst	3	50	7.5	8	3	1	0	1	1	1	8	7	7.5	0.8	1	25	70	14	Incongruent	1	2	1	2	5	-3	0	9	5	4	1	9	2	5	5	1	0	1.9585	1958.5	Fair	2	8	8	2	1.41667	3.7	3	3.30769
17_DG	7	Ein Sonnenblumen/K<U+00F6>rnerbr<U+00F6>tchen mit Schmierk<U+00E4>se Ein normales Br<U+00F6>tchen mit Salami und Leberwurst	3	50	7.5	8	3	1	0	1	1	1	8	7	7.5	0.8	1	25	71	15	Incongruent	1	1	1	7	3	4	1	6	9	-3	0	6	7	9	3	0	1	1.2423	1242.3	Unfair	0	0	4	3	1.41667	3.7	3	3.30769
17_DG	7	Ein Sonnenblumen/K<U+00F6>rnerbr<U+00F6>tchen mit Schmierk<U+00E4>se Ein normales Br<U+00F6>tchen mit Salami und Leberwurst	3	50	7.5	8	3	1	0	1	1	1	8	7	7.5	0.8	1	25	72	15	Incongruent	1	3	0	2	6	-4	0	9	7	2	1	7	6	9	2	0	1	1.43	1430	Unfair	0	0	4	3	1.41667	3.7	3	3.30769
17_DG	7	Ein Sonnenblumen/K<U+00F6>rnerbr<U+00F6>tchen mit Schmierk<U+00E4>se Ein normales Br<U+00F6>tchen mit Salami und Leberwurst	3	50	7.5	8	3	1	0	1	1	1	8	7	7.5	0.8	1	25	73	15	Congruent	0	4	0	6	7	-1	0	6	7	-1	0	7	7	6	6	1	1	1.4685	1468.5	Unfair	0	0	4	3	1.41667	3.7	3	3.30769
17_DG	7	Ein Sonnenblumen/K<U+00F6>rnerbr<U+00F6>tchen mit Schmierk<U+00E4>se Ein normales Br<U+00F6>tchen mit Salami und Leberwurst	3	50	7.5	8	3	1	0	1	1	1	8	7	7.5	0.8	1	25	74	15	Incongruent	1	3	0	6	4	2	1	5	8	-3	0	8	4	5	6	1	0	2.0697	2069.7	Unfair	0	0	4	3	1.41667	3.7	3	3.30769
17_DG	7	Ein Sonnenblumen/K<U+00F6>rnerbr<U+00F6>tchen mit Schmierk<U+00E4>se Ein normales Br<U+00F6>tchen mit Salami und Leberwurst	3	50	7.5	8	3	1	0	1	1	1	8	7	7.5	0.8	1	25	75	15	Congruent	0	4	0	6	7	-1	0	6	7	-1	0	7	7	6	6	1	1	0.9813	981.3	Unfair	0	0	4	3	1.41667	3.7	3	3.30769
17_DG	7	Ein Sonnenblumen/K<U+00F6>rnerbr<U+00F6>tchen mit Schmierk<U+00E4>se Ein normales Br<U+00F6>tchen mit Salami und Leberwurst	3	50	7.5	8	3	1	0	1	1	1	8	7	7.5	0.8	1	25	76	16	Congruent	0	1	1	7	5	2	1	7	6	1	1	7	7	6	5	1	1	1.9593	1959.3	Neutral	1	4	8	2	1.41667	3.7	3	3.30769
17_DG	7	Ein Sonnenblumen/K<U+00F6>rnerbr<U+00F6>tchen mit Schmierk<U+00E4>se Ein normales Br<U+00F6>tchen mit Salami und Leberwurst	3	50	7.5	8	3	1	0	1	1	1	8	7	7.5	0.8	1	25	77	16	Incongruent	1	4	0	3	7	-4	0	11	6	5	1	6	7	11	3	0	1	1.3696	1369.6	Neutral	1	4	8	2	1.41667	3.7	3	3.30769
17_DG	7	Ein Sonnenblumen/K<U+00F6>rnerbr<U+00F6>tchen mit Schmierk<U+00E4>se Ein normales Br<U+00F6>tchen mit Salami und Leberwurst	3	50	7.5	8	3	1	0	1	1	1	8	7	7.5	0.8	1	25	78	16	Incongruent	1	2	1	3	5	-2	0	7	5	2	1	7	3	5	5	1	0	1.9281	1928.1	Neutral	1	4	8	2	1.41667	3.7	3	3.30769
17_DG	7	Ein Sonnenblumen/K<U+00F6>rnerbr<U+00F6>tchen mit Schmierk<U+00E4>se Ein normales Br<U+00F6>tchen mit Salami und Leberwurst	3	50	7.5	8	3	1	0	1	1	1	8	7	7.5	0.8	1	25	79	16	Incongruent	1	4	0	1	9	-8	0	9	8	1	1	8	9	9	1	0	1	1.546	1546	Neutral	1	4	8	2	1.41667	3.7	3	3.30769
17_DG	7	Ein Sonnenblumen/K<U+00F6>rnerbr<U+00F6>tchen mit Schmierk<U+00E4>se Ein normales Br<U+00F6>tchen mit Salami und Leberwurst	3	50	7.5	8	3	1	0	1	1	1	8	7	7.5	0.8	1	25	80	16	Congruent	0	3	0	1	7	-6	0	1	6	-5	0	6	7	1	1	1	1	2.2788	2278.8	Neutral	1	4	8	2	1.41667	3.7	3	3.30769
17_DG	7	Ein Sonnenblumen/K<U+00F6>rnerbr<U+00F6>tchen mit Schmierk<U+00E4>se Ein normales Br<U+00F6>tchen mit Salami und Leberwurst	3	50	7.5	8	3	1	0	1	1	1	8	7	7.5	0.8	1	25	81	17	Incongruent	1	3	0	7	9	-2	0	8	6	2	1	6	9	8	7	0	1	2.9545	2954.5	Unfair	0	2	4	2	1.41667	3.7	3	3.30769
17_DG	7	Ein Sonnenblumen/K<U+00F6>rnerbr<U+00F6>tchen mit Schmierk<U+00E4>se Ein normales Br<U+00F6>tchen mit Salami und Leberwurst	3	50	7.5	8	3	1	0	1	1	1	8	7	7.5	0.8	1	25	82	17	Incongruent	1	1	1	8	5	3	1	6	7	-1	0	6	8	7	5	0	1	1.1374	1137.4	Unfair	0	2	4	2	1.41667	3.7	3	3.30769
17_DG	7	Ein Sonnenblumen/K<U+00F6>rnerbr<U+00F6>tchen mit Schmierk<U+00E4>se Ein normales Br<U+00F6>tchen mit Salami und Leberwurst	3	50	7.5	8	3	1	0	1	1	1	8	7	7.5	0.8	1	25	83	17	Congruent	0	1	1	7	1	6	1	6	4	2	1	6	7	4	1	1	1	0.9908	990.8	Unfair	0	2	4	2	1.41667	3.7	3	3.30769
17_DG	7	Ein Sonnenblumen/K<U+00F6>rnerbr<U+00F6>tchen mit Schmierk<U+00E4>se Ein normales Br<U+00F6>tchen mit Salami und Leberwurst	3	50	7.5	8	3	1	0	1	1	1	8	7	7.5	0.8	1	25	84	17	Congruent	0	2	1	2	1	1	1	5	1	4	1	5	2	1	1	1	1	2.554	2554	Unfair	0	2	4	2	1.41667	3.7	3	3.30769
17_DG	7	Ein Sonnenblumen/K<U+00F6>rnerbr<U+00F6>tchen mit Schmierk<U+00E4>se Ein normales Br<U+00F6>tchen mit Salami und Leberwurst	3	50	7.5	8	3	1	0	1	1	1	8	7	7.5	0.8	1	25	85	17	Incongruent	1	3	0	3	5	-2	0	11	7	4	1	7	5	11	3	0	1	1.38	1380	Unfair	0	2	4	2	1.41667	3.7	3	3.30769
17_DG	7	Ein Sonnenblumen/K<U+00F6>rnerbr<U+00F6>tchen mit Schmierk<U+00E4>se Ein normales Br<U+00F6>tchen mit Salami und Leberwurst	3	50	7.5	8	3	1	0	1	1	1	8	7	7.5	0.8	1	25	86	18	Congruent	0	2	1	8	5	3	1	8	6	2	1	8	8	6	5	1	1	2.6193	2619.3	Fair	2	7	9	2	1.41667	3.7	3	3.30769
17_DG	7	Ein Sonnenblumen/K<U+00F6>rnerbr<U+00F6>tchen mit Schmierk<U+00E4>se Ein normales Br<U+00F6>tchen mit Salami und Leberwurst	3	50	7.5	8	3	1	0	1	1	1	8	7	7.5	0.8	1	25	87	18	Incongruent	1	2	1	4	7	-3	0	7	5	2	1	7	4	5	7	1	0	1.8315	1831.5	Fair	2	7	9	2	1.41667	3.7	3	3.30769
17_DG	7	Ein Sonnenblumen/K<U+00F6>rnerbr<U+00F6>tchen mit Schmierk<U+00E4>se Ein normales Br<U+00F6>tchen mit Salami und Leberwurst	3	50	7.5	8	3	1	0	1	1	1	8	7	7.5	0.8	1	25	88	18	Incongruent	1	2	1	8	4	4	1	8	9	-1	0	8	8	9	4	0	1	2.1607	2160.7	Fair	2	7	9	2	1.41667	3.7	3	3.30769
17_DG	7	Ein Sonnenblumen/K<U+00F6>rnerbr<U+00F6>tchen mit Schmierk<U+00E4>se Ein normales Br<U+00F6>tchen mit Salami und Leberwurst	3	50	7.5	8	3	1	0	1	1	1	8	7	7.5	0.8	1	25	89	18	Congruent	0	3	0	2	8	-6	0	7	9	-2	0	9	8	7	2	1	1	1.4287	1428.7	Fair	2	7	9	2	1.41667	3.7	3	3.30769
17_DG	7	Ein Sonnenblumen/K<U+00F6>rnerbr<U+00F6>tchen mit Schmierk<U+00E4>se Ein normales Br<U+00F6>tchen mit Salami und Leberwurst	3	50	7.5	8	3	1	0	1	1	1	8	7	7.5	0.8	1	25	90	18	Incongruent	1	3	0	4	8	-4	0	11	6	5	1	6	8	11	4	0	1	2.4652	2465.2	Fair	2	7	9	2	1.41667	3.7	3	3.30769
17_DG	7	Ein Sonnenblumen/K<U+00F6>rnerbr<U+00F6>tchen mit Schmierk<U+00E4>se Ein normales Br<U+00F6>tchen mit Salami und Leberwurst	3	50	7.5	8	3	1	0	1	1	1	8	7	7.5	0.8	1	25	91	19	Congruent	0	1	1	9	7	2	1	8	7	1	1	8	9	7	7	1	1	2.57	2570	Neutral	1	4	9	1	1.41667	3.7	3	3.30769
17_DG	7	Ein Sonnenblumen/K<U+00F6>rnerbr<U+00F6>tchen mit Schmierk<U+00E4>se Ein normales Br<U+00F6>tchen mit Salami und Leberwurst	3	50	7.5	8	3	1	0	1	1	1	8	7	7.5	0.8	1	25	92	19	Congruent	0	2	1	2	1	1	1	1	1	0	NA	1	2	1	1	NA	1	1.6949	1694.9	Neutral	1	4	9	1	1.41667	3.7	3	3.30769
17_DG	7	Ein Sonnenblumen/K<U+00F6>rnerbr<U+00F6>tchen mit Schmierk<U+00E4>se Ein normales Br<U+00F6>tchen mit Salami und Leberwurst	3	50	7.5	8	3	1	0	1	1	1	8	7	7.5	0.8	1	25	93	19	Incongruent	1	2	1	8	1	7	1	5	6	-1	0	5	8	6	1	0	1	1.6954	1695.4	Neutral	1	4	9	1	1.41667	3.7	3	3.30769
17_DG	7	Ein Sonnenblumen/K<U+00F6>rnerbr<U+00F6>tchen mit Schmierk<U+00E4>se Ein normales Br<U+00F6>tchen mit Salami und Leberwurst	3	50	7.5	8	3	1	0	1	1	1	8	7	7.5	0.8	1	25	94	19	Incongruent	1	3	0	6	1	5	1	5	11	-6	0	11	1	5	6	1	0	2.7727	2772.7	Neutral	1	4	9	1	1.41667	3.7	3	3.30769
17_DG	7	Ein Sonnenblumen/K<U+00F6>rnerbr<U+00F6>tchen mit Schmierk<U+00E4>se Ein normales Br<U+00F6>tchen mit Salami und Leberwurst	3	50	7.5	8	3	1	0	1	1	1	8	7	7.5	0.8	1	25	95	19	Incongruent	1	2	1	7	2	5	1	6	8	-2	0	6	7	8	2	0	1	2.1195	2119.5	Neutral	1	4	9	1	1.41667	3.7	3	3.30769
17_DG	7	Ein Sonnenblumen/K<U+00F6>rnerbr<U+00F6>tchen mit Schmierk<U+00E4>se Ein normales Br<U+00F6>tchen mit Salami und Leberwurst	3	50	7.5	8	3	1	0	1	1	1	8	7	7.5	0.8	1	25	96	20	Incongruent	1	2	1	4	5	-1	0	8	5	3	1	8	4	5	5	1	0	2.9145	2914.5	Fair	2	5	7	3	1.41667	3.7	3	3.30769
17_DG	7	Ein Sonnenblumen/K<U+00F6>rnerbr<U+00F6>tchen mit Schmierk<U+00E4>se Ein normales Br<U+00F6>tchen mit Salami und Leberwurst	3	50	7.5	8	3	1	0	1	1	1	8	7	7.5	0.8	1	25	97	20	Congruent	0	3	0	1	8	-7	0	1	8	-7	0	8	8	1	1	1	1	0.9766	976.6	Fair	2	5	7	3	1.41667	3.7	3	3.30769
17_DG	7	Ein Sonnenblumen/K<U+00F6>rnerbr<U+00F6>tchen mit Schmierk<U+00E4>se Ein normales Br<U+00F6>tchen mit Salami und Leberwurst	3	50	7.5	8	3	1	0	1	1	1	8	7	7.5	0.8	1	25	98	20	Incongruent	1	3	0	7	4	3	1	1	7	-6	0	7	4	1	7	1	0	1.6891	1689.1	Fair	2	5	7	3	1.41667	3.7	3	3.30769
17_DG	7	Ein Sonnenblumen/K<U+00F6>rnerbr<U+00F6>tchen mit Schmierk<U+00E4>se Ein normales Br<U+00F6>tchen mit Salami und Leberwurst	3	50	7.5	8	3	1	0	1	1	1	8	7	7.5	0.8	1	25	99	20	Congruent	0	2	1	4	1	3	1	6	1	5	1	6	4	1	1	1	1	1.2128	1212.8	Fair	2	5	7	3	1.41667	3.7	3	3.30769
17_DG	7	Ein Sonnenblumen/K<U+00F6>rnerbr<U+00F6>tchen mit Schmierk<U+00E4>se Ein normales Br<U+00F6>tchen mit Salami und Leberwurst	3	50	7.5	8	3	1	0	1	1	1	8	7	7.5	0.8	1	25	100	20	Incongruent	1	2	1	7	3	4	1	7	11	-4	0	7	7	11	3	0	1	1.2533	1253.3	Fair	2	5	7	3	1.41667	3.7	3	3.30769
17_DG	7	Ein Sonnenblumen/K<U+00F6>rnerbr<U+00F6>tchen mit Schmierk<U+00E4>se Ein normales Br<U+00F6>tchen mit Salami und Leberwurst	3	50	7.5	8	3	1	0	1	1	1	8	7	7.5	0.8	1	25	101	21	Congruent	0	2	1	8	1	7	1	9	1	8	1	9	8	1	1	1	1	1.0707	1070.7	Neutral	1	4	7	1	1.41667	3.7	3	3.30769
17_DG	7	Ein Sonnenblumen/K<U+00F6>rnerbr<U+00F6>tchen mit Schmierk<U+00E4>se Ein normales Br<U+00F6>tchen mit Salami und Leberwurst	3	50	7.5	8	3	1	0	1	1	1	8	7	7.5	0.8	1	25	102	21	Incongruent	1	3	0	7	5	2	1	5	6	-1	0	6	5	5	7	1	0	2.6229	2622.9	Neutral	1	4	7	1	1.41667	3.7	3	3.30769
17_DG	7	Ein Sonnenblumen/K<U+00F6>rnerbr<U+00F6>tchen mit Schmierk<U+00E4>se Ein normales Br<U+00F6>tchen mit Salami und Leberwurst	3	50	7.5	8	3	1	0	1	1	1	8	7	7.5	0.8	1	25	103	21	Incongruent	1	2	1	2	4	-2	0	7	5	2	1	7	2	5	4	1	0	2.7302	2730.2	Neutral	1	4	7	1	1.41667	3.7	3	3.30769
17_DG	7	Ein Sonnenblumen/K<U+00F6>rnerbr<U+00F6>tchen mit Schmierk<U+00E4>se Ein normales Br<U+00F6>tchen mit Salami und Leberwurst	3	50	7.5	8	3	1	0	1	1	1	8	7	7.5	0.8	1	25	104	21	Incongruent	1	3	0	4	2	2	1	2	5	-3	0	5	2	2	4	1	0	1.4998	1499.8	Neutral	1	4	7	1	1.41667	3.7	3	3.30769
17_DG	7	Ein Sonnenblumen/K<U+00F6>rnerbr<U+00F6>tchen mit Schmierk<U+00E4>se Ein normales Br<U+00F6>tchen mit Salami und Leberwurst	3	50	7.5	8	3	1	0	1	1	1	8	7	7.5	0.8	1	25	105	21	Congruent	0	3	0	2	4	-2	0	5	9	-4	0	9	4	5	2	1	1	1.2755	1275.5	Neutral	1	4	7	1	1.41667	3.7	3	3.30769
17_DG	7	Ein Sonnenblumen/K<U+00F6>rnerbr<U+00F6>tchen mit Schmierk<U+00E4>se Ein normales Br<U+00F6>tchen mit Salami und Leberwurst	3	50	7.5	8	3	1	0	1	1	1	8	7	7.5	0.8	1	25	106	22	Congruent	0	3	0	7	8	-1	0	5	8	-3	0	8	8	5	7	1	1	2.1241	2124.1	Fair	2	6	7	3	1.41667	3.7	3	3.30769
17_DG	7	Ein Sonnenblumen/K<U+00F6>rnerbr<U+00F6>tchen mit Schmierk<U+00E4>se Ein normales Br<U+00F6>tchen mit Salami und Leberwurst	3	50	7.5	8	3	1	0	1	1	1	8	7	7.5	0.8	1	25	107	22	Incongruent	1	3	0	5	1	4	1	5	11	-6	0	11	1	5	5	1	0	2.3013	2301.3	Fair	2	6	7	3	1.41667	3.7	3	3.30769
17_DG	7	Ein Sonnenblumen/K<U+00F6>rnerbr<U+00F6>tchen mit Schmierk<U+00E4>se Ein normales Br<U+00F6>tchen mit Salami und Leberwurst	3	50	7.5	8	3	1	0	1	1	1	8	7	7.5	0.8	1	25	108	22	Incongruent	1	4	0	9	8	1	1	6	11	-5	0	11	8	6	9	1	0	2.0856	2085.6	Fair	2	6	7	3	1.41667	3.7	3	3.30769
17_DG	7	Ein Sonnenblumen/K<U+00F6>rnerbr<U+00F6>tchen mit Schmierk<U+00E4>se Ein normales Br<U+00F6>tchen mit Salami und Leberwurst	3	50	7.5	8	3	1	0	1	1	1	8	7	7.5	0.8	1	25	109	22	Incongruent	1	2	1	6	3	3	1	5	9	-4	0	5	6	9	3	0	1	1.2269	1226.9	Fair	2	6	7	3	1.41667	3.7	3	3.30769
17_DG	7	Ein Sonnenblumen/K<U+00F6>rnerbr<U+00F6>tchen mit Schmierk<U+00E4>se Ein normales Br<U+00F6>tchen mit Salami und Leberwurst	3	50	7.5	8	3	1	0	1	1	1	8	7	7.5	0.8	1	25	110	22	Congruent	0	1	1	10	9	1	1	8	8	0	NA	8	10	8	9	NA	1	1.4675	1467.5	Fair	2	6	7	3	1.41667	3.7	3	3.30769
17_DG	7	Ein Sonnenblumen/K<U+00F6>rnerbr<U+00F6>tchen mit Schmierk<U+00E4>se Ein normales Br<U+00F6>tchen mit Salami und Leberwurst	3	50	7.5	8	3	1	0	1	1	1	8	7	7.5	0.8	1	25	111	23	Incongruent	1	3	0	1	8	-7	0	9	8	1	1	8	8	9	1	0	1	1.0307	1030.7	Unfair	0	3	4	7	1.41667	3.7	3	3.30769
17_DG	7	Ein Sonnenblumen/K<U+00F6>rnerbr<U+00F6>tchen mit Schmierk<U+00E4>se Ein normales Br<U+00F6>tchen mit Salami und Leberwurst	3	50	7.5	8	3	1	0	1	1	1	8	7	7.5	0.8	1	25	112	23	Congruent	0	2	1	6	2	4	1	6	6	0	NA	6	6	6	2	NA	1	1.4823	1482.3	Unfair	0	3	4	7	1.41667	3.7	3	3.30769
17_DG	7	Ein Sonnenblumen/K<U+00F6>rnerbr<U+00F6>tchen mit Schmierk<U+00E4>se Ein normales Br<U+00F6>tchen mit Salami und Leberwurst	3	50	7.5	8	3	1	0	1	1	1	8	7	7.5	0.8	1	25	113	23	Congruent	0	2	1	3	1	2	1	9	1	8	1	9	3	1	1	1	1	1.4989	1498.9	Unfair	0	3	4	7	1.41667	3.7	3	3.30769
17_DG	7	Ein Sonnenblumen/K<U+00F6>rnerbr<U+00F6>tchen mit Schmierk<U+00E4>se Ein normales Br<U+00F6>tchen mit Salami und Leberwurst	3	50	7.5	8	3	1	0	1	1	1	8	7	7.5	0.8	1	25	114	23	Incongruent	1	3	0	4	8	-4	0	9	7	2	1	7	8	9	4	0	1	1.5802	1580.2	Unfair	0	3	4	7	1.41667	3.7	3	3.30769
17_DG	7	Ein Sonnenblumen/K<U+00F6>rnerbr<U+00F6>tchen mit Schmierk<U+00E4>se Ein normales Br<U+00F6>tchen mit Salami und Leberwurst	3	50	7.5	8	3	1	0	1	1	1	8	7	7.5	0.8	1	25	115	23	Incongruent	1	2	1	7	6	1	1	6	7	-1	0	6	7	7	6	0	1	2.4788	2478.8	Unfair	0	3	4	7	1.41667	3.7	3	3.30769
17_DG	7	Ein Sonnenblumen/K<U+00F6>rnerbr<U+00F6>tchen mit Schmierk<U+00E4>se Ein normales Br<U+00F6>tchen mit Salami und Leberwurst	3	50	7.5	8	3	1	0	1	1	1	8	7	7.5	0.8	1	25	116	24	Congruent	0	3	0	1	7	-6	0	1	7	-6	0	7	7	1	1	1	1	1.0641	1064.1	Neutral	1	4	7	4	1.41667	3.7	3	3.30769
17_DG	7	Ein Sonnenblumen/K<U+00F6>rnerbr<U+00F6>tchen mit Schmierk<U+00E4>se Ein normales Br<U+00F6>tchen mit Salami und Leberwurst	3	50	7.5	8	3	1	0	1	1	1	8	7	7.5	0.8	1	25	117	24	Congruent	0	2	1	5	1	4	1	5	3	2	1	5	5	3	1	1	1	1.4006	1400.6	Neutral	1	4	7	4	1.41667	3.7	3	3.30769
17_DG	7	Ein Sonnenblumen/K<U+00F6>rnerbr<U+00F6>tchen mit Schmierk<U+00E4>se Ein normales Br<U+00F6>tchen mit Salami und Leberwurst	3	50	7.5	8	3	1	0	1	1	1	8	7	7.5	0.8	1	25	118	24	Incongruent	1	2	1	8	5	3	1	7	8	-1	0	7	8	8	5	0	1	1.4025	1402.5	Neutral	1	4	7	4	1.41667	3.7	3	3.30769
17_DG	7	Ein Sonnenblumen/K<U+00F6>rnerbr<U+00F6>tchen mit Schmierk<U+00E4>se Ein normales Br<U+00F6>tchen mit Salami und Leberwurst	3	50	7.5	8	3	1	0	1	1	1	8	7	7.5	0.8	1	25	119	24	Incongruent	1	1	1	9	4	5	1	8	9	-1	0	8	9	9	4	0	1	1.2133	1213.3	Neutral	1	4	7	4	1.41667	3.7	3	3.30769
17_DG	7	Ein Sonnenblumen/K<U+00F6>rnerbr<U+00F6>tchen mit Schmierk<U+00E4>se Ein normales Br<U+00F6>tchen mit Salami und Leberwurst	3	50	7.5	8	3	1	0	1	1	1	8	7	7.5	0.8	1	25	120	24	Incongruent	1	2	1	7	5	2	1	5	7	-2	0	5	7	7	5	0	1	1.0646	1064.6	Neutral	1	4	7	4	1.41667	3.7	3	3.30769
17_DG	7	Ein Sonnenblumen/K<U+00F6>rnerbr<U+00F6>tchen mit Schmierk<U+00E4>se Ein normales Br<U+00F6>tchen mit Salami und Leberwurst	3	50	7.5	8	3	1	0	1	1	1	8	7	7.5	0.8	1	25	121	25	Incongruent	1	3	0	6	2	4	1	6	11	-5	0	11	2	6	6	1	0	2.1794	2179.4	Fair	2	8	9	3	1.41667	3.7	3	3.30769
17_DG	7	Ein Sonnenblumen/K<U+00F6>rnerbr<U+00F6>tchen mit Schmierk<U+00E4>se Ein normales Br<U+00F6>tchen mit Salami und Leberwurst	3	50	7.5	8	3	1	0	1	1	1	8	7	7.5	0.8	1	25	122	25	Incongruent	1	1	1	7	3	4	1	7	9	-2	0	7	7	9	3	0	1	0.9143	914.3	Fair	2	8	9	3	1.41667	3.7	3	3.30769
17_DG	7	Ein Sonnenblumen/K<U+00F6>rnerbr<U+00F6>tchen mit Schmierk<U+00E4>se Ein normales Br<U+00F6>tchen mit Salami und Leberwurst	3	50	7.5	8	3	1	0	1	1	1	8	7	7.5	0.8	1	25	123	25	Incongruent	1	2	1	6	3	3	1	6	9	-3	0	6	6	9	3	0	1	1.7046	1704.6	Fair	2	8	9	3	1.41667	3.7	3	3.30769
17_DG	7	Ein Sonnenblumen/K<U+00F6>rnerbr<U+00F6>tchen mit Schmierk<U+00E4>se Ein normales Br<U+00F6>tchen mit Salami und Leberwurst	3	50	7.5	8	3	1	0	1	1	1	8	7	7.5	0.8	1	25	124	25	Congruent	0	2	1	2	5	-3	0	5	5	0	NA	5	2	5	5	NA	0	2.0252	2025.2	Fair	2	8	9	3	1.41667	3.7	3	3.30769
17_DG	7	Ein Sonnenblumen/K<U+00F6>rnerbr<U+00F6>tchen mit Schmierk<U+00E4>se Ein normales Br<U+00F6>tchen mit Salami und Leberwurst	3	50	7.5	8	3	1	0	1	1	1	8	7	7.5	0.8	1	25	125	25	Congruent	0	1	1	7	4	3	1	7	7	0	NA	7	7	7	4	NA	1	1.7862	1786.2	Fair	2	8	9	3	1.41667	3.7	3	3.30769
17_DG	7	Ein Sonnenblumen/K<U+00F6>rnerbr<U+00F6>tchen mit Schmierk<U+00E4>se Ein normales Br<U+00F6>tchen mit Salami und Leberwurst	3	50	7.5	8	3	1	0	1	1	1	8	7	7.5	0.8	1	25	126	26	Incongruent	1	3	0	1	6	-5	0	11	8	3	1	8	6	11	1	0	1	0.9363	936.3	Unfair	0	0	3	7	1.41667	3.7	3	3.30769
17_DG	7	Ein Sonnenblumen/K<U+00F6>rnerbr<U+00F6>tchen mit Schmierk<U+00E4>se Ein normales Br<U+00F6>tchen mit Salami und Leberwurst	3	50	7.5	8	3	1	0	1	1	1	8	7	7.5	0.8	1	25	127	26	Incongruent	1	3	0	5	7	-2	0	7	6	1	1	6	7	7	5	0	1	1.337	1337	Unfair	0	0	3	7	1.41667	3.7	3	3.30769
17_DG	7	Ein Sonnenblumen/K<U+00F6>rnerbr<U+00F6>tchen mit Schmierk<U+00E4>se Ein normales Br<U+00F6>tchen mit Salami und Leberwurst	3	50	7.5	8	3	1	0	1	1	1	8	7	7.5	0.8	1	25	128	26	Incongruent	1	2	1	4	5	-1	0	9	5	4	1	9	4	5	5	1	0	1.5751	1575.1	Unfair	0	0	3	7	1.41667	3.7	3	3.30769
17_DG	7	Ein Sonnenblumen/K<U+00F6>rnerbr<U+00F6>tchen mit Schmierk<U+00E4>se Ein normales Br<U+00F6>tchen mit Salami und Leberwurst	3	50	7.5	8	3	1	0	1	1	1	8	7	7.5	0.8	1	25	129	26	Congruent	0	2	1	5	4	1	1	6	6	0	NA	6	5	6	4	NA	1	1.124	1124	Unfair	0	0	3	7	1.41667	3.7	3	3.30769
17_DG	7	Ein Sonnenblumen/K<U+00F6>rnerbr<U+00F6>tchen mit Schmierk<U+00E4>se Ein normales Br<U+00F6>tchen mit Salami und Leberwurst	3	50	7.5	8	3	1	0	1	1	1	8	7	7.5	0.8	1	25	130	26	Congruent	0	3	0	1	2	-1	0	7	7	0	NA	7	2	7	1	NA	1	1.5341	1534.1	Unfair	0	0	3	7	1.41667	3.7	3	3.30769
17_DG	7	Ein Sonnenblumen/K<U+00F6>rnerbr<U+00F6>tchen mit Schmierk<U+00E4>se Ein normales Br<U+00F6>tchen mit Salami und Leberwurst	3	50	7.5	8	3	1	0	1	1	1	8	7	7.5	0.8	1	25	131	27	Congruent	0	3	0	1	4	-3	0	1	7	-6	0	7	4	1	1	1	1	2.6029	2602.9	Neutral	1	4	7	5	1.41667	3.7	3	3.30769
17_DG	7	Ein Sonnenblumen/K<U+00F6>rnerbr<U+00F6>tchen mit Schmierk<U+00E4>se Ein normales Br<U+00F6>tchen mit Salami und Leberwurst	3	50	7.5	8	3	1	0	1	1	1	8	7	7.5	0.8	1	25	132	27	Incongruent	1	1	1	7	5	2	1	8	11	-3	0	8	7	11	5	0	1	2.4335	2433.5	Neutral	1	4	7	5	1.41667	3.7	3	3.30769
17_DG	7	Ein Sonnenblumen/K<U+00F6>rnerbr<U+00F6>tchen mit Schmierk<U+00E4>se Ein normales Br<U+00F6>tchen mit Salami und Leberwurst	3	50	7.5	8	3	1	0	1	1	1	8	7	7.5	0.8	1	25	133	27	Incongruent	1	2	1	4	5	-1	0	9	5	4	1	9	4	5	5	1	0	3.2067	3206.7	Neutral	1	4	7	5	1.41667	3.7	3	3.30769
17_DG	7	Ein Sonnenblumen/K<U+00F6>rnerbr<U+00F6>tchen mit Schmierk<U+00E4>se Ein normales Br<U+00F6>tchen mit Salami und Leberwurst	3	50	7.5	8	3	1	0	1	1	1	8	7	7.5	0.8	1	25	134	27	Congruent	0	2	1	5	1	4	1	7	1	6	1	7	5	1	1	1	1	1.9193	1919.3	Neutral	1	4	7	5	1.41667	3.7	3	3.30769
17_DG	7	Ein Sonnenblumen/K<U+00F6>rnerbr<U+00F6>tchen mit Schmierk<U+00E4>se Ein normales Br<U+00F6>tchen mit Salami und Leberwurst	3	50	7.5	8	3	1	0	1	1	1	8	7	7.5	0.8	1	25	135	27	Incongruent	1	2	1	8	1	7	1	8	9	-1	0	8	8	9	1	0	1	1.3873	1387.3	Neutral	1	4	7	5	1.41667	3.7	3	3.30769
17_DG	7	Ein Sonnenblumen/K<U+00F6>rnerbr<U+00F6>tchen mit Schmierk<U+00E4>se Ein normales Br<U+00F6>tchen mit Salami und Leberwurst	3	50	7.5	8	3	1	0	1	1	1	8	7	7.5	0.8	1	25	136	28	Incongruent	1	1	1	7	8	-1	0	8	7	1	1	8	7	7	8	1	0	1.116	1116	Unfair	0	1	5	6	1.41667	3.7	3	3.30769
17_DG	7	Ein Sonnenblumen/K<U+00F6>rnerbr<U+00F6>tchen mit Schmierk<U+00E4>se Ein normales Br<U+00F6>tchen mit Salami und Leberwurst	3	50	7.5	8	3	1	0	1	1	1	8	7	7.5	0.8	1	25	137	28	Congruent	0	2	1	2	7	-5	0	5	6	-1	0	5	2	6	7	0	0	1.9929	1992.9	Unfair	0	1	5	6	1.41667	3.7	3	3.30769
17_DG	7	Ein Sonnenblumen/K<U+00F6>rnerbr<U+00F6>tchen mit Schmierk<U+00E4>se Ein normales Br<U+00F6>tchen mit Salami und Leberwurst	3	50	7.5	8	3	1	0	1	1	1	8	7	7.5	0.8	1	25	138	28	Incongruent	1	1	1	9	5	4	1	5	6	-1	0	5	9	6	5	0	1	2.2019	2201.9	Unfair	0	1	5	6	1.41667	3.7	3	3.30769
17_DG	7	Ein Sonnenblumen/K<U+00F6>rnerbr<U+00F6>tchen mit Schmierk<U+00E4>se Ein normales Br<U+00F6>tchen mit Salami und Leberwurst	3	50	7.5	8	3	1	0	1	1	1	8	7	7.5	0.8	1	25	139	28	Congruent	0	3	0	8	5	3	1	7	6	1	1	6	5	7	8	0	0	2.3116	2311.6	Unfair	0	1	5	6	1.41667	3.7	3	3.30769
17_DG	7	Ein Sonnenblumen/K<U+00F6>rnerbr<U+00F6>tchen mit Schmierk<U+00E4>se Ein normales Br<U+00F6>tchen mit Salami und Leberwurst	3	50	7.5	8	3	1	0	1	1	1	8	7	7.5	0.8	1	25	140	28	Incongruent	1	2	1	9	5	4	1	6	7	-1	0	6	9	7	5	0	1	2.3208	2320.8	Unfair	0	1	5	6	1.41667	3.7	3	3.30769
17_DG	7	Ein Sonnenblumen/K<U+00F6>rnerbr<U+00F6>tchen mit Schmierk<U+00E4>se Ein normales Br<U+00F6>tchen mit Salami und Leberwurst	3	50	7.5	8	3	1	0	1	1	1	8	7	7.5	0.8	1	25	141	29	Incongruent	1	4	0	9	4	5	1	5	10	-5	0	10	4	5	9	1	0	1.4749	1474.9	Neutral	1	4	8	5	1.41667	3.7	3	3.30769
17_DG	7	Ein Sonnenblumen/K<U+00F6>rnerbr<U+00F6>tchen mit Schmierk<U+00E4>se Ein normales Br<U+00F6>tchen mit Salami und Leberwurst	3	50	7.5	8	3	1	0	1	1	1	8	7	7.5	0.8	1	25	142	29	Congruent	0	3	0	9	7	2	1	8	5	3	1	5	7	8	9	0	0	1.5807	1580.7	Neutral	1	4	8	5	1.41667	3.7	3	3.30769
17_DG	7	Ein Sonnenblumen/K<U+00F6>rnerbr<U+00F6>tchen mit Schmierk<U+00E4>se Ein normales Br<U+00F6>tchen mit Salami und Leberwurst	3	50	7.5	8	3	1	0	1	1	1	8	7	7.5	0.8	1	25	143	29	Incongruent	1	3	0	5	4	1	1	6	10	-4	0	10	4	6	5	1	0	1.3329	1332.9	Neutral	1	4	8	5	1.41667	3.7	3	3.30769
17_DG	7	Ein Sonnenblumen/K<U+00F6>rnerbr<U+00F6>tchen mit Schmierk<U+00E4>se Ein normales Br<U+00F6>tchen mit Salami und Leberwurst	3	50	7.5	8	3	1	0	1	1	1	8	7	7.5	0.8	1	25	144	29	Incongruent	1	2	1	5	2	3	1	5	6	-1	0	5	5	6	2	0	1	1.9553	1955.3	Neutral	1	4	8	5	1.41667	3.7	3	3.30769
17_DG	7	Ein Sonnenblumen/K<U+00F6>rnerbr<U+00F6>tchen mit Schmierk<U+00E4>se Ein normales Br<U+00F6>tchen mit Salami und Leberwurst	3	50	7.5	8	3	1	0	1	1	1	8	7	7.5	0.8	1	25	145	29	Congruent	0	4	0	7	9	-2	0	6	6	0	NA	6	9	6	7	NA	1	1.9733	1973.3	Neutral	1	4	8	5	1.41667	3.7	3	3.30769
17_DG	7	Ein Sonnenblumen/K<U+00F6>rnerbr<U+00F6>tchen mit Schmierk<U+00E4>se Ein normales Br<U+00F6>tchen mit Salami und Leberwurst	3	50	7.5	8	3	1	0	1	1	1	8	7	7.5	0.8	1	25	146	30	Incongruent	1	2	1	2	6	-4	0	9	6	3	1	9	2	6	6	1	0	1.2881	1288.1	Unfair	0	3	5	5	1.41667	3.7	3	3.30769
17_DG	7	Ein Sonnenblumen/K<U+00F6>rnerbr<U+00F6>tchen mit Schmierk<U+00E4>se Ein normales Br<U+00F6>tchen mit Salami und Leberwurst	3	50	7.5	8	3	1	0	1	1	1	8	7	7.5	0.8	1	25	147	30	Incongruent	1	2	1	9	7	2	1	5	6	-1	0	5	9	6	7	0	1	1.7261	1726.1	Unfair	0	3	5	5	1.41667	3.7	3	3.30769
17_DG	7	Ein Sonnenblumen/K<U+00F6>rnerbr<U+00F6>tchen mit Schmierk<U+00E4>se Ein normales Br<U+00F6>tchen mit Salami und Leberwurst	3	50	7.5	8	3	1	0	1	1	1	8	7	7.5	0.8	1	25	148	30	Incongruent	1	4	0	3	9	-6	0	11	8	3	1	8	9	11	3	0	1	1.3087	1308.7	Unfair	0	3	5	5	1.41667	3.7	3	3.30769
17_DG	7	Ein Sonnenblumen/K<U+00F6>rnerbr<U+00F6>tchen mit Schmierk<U+00E4>se Ein normales Br<U+00F6>tchen mit Salami und Leberwurst	3	50	7.5	8	3	1	0	1	1	1	8	7	7.5	0.8	1	25	149	30	Congruent	0	3	0	2	3	-1	0	5	9	-4	0	9	3	5	2	1	1	1.1938	1193.8	Unfair	0	3	5	5	1.41667	3.7	3	3.30769
17_DG	7	Ein Sonnenblumen/K<U+00F6>rnerbr<U+00F6>tchen mit Schmierk<U+00E4>se Ein normales Br<U+00F6>tchen mit Salami und Leberwurst	3	50	7.5	8	3	1	0	1	1	1	8	7	7.5	0.8	1	25	150	30	Congruent	0	2	1	8	2	6	1	7	5	2	1	7	8	5	2	1	1	1.3294	1329.4	Unfair	0	3	5	5	1.41667	3.7	3	3.30769
17_DG	7	Ein Sonnenblumen/K<U+00F6>rnerbr<U+00F6>tchen mit Schmierk<U+00E4>se Ein normales Br<U+00F6>tchen mit Salami und Leberwurst	3	50	7.5	8	3	1	0	1	1	1	8	7	7.5	0.8	1	25	151	31	Incongruent	1	3	0	7	4	3	1	1	6	-5	0	6	4	1	7	1	0	2.4224	2422.4	Fair	2	6	7	5	1.41667	3.7	3	3.30769
17_DG	7	Ein Sonnenblumen/K<U+00F6>rnerbr<U+00F6>tchen mit Schmierk<U+00E4>se Ein normales Br<U+00F6>tchen mit Salami und Leberwurst	3	50	7.5	8	3	1	0	1	1	1	8	7	7.5	0.8	1	25	152	31	Incongruent	1	3	0	8	7	1	1	6	8	-2	0	8	7	6	8	1	0	2.7672	2767.2	Fair	2	6	7	5	1.41667	3.7	3	3.30769
17_DG	7	Ein Sonnenblumen/K<U+00F6>rnerbr<U+00F6>tchen mit Schmierk<U+00E4>se Ein normales Br<U+00F6>tchen mit Salami und Leberwurst	3	50	7.5	8	3	1	0	1	1	1	8	7	7.5	0.8	1	25	153	31	Incongruent	1	2	1	9	1	8	1	6	7	-1	0	6	9	7	1	0	1	0.8817	881.7	Fair	2	6	7	5	1.41667	3.7	3	3.30769
17_DG	7	Ein Sonnenblumen/K<U+00F6>rnerbr<U+00F6>tchen mit Schmierk<U+00E4>se Ein normales Br<U+00F6>tchen mit Salami und Leberwurst	3	50	7.5	8	3	1	0	1	1	1	8	7	7.5	0.8	1	25	154	31	Congruent	0	4	0	5	8	-3	0	5	7	-2	0	7	8	5	5	1	1	2.1543	2154.3	Fair	2	6	7	5	1.41667	3.7	3	3.30769
17_DG	7	Ein Sonnenblumen/K<U+00F6>rnerbr<U+00F6>tchen mit Schmierk<U+00E4>se Ein normales Br<U+00F6>tchen mit Salami und Leberwurst	3	50	7.5	8	3	1	0	1	1	1	8	7	7.5	0.8	1	25	155	31	Congruent	0	3	0	6	8	-2	0	6	7	-1	0	7	8	6	6	1	1	0.9178	917.8	Fair	2	6	7	5	1.41667	3.7	3	3.30769
17_DG	7	Ein Sonnenblumen/K<U+00F6>rnerbr<U+00F6>tchen mit Schmierk<U+00E4>se Ein normales Br<U+00F6>tchen mit Salami und Leberwurst	3	50	7.5	8	3	1	0	1	1	1	8	7	7.5	0.8	1	25	156	32	Congruent	0	2	1	7	1	6	1	6	1	5	1	6	7	1	1	1	1	1.0483	1048.3	Unfair	0	2	3	6	1.41667	3.7	3	3.30769
17_DG	7	Ein Sonnenblumen/K<U+00F6>rnerbr<U+00F6>tchen mit Schmierk<U+00E4>se Ein normales Br<U+00F6>tchen mit Salami und Leberwurst	3	50	7.5	8	3	1	0	1	1	1	8	7	7.5	0.8	1	25	157	32	Incongruent	1	4	0	5	8	-3	0	11	7	4	1	7	8	11	5	0	1	1.7385	1738.5	Unfair	0	2	3	6	1.41667	3.7	3	3.30769
17_DG	7	Ein Sonnenblumen/K<U+00F6>rnerbr<U+00F6>tchen mit Schmierk<U+00E4>se Ein normales Br<U+00F6>tchen mit Salami und Leberwurst	3	50	7.5	8	3	1	0	1	1	1	8	7	7.5	0.8	1	25	158	32	Congruent	0	3	0	3	6	-3	0	1	6	-5	0	6	6	1	3	1	1	1.3547	1354.7	Unfair	0	2	3	6	1.41667	3.7	3	3.30769
17_DG	7	Ein Sonnenblumen/K<U+00F6>rnerbr<U+00F6>tchen mit Schmierk<U+00E4>se Ein normales Br<U+00F6>tchen mit Salami und Leberwurst	3	50	7.5	8	3	1	0	1	1	1	8	7	7.5	0.8	1	25	159	32	Incongruent	1	3	0	3	5	-2	0	7	5	2	1	5	5	7	3	0	1	1.5605	1560.5	Unfair	0	2	3	6	1.41667	3.7	3	3.30769
17_DG	7	Ein Sonnenblumen/K<U+00F6>rnerbr<U+00F6>tchen mit Schmierk<U+00E4>se Ein normales Br<U+00F6>tchen mit Salami und Leberwurst	3	50	7.5	8	3	1	0	1	1	1	8	7	7.5	0.8	1	25	160	32	Incongruent	1	2	1	6	1	5	1	6	11	-5	0	6	6	11	1	0	1	3.2534	3253.4	Unfair	0	2	3	6	1.41667	3.7	3	3.30769
17_DG	7	Ein Sonnenblumen/K<U+00F6>rnerbr<U+00F6>tchen mit Schmierk<U+00E4>se Ein normales Br<U+00F6>tchen mit Salami und Leberwurst	3	50	7.5	8	3	1	0	1	1	1	8	7	7.5	0.8	1	25	161	33	Incongruent	1	1	1	4	6	-2	0	9	6	3	1	9	4	6	6	1	0	2.2907	2290.7	Fair	2	7	7	5	1.41667	3.7	3	3.30769
17_DG	7	Ein Sonnenblumen/K<U+00F6>rnerbr<U+00F6>tchen mit Schmierk<U+00E4>se Ein normales Br<U+00F6>tchen mit Salami und Leberwurst	3	50	7.5	8	3	1	0	1	1	1	8	7	7.5	0.8	1	25	162	33	Congruent	0	4	0	1	6	-5	0	7	7	0	NA	7	6	7	1	NA	1	2.1281	2128.1	Fair	2	7	7	5	1.41667	3.7	3	3.30769
17_DG	7	Ein Sonnenblumen/K<U+00F6>rnerbr<U+00F6>tchen mit Schmierk<U+00E4>se Ein normales Br<U+00F6>tchen mit Salami und Leberwurst	3	50	7.5	8	3	1	0	1	1	1	8	7	7.5	0.8	1	25	163	33	Incongruent	1	2	1	8	4	4	1	7	9	-2	0	7	8	9	4	0	1	1.8828	1882.8	Fair	2	7	7	5	1.41667	3.7	3	3.30769
17_DG	7	Ein Sonnenblumen/K<U+00F6>rnerbr<U+00F6>tchen mit Schmierk<U+00E4>se Ein normales Br<U+00F6>tchen mit Salami und Leberwurst	3	50	7.5	8	3	1	0	1	1	1	8	7	7.5	0.8	1	25	164	33	Congruent	0	2	1	7	3	4	1	6	5	1	1	6	7	5	3	1	1	2.3261	2326.1	Fair	2	7	7	5	1.41667	3.7	3	3.30769
17_DG	7	Ein Sonnenblumen/K<U+00F6>rnerbr<U+00F6>tchen mit Schmierk<U+00E4>se Ein normales Br<U+00F6>tchen mit Salami und Leberwurst	3	50	7.5	8	3	1	0	1	1	1	8	7	7.5	0.8	1	25	165	33	Incongruent	1	1	1	7	2	5	1	7	8	-1	0	7	7	8	2	0	1	1.1698	1169.8	Fair	2	7	7	5	1.41667	3.7	3	3.30769
17_DG	7	Ein Sonnenblumen/K<U+00F6>rnerbr<U+00F6>tchen mit Schmierk<U+00E4>se Ein normales Br<U+00F6>tchen mit Salami und Leberwurst	3	50	7.5	8	3	1	0	1	1	1	8	7	7.5	0.8	1	25	166	34	Congruent	0	1	1	9	2	7	1	11	6	5	1	11	9	6	2	1	1	2.8669	2866.9	Unfair	0	0	1	6	1.41667	3.7	3	3.30769
17_DG	7	Ein Sonnenblumen/K<U+00F6>rnerbr<U+00F6>tchen mit Schmierk<U+00E4>se Ein normales Br<U+00F6>tchen mit Salami und Leberwurst	3	50	7.5	8	3	1	0	1	1	1	8	7	7.5	0.8	1	25	167	34	Congruent	0	3	0	2	1	1	1	5	4	1	1	4	1	5	2	0	0	1.1771	1177.1	Unfair	0	0	1	6	1.41667	3.7	3	3.30769
17_DG	7	Ein Sonnenblumen/K<U+00F6>rnerbr<U+00F6>tchen mit Schmierk<U+00E4>se Ein normales Br<U+00F6>tchen mit Salami und Leberwurst	3	50	7.5	8	3	1	0	1	1	1	8	7	7.5	0.8	1	25	168	34	Incongruent	1	3	0	4	7	-3	0	6	1	5	1	1	7	6	4	0	1	1.9502	1950.2	Unfair	0	0	1	6	1.41667	3.7	3	3.30769
17_DG	7	Ein Sonnenblumen/K<U+00F6>rnerbr<U+00F6>tchen mit Schmierk<U+00E4>se Ein normales Br<U+00F6>tchen mit Salami und Leberwurst	3	50	7.5	8	3	1	0	1	1	1	8	7	7.5	0.8	1	25	169	34	Incongruent	1	1	1	7	2	5	1	7	8	-1	0	7	7	8	2	0	1	1.5316	1531.6	Unfair	0	0	1	6	1.41667	3.7	3	3.30769
17_DG	7	Ein Sonnenblumen/K<U+00F6>rnerbr<U+00F6>tchen mit Schmierk<U+00E4>se Ein normales Br<U+00F6>tchen mit Salami und Leberwurst	3	50	7.5	8	3	1	0	1	1	1	8	7	7.5	0.8	1	25	170	34	Incongruent	1	3	0	5	7	-2	0	7	6	1	1	6	7	7	5	0	1	2.3889	2388.9	Unfair	0	0	1	6	1.41667	3.7	3	3.30769
17_DG	7	Ein Sonnenblumen/K<U+00F6>rnerbr<U+00F6>tchen mit Schmierk<U+00E4>se Ein normales Br<U+00F6>tchen mit Salami und Leberwurst	3	50	7.5	8	3	1	0	1	1	1	8	7	7.5	0.8	1	25	171	35	Congruent	0	NA	NA	5	8	-3	0	6	8	-2	0	NA	NA	NA	NA	NA	NA	-0.001	-1	Neutral	1	4	7	5	1.41667	3.7	3	3.30769
17_DG	7	Ein Sonnenblumen/K<U+00F6>rnerbr<U+00F6>tchen mit Schmierk<U+00E4>se Ein normales Br<U+00F6>tchen mit Salami und Leberwurst	3	50	7.5	8	3	1	0	1	1	1	8	7	7.5	0.8	1	25	172	35	Incongruent	1	2	1	4	7	-3	0	9	6	3	1	9	4	6	7	1	0	1.2784	1278.4	Neutral	1	4	7	5	1.41667	3.7	3	3.30769
17_DG	7	Ein Sonnenblumen/K<U+00F6>rnerbr<U+00F6>tchen mit Schmierk<U+00E4>se Ein normales Br<U+00F6>tchen mit Salami und Leberwurst	3	50	7.5	8	3	1	0	1	1	1	8	7	7.5	0.8	1	25	173	35	Congruent	0	2	1	4	2	2	1	6	6	0	NA	6	4	6	2	NA	1	1.052	1052	Neutral	1	4	7	5	1.41667	3.7	3	3.30769
17_DG	7	Ein Sonnenblumen/K<U+00F6>rnerbr<U+00F6>tchen mit Schmierk<U+00E4>se Ein normales Br<U+00F6>tchen mit Salami und Leberwurst	3	50	7.5	8	3	1	0	1	1	1	8	7	7.5	0.8	1	25	174	35	Incongruent	1	2	1	7	9	-2	0	7	5	2	1	7	7	5	9	1	0	1.3008	1300.8	Neutral	1	4	7	5	1.41667	3.7	3	3.30769
17_DG	7	Ein Sonnenblumen/K<U+00F6>rnerbr<U+00F6>tchen mit Schmierk<U+00E4>se Ein normales Br<U+00F6>tchen mit Salami und Leberwurst	3	50	7.5	8	3	1	0	1	1	1	8	7	7.5	0.8	1	25	175	35	Incongruent	1	3	0	1	5	-4	0	9	8	1	1	8	5	9	1	0	1	2.2104	2210.4	Neutral	1	4	7	5	1.41667	3.7	3	3.30769
17_DG	7	Ein Sonnenblumen/K<U+00F6>rnerbr<U+00F6>tchen mit Schmierk<U+00E4>se Ein normales Br<U+00F6>tchen mit Salami und Leberwurst	3	50	7.5	8	3	1	0	1	1	1	8	7	7.5	0.8	1	25	176	35	Payoff_trial	0	3	0	1	2	-1	0	1	5	-4	0	5	2	1	1	1	1	2.4192	2419.2	Neutral	1	4	7	5	1.41667	3.7	3	3.30769
17_DG	7	Ein Sonnenblumen/K<U+00F6>rnerbr<U+00F6>tchen mit Schmierk<U+00E4>se Ein normales Br<U+00F6>tchen mit Salami und Leberwurst	3	50	7.5	8	3	1	0	1	1	1	8	7	7.5	0.8	1	25	177	36	Incongruent	1	2	1	8	4	4	1	7	8	-1	0	7	8	8	4	0	1	3.3803	3380.3	Unfair	0	1	3	6	1.41667	3.7	3	3.30769
17_DG	7	Ein Sonnenblumen/K<U+00F6>rnerbr<U+00F6>tchen mit Schmierk<U+00E4>se Ein normales Br<U+00F6>tchen mit Salami und Leberwurst	3	50	7.5	8	3	1	0	1	1	1	8	7	7.5	0.8	1	25	178	36	Incongruent	1	1	1	3	4	-1	0	7	6	1	1	7	3	6	4	1	0	1.525	1525	Unfair	0	1	3	6	1.41667	3.7	3	3.30769
17_DG	7	Ein Sonnenblumen/K<U+00F6>rnerbr<U+00F6>tchen mit Schmierk<U+00E4>se Ein normales Br<U+00F6>tchen mit Salami und Leberwurst	3	50	7.5	8	3	1	0	1	1	1	8	7	7.5	0.8	1	25	179	36	Congruent	0	3	0	6	1	5	1	6	3	3	1	3	1	6	6	0	0	0.8312	831.2	Unfair	0	1	3	6	1.41667	3.7	3	3.30769
17_DG	7	Ein Sonnenblumen/K<U+00F6>rnerbr<U+00F6>tchen mit Schmierk<U+00E4>se Ein normales Br<U+00F6>tchen mit Salami und Leberwurst	3	50	7.5	8	3	1	0	1	1	1	8	7	7.5	0.8	1	25	180	36	Incongruent	1	3	0	4	1	3	1	2	7	-5	0	7	1	2	4	1	0	0.7613	761.3	Unfair	0	1	3	6	1.41667	3.7	3	3.30769
17_DG	7	Ein Sonnenblumen/K<U+00F6>rnerbr<U+00F6>tchen mit Schmierk<U+00E4>se Ein normales Br<U+00F6>tchen mit Salami und Leberwurst	3	50	7.5	8	3	1	0	1	1	1	8	7	7.5	0.8	1	25	181	36	Congruent	0	4	0	4	9	-5	0	6	7	-1	0	7	9	6	4	1	1	1.7338	1733.8	Unfair	0	1	3	6	1.41667	3.7	3	3.30769
17_DG	7	Ein Sonnenblumen/K<U+00F6>rnerbr<U+00F6>tchen mit Schmierk<U+00E4>se Ein normales Br<U+00F6>tchen mit Salami und Leberwurst	3	50	7.5	8	3	1	0	1	1	1	8	7	7.5	0.8	1	25	182	36	Payoff_trial	0	3	0	2	3	-1	0	7	5	2	1	5	3	7	2	0	1	1.7796	1779.6	Unfair	0	1	3	6	1.41667	3.7	3	3.30769
18_DG	8	Vollkornbrot mit Butter und Ziegenk<U+00E4>se Dazu zwei Gl<U+00E4>ser Milch	4	10	7	6	2	3	1	2	3	0	6	4	5	1.8	1	30	1	1	Incongruent	1	2	1	9	2	7	1	6	7	-1	0	6	9	7	2	0	1	2.8342	2834.2	Fair	2	6	4	3	2.33333	3.1	2.6	4.23077
18_DG	8	Vollkornbrot mit Butter und Ziegenk<U+00E4>se Dazu zwei Gl<U+00E4>ser Milch	4	10	7	6	2	3	1	2	3	0	6	4	5	1.8	1	30	2	1	Incongruent	1	4	0	2	8	-6	0	10	8	2	1	8	8	10	2	0	1	2.772	2772	Fair	2	6	4	3	2.33333	3.1	2.6	4.23077
18_DG	8	Vollkornbrot mit Butter und Ziegenk<U+00E4>se Dazu zwei Gl<U+00E4>ser Milch	4	10	7	6	2	3	1	2	3	0	6	4	5	1.8	1	30	3	1	Incongruent	1	NA	NA	5	4	1	1	9	10	-1	0	NA	NA	NA	NA	NA	NA	-0.001	-1	Fair	2	6	4	3	2.33333	3.1	2.6	4.23077
18_DG	8	Vollkornbrot mit Butter und Ziegenk<U+00E4>se Dazu zwei Gl<U+00E4>ser Milch	4	10	7	6	2	3	1	2	3	0	6	4	5	1.8	1	30	4	1	Congruent	0	4	0	2	10	-8	0	9	9	0	NA	9	10	9	2	NA	1	1.1403	1140.3	Fair	2	6	4	3	2.33333	3.1	2.6	4.23077
18_DG	8	Vollkornbrot mit Butter und Ziegenk<U+00E4>se Dazu zwei Gl<U+00E4>ser Milch	4	10	7	6	2	3	1	2	3	0	6	4	5	1.8	1	30	5	1	Congruent	0	2	1	8	7	1	1	9	5	4	1	9	8	5	7	1	1	2.1575	2157.5	Fair	2	6	4	3	2.33333	3.1	2.6	4.23077
18_DG	8	Vollkornbrot mit Butter und Ziegenk<U+00E4>se Dazu zwei Gl<U+00E4>ser Milch	4	10	7	6	2	3	1	2	3	0	6	4	5	1.8	1	30	6	2	Congruent	0	4	0	2	8	-6	0	7	7	0	NA	7	8	7	2	NA	1	1.5943	1594.3	Neutral	1	4	3	3	2.33333	3.1	2.6	4.23077
18_DG	8	Vollkornbrot mit Butter und Ziegenk<U+00E4>se Dazu zwei Gl<U+00E4>ser Milch	4	10	7	6	2	3	1	2	3	0	6	4	5	1.8	1	30	7	2	Incongruent	1	2	1	4	6	-2	0	8	5	3	1	8	4	5	6	1	0	2.1256	2125.6	Neutral	1	4	3	3	2.33333	3.1	2.6	4.23077
18_DG	8	Vollkornbrot mit Butter und Ziegenk<U+00E4>se Dazu zwei Gl<U+00E4>ser Milch	4	10	7	6	2	3	1	2	3	0	6	4	5	1.8	1	30	8	2	Incongruent	1	3	0	5	7	-2	0	7	6	1	1	6	7	7	5	0	1	2.9051	2905.1	Neutral	1	4	3	3	2.33333	3.1	2.6	4.23077
18_DG	8	Vollkornbrot mit Butter und Ziegenk<U+00E4>se Dazu zwei Gl<U+00E4>ser Milch	4	10	7	6	2	3	1	2	3	0	6	4	5	1.8	1	30	9	2	Incongruent	1	2	1	8	7	1	1	9	10	-1	0	9	8	10	7	0	1	3.4136	3413.6	Neutral	1	4	3	3	2.33333	3.1	2.6	4.23077
18_DG	8	Vollkornbrot mit Butter und Ziegenk<U+00E4>se Dazu zwei Gl<U+00E4>ser Milch	4	10	7	6	2	3	1	2	3	0	6	4	5	1.8	1	30	10	2	Congruent	0	2	1	10	3	7	1	8	7	1	1	8	10	7	3	1	1	1.0091	1009.1	Neutral	1	4	3	3	2.33333	3.1	2.6	4.23077
18_DG	8	Vollkornbrot mit Butter und Ziegenk<U+00E4>se Dazu zwei Gl<U+00E4>ser Milch	4	10	7	6	2	3	1	2	3	0	6	4	5	1.8	1	30	11	3	Incongruent	1	3	0	2	10	-8	0	9	8	1	1	8	10	9	2	0	1	1.3977	1397.7	Fair	2	5	5	3	2.33333	3.1	2.6	4.23077
18_DG	8	Vollkornbrot mit Butter und Ziegenk<U+00E4>se Dazu zwei Gl<U+00E4>ser Milch	4	10	7	6	2	3	1	2	3	0	6	4	5	1.8	1	30	12	3	Congruent	0	2	1	10	2	8	1	9	8	1	1	9	10	8	2	1	1	0.9075	907.5	Fair	2	5	5	3	2.33333	3.1	2.6	4.23077
18_DG	8	Vollkornbrot mit Butter und Ziegenk<U+00E4>se Dazu zwei Gl<U+00E4>ser Milch	4	10	7	6	2	3	1	2	3	0	6	4	5	1.8	1	30	13	3	Congruent	0	4	0	3	11	-8	0	8	10	-2	0	10	11	8	3	1	1	1.5748	1574.8	Fair	2	5	5	3	2.33333	3.1	2.6	4.23077
18_DG	8	Vollkornbrot mit Butter und Ziegenk<U+00E4>se Dazu zwei Gl<U+00E4>ser Milch	4	10	7	6	2	3	1	2	3	0	6	4	5	1.8	1	30	14	3	Incongruent	1	2	1	4	3	1	1	6	7	-1	0	6	4	7	3	0	1	1.87	1870	Fair	2	5	5	3	2.33333	3.1	2.6	4.23077
18_DG	8	Vollkornbrot mit Butter und Ziegenk<U+00E4>se Dazu zwei Gl<U+00E4>ser Milch	4	10	7	6	2	3	1	2	3	0	6	4	5	1.8	1	30	15	3	Incongruent	1	3	0	5	9	-4	0	9	7	2	1	7	9	9	5	0	1	1.7306	1730.6	Fair	2	5	5	3	2.33333	3.1	2.6	4.23077
18_DG	8	Vollkornbrot mit Butter und Ziegenk<U+00E4>se Dazu zwei Gl<U+00E4>ser Milch	4	10	7	6	2	3	1	2	3	0	6	4	5	1.8	1	30	16	4	Congruent	0	4	0	1	9	-8	0	5	9	-4	0	9	9	5	1	1	1	1.2868	1286.8	Unfair	0	2	2	3	2.33333	3.1	2.6	4.23077
18_DG	8	Vollkornbrot mit Butter und Ziegenk<U+00E4>se Dazu zwei Gl<U+00E4>ser Milch	4	10	7	6	2	3	1	2	3	0	6	4	5	1.8	1	30	17	4	Incongruent	1	3	0	3	5	-2	0	8	7	1	1	7	5	8	3	0	1	1.8599	1859.9	Unfair	0	2	2	3	2.33333	3.1	2.6	4.23077
18_DG	8	Vollkornbrot mit Butter und Ziegenk<U+00E4>se Dazu zwei Gl<U+00E4>ser Milch	4	10	7	6	2	3	1	2	3	0	6	4	5	1.8	1	30	18	4	Incongruent	1	4	0	7	10	-3	0	9	8	1	1	8	10	9	7	0	1	1.127	1127	Unfair	0	2	2	3	2.33333	3.1	2.6	4.23077
18_DG	8	Vollkornbrot mit Butter und Ziegenk<U+00E4>se Dazu zwei Gl<U+00E4>ser Milch	4	10	7	6	2	3	1	2	3	0	6	4	5	1.8	1	30	19	4	Congruent	0	4	0	4	10	-6	0	8	9	-1	0	9	10	8	4	1	1	1.2368	1236.8	Unfair	0	2	2	3	2.33333	3.1	2.6	4.23077
18_DG	8	Vollkornbrot mit Butter und Ziegenk<U+00E4>se Dazu zwei Gl<U+00E4>ser Milch	4	10	7	6	2	3	1	2	3	0	6	4	5	1.8	1	30	20	4	Incongruent	1	3	0	3	5	-2	0	9	5	4	1	5	5	9	3	0	1	2.6672	2667.2	Unfair	0	2	2	3	2.33333	3.1	2.6	4.23077
18_DG	8	Vollkornbrot mit Butter und Ziegenk<U+00E4>se Dazu zwei Gl<U+00E4>ser Milch	4	10	7	6	2	3	1	2	3	0	6	4	5	1.8	1	30	21	5	Incongruent	1	2	1	10	3	7	1	7	8	-1	0	7	10	8	3	0	1	1.9115	1911.5	Fair	2	6	6	3	2.33333	3.1	2.6	4.23077
18_DG	8	Vollkornbrot mit Butter und Ziegenk<U+00E4>se Dazu zwei Gl<U+00E4>ser Milch	4	10	7	6	2	3	1	2	3	0	6	4	5	1.8	1	30	22	5	Incongruent	1	3	0	4	3	1	1	7	8	-1	0	8	3	7	4	1	0	1.846	1846	Fair	2	6	6	3	2.33333	3.1	2.6	4.23077
18_DG	8	Vollkornbrot mit Butter und Ziegenk<U+00E4>se Dazu zwei Gl<U+00E4>ser Milch	4	10	7	6	2	3	1	2	3	0	6	4	5	1.8	1	30	23	5	Congruent	0	2	1	7	3	4	1	8	8	0	NA	8	7	8	3	NA	1	1.7134	1713.4	Fair	2	6	6	3	2.33333	3.1	2.6	4.23077
18_DG	8	Vollkornbrot mit Butter und Ziegenk<U+00E4>se Dazu zwei Gl<U+00E4>ser Milch	4	10	7	6	2	3	1	2	3	0	6	4	5	1.8	1	30	24	5	Congruent	0	1	1	8	6	2	1	9	7	2	1	9	8	7	6	1	1	1.7583	1758.3	Fair	2	6	6	3	2.33333	3.1	2.6	4.23077
18_DG	8	Vollkornbrot mit Butter und Ziegenk<U+00E4>se Dazu zwei Gl<U+00E4>ser Milch	4	10	7	6	2	3	1	2	3	0	6	4	5	1.8	1	30	25	5	Incongruent	1	2	1	1	4	-3	0	9	7	2	1	9	1	7	4	1	0	3.1684	3168.4	Fair	2	6	6	3	2.33333	3.1	2.6	4.23077
18_DG	8	Vollkornbrot mit Butter und Ziegenk<U+00E4>se Dazu zwei Gl<U+00E4>ser Milch	4	10	7	6	2	3	1	2	3	0	6	4	5	1.8	1	30	26	6	Incongruent	1	3	0	5	10	-5	0	8	6	2	1	6	10	8	5	0	1	1.9574	1957.4	Neutral	1	4	4	3	2.33333	3.1	2.6	4.23077
18_DG	8	Vollkornbrot mit Butter und Ziegenk<U+00E4>se Dazu zwei Gl<U+00E4>ser Milch	4	10	7	6	2	3	1	2	3	0	6	4	5	1.8	1	30	27	6	Congruent	0	2	1	9	5	4	1	8	5	3	1	8	9	5	5	1	1	1.8944	1894.4	Neutral	1	4	4	3	2.33333	3.1	2.6	4.23077
18_DG	8	Vollkornbrot mit Butter und Ziegenk<U+00E4>se Dazu zwei Gl<U+00E4>ser Milch	4	10	7	6	2	3	1	2	3	0	6	4	5	1.8	1	30	28	6	Incongruent	1	3	0	3	10	-7	0	9	7	2	1	7	10	9	3	0	1	1.0842	1084.2	Neutral	1	4	4	3	2.33333	3.1	2.6	4.23077
18_DG	8	Vollkornbrot mit Butter und Ziegenk<U+00E4>se Dazu zwei Gl<U+00E4>ser Milch	4	10	7	6	2	3	1	2	3	0	6	4	5	1.8	1	30	29	6	Incongruent	1	NA	NA	8	9	-1	0	9	6	3	1	NA	NA	NA	NA	NA	NA	-0.001	-1	Neutral	1	4	4	3	2.33333	3.1	2.6	4.23077
18_DG	8	Vollkornbrot mit Butter und Ziegenk<U+00E4>se Dazu zwei Gl<U+00E4>ser Milch	4	10	7	6	2	3	1	2	3	0	6	4	5	1.8	1	30	30	6	Congruent	0	4	0	2	10	-8	0	7	10	-3	0	10	10	7	2	1	1	1.1675	1167.5	Neutral	1	4	4	3	2.33333	3.1	2.6	4.23077
18_DG	8	Vollkornbrot mit Butter und Ziegenk<U+00E4>se Dazu zwei Gl<U+00E4>ser Milch	4	10	7	6	2	3	1	2	3	0	6	4	5	1.8	1	30	31	7	Congruent	0	3	0	5	9	-4	0	8	9	-1	0	9	9	8	5	1	1	1.2498	1249.8	Fair	2	5	4	3	2.33333	3.1	2.6	4.23077
18_DG	8	Vollkornbrot mit Butter und Ziegenk<U+00E4>se Dazu zwei Gl<U+00E4>ser Milch	4	10	7	6	2	3	1	2	3	0	6	4	5	1.8	1	30	32	7	Incongruent	1	3	0	3	5	-2	0	8	7	1	1	7	5	8	3	0	1	2.8408	2840.8	Fair	2	5	4	3	2.33333	3.1	2.6	4.23077
18_DG	8	Vollkornbrot mit Butter und Ziegenk<U+00E4>se Dazu zwei Gl<U+00E4>ser Milch	4	10	7	6	2	3	1	2	3	0	6	4	5	1.8	1	30	33	7	Congruent	0	3	0	9	10	-1	0	8	9	-1	0	9	10	8	9	1	1	1.9244	1924.4	Fair	2	5	4	3	2.33333	3.1	2.6	4.23077
18_DG	8	Vollkornbrot mit Butter und Ziegenk<U+00E4>se Dazu zwei Gl<U+00E4>ser Milch	4	10	7	6	2	3	1	2	3	0	6	4	5	1.8	1	30	34	7	Incongruent	1	2	1	8	7	1	1	7	8	-1	0	7	8	8	7	0	1	2.0528	2052.8	Fair	2	5	4	3	2.33333	3.1	2.6	4.23077
18_DG	8	Vollkornbrot mit Butter und Ziegenk<U+00E4>se Dazu zwei Gl<U+00E4>ser Milch	4	10	7	6	2	3	1	2	3	0	6	4	5	1.8	1	30	35	7	Incongruent	1	2	1	4	3	1	1	6	8	-2	0	6	4	8	3	0	1	1.4456	1445.6	Fair	2	5	4	3	2.33333	3.1	2.6	4.23077
18_DG	8	Vollkornbrot mit Butter und Ziegenk<U+00E4>se Dazu zwei Gl<U+00E4>ser Milch	4	10	7	6	2	3	1	2	3	0	6	4	5	1.8	1	30	36	8	Congruent	0	4	0	3	10	-7	0	8	9	-1	0	9	10	8	3	1	1	1.6072	1607.2	Neutral	1	4	3	3	2.33333	3.1	2.6	4.23077
18_DG	8	Vollkornbrot mit Butter und Ziegenk<U+00E4>se Dazu zwei Gl<U+00E4>ser Milch	4	10	7	6	2	3	1	2	3	0	6	4	5	1.8	1	30	37	8	Incongruent	1	2	1	9	2	7	1	9	10	-1	0	9	9	10	2	0	1	1.068	1068	Neutral	1	4	3	3	2.33333	3.1	2.6	4.23077
18_DG	8	Vollkornbrot mit Butter und Ziegenk<U+00E4>se Dazu zwei Gl<U+00E4>ser Milch	4	10	7	6	2	3	1	2	3	0	6	4	5	1.8	1	30	38	8	Incongruent	1	2	1	9	4	5	1	6	7	-1	0	6	9	7	4	0	1	2.3123	2312.3	Neutral	1	4	3	3	2.33333	3.1	2.6	4.23077
18_DG	8	Vollkornbrot mit Butter und Ziegenk<U+00E4>se Dazu zwei Gl<U+00E4>ser Milch	4	10	7	6	2	3	1	2	3	0	6	4	5	1.8	1	30	39	8	Congruent	0	2	1	10	4	6	1	8	6	2	1	8	10	6	4	1	1	1.0526	1052.6	Neutral	1	4	3	3	2.33333	3.1	2.6	4.23077
18_DG	8	Vollkornbrot mit Butter und Ziegenk<U+00E4>se Dazu zwei Gl<U+00E4>ser Milch	4	10	7	6	2	3	1	2	3	0	6	4	5	1.8	1	30	40	8	Incongruent	1	2	1	9	8	1	1	8	9	-1	0	8	9	9	8	0	1	1.8422	1842.2	Neutral	1	4	3	3	2.33333	3.1	2.6	4.23077
18_DG	8	Vollkornbrot mit Butter und Ziegenk<U+00E4>se Dazu zwei Gl<U+00E4>ser Milch	4	10	7	6	2	3	1	2	3	0	6	4	5	1.8	1	30	41	9	Incongruent	1	3	0	3	10	-7	0	9	7	2	1	7	10	9	3	0	1	1.1999	1199.9	Fair	2	7	7	3	2.33333	3.1	2.6	4.23077
18_DG	8	Vollkornbrot mit Butter und Ziegenk<U+00E4>se Dazu zwei Gl<U+00E4>ser Milch	4	10	7	6	2	3	1	2	3	0	6	4	5	1.8	1	30	42	9	Congruent	0	2	1	10	4	6	1	7	5	2	1	7	10	5	4	1	1	1.2941	1294.1	Fair	2	7	7	3	2.33333	3.1	2.6	4.23077
18_DG	8	Vollkornbrot mit Butter und Ziegenk<U+00E4>se Dazu zwei Gl<U+00E4>ser Milch	4	10	7	6	2	3	1	2	3	0	6	4	5	1.8	1	30	43	9	Incongruent	1	2	1	10	3	7	1	7	8	-1	0	7	10	8	3	0	1	0.9421	942.1	Fair	2	7	7	3	2.33333	3.1	2.6	4.23077
18_DG	8	Vollkornbrot mit Butter und Ziegenk<U+00E4>se Dazu zwei Gl<U+00E4>ser Milch	4	10	7	6	2	3	1	2	3	0	6	4	5	1.8	1	30	44	9	Incongruent	1	2	1	4	2	2	1	6	7	-1	0	6	4	7	2	0	1	1.3993	1399.3	Fair	2	7	7	3	2.33333	3.1	2.6	4.23077
18_DG	8	Vollkornbrot mit Butter und Ziegenk<U+00E4>se Dazu zwei Gl<U+00E4>ser Milch	4	10	7	6	2	3	1	2	3	0	6	4	5	1.8	1	30	45	9	Congruent	0	3	0	4	10	-6	0	7	10	-3	0	10	10	7	4	1	1	0.8485	848.5	Fair	2	7	7	3	2.33333	3.1	2.6	4.23077
18_DG	8	Vollkornbrot mit Butter und Ziegenk<U+00E4>se Dazu zwei Gl<U+00E4>ser Milch	4	10	7	6	2	3	1	2	3	0	6	4	5	1.8	1	30	46	10	Incongruent	1	2	1	4	2	2	1	6	10	-4	0	6	4	10	2	0	1	1.889	1889	Neutral	1	4	3	3	2.33333	3.1	2.6	4.23077
18_DG	8	Vollkornbrot mit Butter und Ziegenk<U+00E4>se Dazu zwei Gl<U+00E4>ser Milch	4	10	7	6	2	3	1	2	3	0	6	4	5	1.8	1	30	47	10	Incongruent	1	3	0	7	10	-3	0	9	8	1	1	8	10	9	7	0	1	2.5047	2504.7	Neutral	1	4	3	3	2.33333	3.1	2.6	4.23077
18_DG	8	Vollkornbrot mit Butter und Ziegenk<U+00E4>se Dazu zwei Gl<U+00E4>ser Milch	4	10	7	6	2	3	1	2	3	0	6	4	5	1.8	1	30	48	10	Incongruent	1	3	0	5	10	-5	0	9	8	1	1	8	10	9	5	0	1	2.0527	2052.7	Neutral	1	4	3	3	2.33333	3.1	2.6	4.23077
18_DG	8	Vollkornbrot mit Butter und Ziegenk<U+00E4>se Dazu zwei Gl<U+00E4>ser Milch	4	10	7	6	2	3	1	2	3	0	6	4	5	1.8	1	30	49	10	Congruent	0	1	1	11	1	10	1	10	9	1	1	10	11	9	1	1	1	1.184	1184	Neutral	1	4	3	3	2.33333	3.1	2.6	4.23077
18_DG	8	Vollkornbrot mit Butter und Ziegenk<U+00E4>se Dazu zwei Gl<U+00E4>ser Milch	4	10	7	6	2	3	1	2	3	0	6	4	5	1.8	1	30	50	10	Congruent	0	2	1	8	5	3	1	9	9	0	NA	9	8	9	5	NA	1	2.2936	2293.6	Neutral	1	4	3	3	2.33333	3.1	2.6	4.23077
18_DG	8	Vollkornbrot mit Butter und Ziegenk<U+00E4>se Dazu zwei Gl<U+00E4>ser Milch	4	10	7	6	2	3	1	2	3	0	6	4	5	1.8	1	30	51	11	Incongruent	1	3	0	3	10	-7	0	10	7	3	1	7	10	10	3	0	1	1.1744	1174.4	Unfair	0	2	2	3	2.33333	3.1	2.6	4.23077
18_DG	8	Vollkornbrot mit Butter und Ziegenk<U+00E4>se Dazu zwei Gl<U+00E4>ser Milch	4	10	7	6	2	3	1	2	3	0	6	4	5	1.8	1	30	52	11	Congruent	0	4	0	3	11	-8	0	7	9	-2	0	9	11	7	3	1	1	1.6115	1611.5	Unfair	0	2	2	3	2.33333	3.1	2.6	4.23077
18_DG	8	Vollkornbrot mit Butter und Ziegenk<U+00E4>se Dazu zwei Gl<U+00E4>ser Milch	4	10	7	6	2	3	1	2	3	0	6	4	5	1.8	1	30	53	11	Congruent	0	4	0	3	11	-8	0	8	10	-2	0	10	11	8	3	1	1	0.992	992	Unfair	0	2	2	3	2.33333	3.1	2.6	4.23077
18_DG	8	Vollkornbrot mit Butter und Ziegenk<U+00E4>se Dazu zwei Gl<U+00E4>ser Milch	4	10	7	6	2	3	1	2	3	0	6	4	5	1.8	1	30	54	11	Incongruent	1	2	1	4	2	2	1	6	8	-2	0	6	4	8	2	0	1	2.0129	2012.9	Unfair	0	2	2	3	2.33333	3.1	2.6	4.23077
18_DG	8	Vollkornbrot mit Butter und Ziegenk<U+00E4>se Dazu zwei Gl<U+00E4>ser Milch	4	10	7	6	2	3	1	2	3	0	6	4	5	1.8	1	30	55	11	Incongruent	1	2	1	6	3	3	1	6	9	-3	0	6	6	9	3	0	1	1.6164	1616.4	Unfair	0	2	2	3	2.33333	3.1	2.6	4.23077
18_DG	8	Vollkornbrot mit Butter und Ziegenk<U+00E4>se Dazu zwei Gl<U+00E4>ser Milch	4	10	7	6	2	3	1	2	3	0	6	4	5	1.8	1	30	56	12	Incongruent	1	3	0	4	6	-2	0	9	7	2	1	7	6	9	4	0	1	2.6585	2658.5	Fair	2	8	7	3	2.33333	3.1	2.6	4.23077
18_DG	8	Vollkornbrot mit Butter und Ziegenk<U+00E4>se Dazu zwei Gl<U+00E4>ser Milch	4	10	7	6	2	3	1	2	3	0	6	4	5	1.8	1	30	57	12	Congruent	0	2	1	10	7	3	1	9	8	1	1	9	10	8	7	1	1	1.5412	1541.2	Fair	2	8	7	3	2.33333	3.1	2.6	4.23077
18_DG	8	Vollkornbrot mit Butter und Ziegenk<U+00E4>se Dazu zwei Gl<U+00E4>ser Milch	4	10	7	6	2	3	1	2	3	0	6	4	5	1.8	1	30	58	12	Incongruent	1	3	0	2	5	-3	0	8	6	2	1	6	5	8	2	0	1	0.9193	919.3	Fair	2	8	7	3	2.33333	3.1	2.6	4.23077
18_DG	8	Vollkornbrot mit Butter und Ziegenk<U+00E4>se Dazu zwei Gl<U+00E4>ser Milch	4	10	7	6	2	3	1	2	3	0	6	4	5	1.8	1	30	59	12	Congruent	0	1	1	10	2	8	1	9	8	1	1	9	10	8	2	1	1	1.1472	1147.2	Fair	2	8	7	3	2.33333	3.1	2.6	4.23077
18_DG	8	Vollkornbrot mit Butter und Ziegenk<U+00E4>se Dazu zwei Gl<U+00E4>ser Milch	4	10	7	6	2	3	1	2	3	0	6	4	5	1.8	1	30	60	12	Incongruent	1	1	1	6	3	3	1	6	8	-2	0	6	6	8	3	0	1	2.7271	2727.1	Fair	2	8	7	3	2.33333	3.1	2.6	4.23077
18_DG	8	Vollkornbrot mit Butter und Ziegenk<U+00E4>se Dazu zwei Gl<U+00E4>ser Milch	4	10	7	6	2	3	1	2	3	0	6	4	5	1.8	1	30	61	13	Incongruent	1	3	0	10	9	1	1	7	10	-3	0	10	9	7	10	1	0	1.658	1658	Unfair	0	0	2	3	2.33333	3.1	2.6	4.23077
18_DG	8	Vollkornbrot mit Butter und Ziegenk<U+00E4>se Dazu zwei Gl<U+00E4>ser Milch	4	10	7	6	2	3	1	2	3	0	6	4	5	1.8	1	30	62	13	Congruent	0	3	0	1	4	-3	0	5	7	-2	0	7	4	5	1	1	1	3.0024	3002.4	Unfair	0	0	2	3	2.33333	3.1	2.6	4.23077
18_DG	8	Vollkornbrot mit Butter und Ziegenk<U+00E4>se Dazu zwei Gl<U+00E4>ser Milch	4	10	7	6	2	3	1	2	3	0	6	4	5	1.8	1	30	63	13	Incongruent	1	2	1	6	2	4	1	5	8	-3	0	5	6	8	2	0	1	1.5318	1531.8	Unfair	0	0	2	3	2.33333	3.1	2.6	4.23077
18_DG	8	Vollkornbrot mit Butter und Ziegenk<U+00E4>se Dazu zwei Gl<U+00E4>ser Milch	4	10	7	6	2	3	1	2	3	0	6	4	5	1.8	1	30	64	13	Congruent	0	4	0	3	10	-7	0	9	10	-1	0	10	10	9	3	1	1	0.9824	982.4	Unfair	0	0	2	3	2.33333	3.1	2.6	4.23077
18_DG	8	Vollkornbrot mit Butter und Ziegenk<U+00E4>se Dazu zwei Gl<U+00E4>ser Milch	4	10	7	6	2	3	1	2	3	0	6	4	5	1.8	1	30	65	13	Incongruent	1	3	0	4	9	-5	0	7	6	1	1	6	9	7	4	0	1	0.9949	994.9	Unfair	0	0	2	3	2.33333	3.1	2.6	4.23077
18_DG	8	Vollkornbrot mit Butter und Ziegenk<U+00E4>se Dazu zwei Gl<U+00E4>ser Milch	4	10	7	6	2	3	1	2	3	0	6	4	5	1.8	1	30	66	14	Incongruent	1	3	0	4	9	-5	0	7	6	1	1	6	9	7	4	0	1	1.3029	1302.9	Neutral	1	4	4	3	2.33333	3.1	2.6	4.23077
18_DG	8	Vollkornbrot mit Butter und Ziegenk<U+00E4>se Dazu zwei Gl<U+00E4>ser Milch	4	10	7	6	2	3	1	2	3	0	6	4	5	1.8	1	30	67	14	Congruent	0	1	1	10	2	8	1	9	6	3	1	9	10	6	2	1	1	1.3006	1300.6	Neutral	1	4	4	3	2.33333	3.1	2.6	4.23077
18_DG	8	Vollkornbrot mit Butter und Ziegenk<U+00E4>se Dazu zwei Gl<U+00E4>ser Milch	4	10	7	6	2	3	1	2	3	0	6	4	5	1.8	1	30	68	14	Incongruent	1	3	0	2	7	-5	0	9	8	1	1	8	7	9	2	0	1	1.2573	1257.3	Neutral	1	4	4	3	2.33333	3.1	2.6	4.23077
18_DG	8	Vollkornbrot mit Butter und Ziegenk<U+00E4>se Dazu zwei Gl<U+00E4>ser Milch	4	10	7	6	2	3	1	2	3	0	6	4	5	1.8	1	30	69	14	Congruent	0	1	1	8	2	6	1	9	9	0	NA	9	8	9	2	NA	1	1.7278	1727.8	Neutral	1	4	4	3	2.33333	3.1	2.6	4.23077
18_DG	8	Vollkornbrot mit Butter und Ziegenk<U+00E4>se Dazu zwei Gl<U+00E4>ser Milch	4	10	7	6	2	3	1	2	3	0	6	4	5	1.8	1	30	70	14	Incongruent	1	3	0	1	10	-9	0	9	8	1	1	8	10	9	1	0	1	1.2068	1206.8	Neutral	1	4	4	3	2.33333	3.1	2.6	4.23077
18_DG	8	Vollkornbrot mit Butter und Ziegenk<U+00E4>se Dazu zwei Gl<U+00E4>ser Milch	4	10	7	6	2	3	1	2	3	0	6	4	5	1.8	1	30	71	15	Congruent	0	2	1	7	1	6	1	7	5	2	1	7	7	5	1	1	1	1.3366	1336.6	Fair	2	8	7	3	2.33333	3.1	2.6	4.23077
18_DG	8	Vollkornbrot mit Butter und Ziegenk<U+00E4>se Dazu zwei Gl<U+00E4>ser Milch	4	10	7	6	2	3	1	2	3	0	6	4	5	1.8	1	30	72	15	Congruent	0	4	0	4	10	-6	0	7	9	-2	0	9	10	7	4	1	1	1.1955	1195.5	Fair	2	8	7	3	2.33333	3.1	2.6	4.23077
18_DG	8	Vollkornbrot mit Butter und Ziegenk<U+00E4>se Dazu zwei Gl<U+00E4>ser Milch	4	10	7	6	2	3	1	2	3	0	6	4	5	1.8	1	30	73	15	Incongruent	1	2	1	10	3	7	1	8	9	-1	0	8	10	9	3	0	1	0.9561	956.1	Fair	2	8	7	3	2.33333	3.1	2.6	4.23077
18_DG	8	Vollkornbrot mit Butter und Ziegenk<U+00E4>se Dazu zwei Gl<U+00E4>ser Milch	4	10	7	6	2	3	1	2	3	0	6	4	5	1.8	1	30	74	15	Incongruent	1	2	1	10	8	2	1	9	10	-1	0	9	10	10	8	0	1	2.166	2166	Fair	2	8	7	3	2.33333	3.1	2.6	4.23077
18_DG	8	Vollkornbrot mit Butter und Ziegenk<U+00E4>se Dazu zwei Gl<U+00E4>ser Milch	4	10	7	6	2	3	1	2	3	0	6	4	5	1.8	1	30	75	15	Incongruent	1	2	1	6	3	3	1	5	8	-3	0	5	6	8	3	0	1	1.1448	1144.8	Fair	2	8	7	3	2.33333	3.1	2.6	4.23077
18_DG	8	Vollkornbrot mit Butter und Ziegenk<U+00E4>se Dazu zwei Gl<U+00E4>ser Milch	4	10	7	6	2	3	1	2	3	0	6	4	5	1.8	1	30	76	16	Incongruent	1	3	0	4	2	2	1	6	10	-4	0	10	2	6	4	1	0	1.9073	1907.3	Unfair	0	0	2	3	2.33333	3.1	2.6	4.23077
18_DG	8	Vollkornbrot mit Butter und Ziegenk<U+00E4>se Dazu zwei Gl<U+00E4>ser Milch	4	10	7	6	2	3	1	2	3	0	6	4	5	1.8	1	30	77	16	Incongruent	1	3	0	1	5	-4	0	9	7	2	1	7	5	9	1	0	1	1.6547	1654.7	Unfair	0	0	2	3	2.33333	3.1	2.6	4.23077
18_DG	8	Vollkornbrot mit Butter und Ziegenk<U+00E4>se Dazu zwei Gl<U+00E4>ser Milch	4	10	7	6	2	3	1	2	3	0	6	4	5	1.8	1	30	78	16	Congruent	0	4	0	4	11	-7	0	7	10	-3	0	10	11	7	4	1	1	0.8964	896.4	Unfair	0	0	2	3	2.33333	3.1	2.6	4.23077
18_DG	8	Vollkornbrot mit Butter und Ziegenk<U+00E4>se Dazu zwei Gl<U+00E4>ser Milch	4	10	7	6	2	3	1	2	3	0	6	4	5	1.8	1	30	79	16	Congruent	0	1	1	10	9	1	1	9	6	3	1	9	10	6	9	1	1	1.038	1038	Unfair	0	0	2	3	2.33333	3.1	2.6	4.23077
18_DG	8	Vollkornbrot mit Butter und Ziegenk<U+00E4>se Dazu zwei Gl<U+00E4>ser Milch	4	10	7	6	2	3	1	2	3	0	6	4	5	1.8	1	30	80	16	Incongruent	1	3	0	4	6	-2	0	6	4	2	1	4	6	6	4	0	1	2.4976	2497.6	Unfair	0	0	2	3	2.33333	3.1	2.6	4.23077
18_DG	8	Vollkornbrot mit Butter und Ziegenk<U+00E4>se Dazu zwei Gl<U+00E4>ser Milch	4	10	7	6	2	3	1	2	3	0	6	4	5	1.8	1	30	81	17	Incongruent	1	2	1	5	3	2	1	7	8	-1	0	7	5	8	3	0	1	1.6051	1605.1	Neutral	1	4	3	3	2.33333	3.1	2.6	4.23077
18_DG	8	Vollkornbrot mit Butter und Ziegenk<U+00E4>se Dazu zwei Gl<U+00E4>ser Milch	4	10	7	6	2	3	1	2	3	0	6	4	5	1.8	1	30	82	17	Incongruent	1	3	0	3	9	-6	0	10	8	2	1	8	9	10	3	0	1	1.8265	1826.5	Neutral	1	4	3	3	2.33333	3.1	2.6	4.23077
18_DG	8	Vollkornbrot mit Butter und Ziegenk<U+00E4>se Dazu zwei Gl<U+00E4>ser Milch	4	10	7	6	2	3	1	2	3	0	6	4	5	1.8	1	30	83	17	Incongruent	1	3	0	8	9	-1	0	9	6	3	1	6	9	9	8	0	1	1.2633	1263.3	Neutral	1	4	3	3	2.33333	3.1	2.6	4.23077
18_DG	8	Vollkornbrot mit Butter und Ziegenk<U+00E4>se Dazu zwei Gl<U+00E4>ser Milch	4	10	7	6	2	3	1	2	3	0	6	4	5	1.8	1	30	84	17	Congruent	0	2	1	8	7	1	1	8	7	1	1	8	8	7	7	1	1	2.009	2009	Neutral	1	4	3	3	2.33333	3.1	2.6	4.23077
18_DG	8	Vollkornbrot mit Butter und Ziegenk<U+00E4>se Dazu zwei Gl<U+00E4>ser Milch	4	10	7	6	2	3	1	2	3	0	6	4	5	1.8	1	30	85	17	Congruent	0	2	1	7	4	3	1	8	5	3	1	8	7	5	4	1	1	1.636	1636	Neutral	1	4	3	3	2.33333	3.1	2.6	4.23077
18_DG	8	Vollkornbrot mit Butter und Ziegenk<U+00E4>se Dazu zwei Gl<U+00E4>ser Milch	4	10	7	6	2	3	1	2	3	0	6	4	5	1.8	1	30	86	18	Incongruent	1	4	0	4	9	-5	0	8	7	1	1	7	9	8	4	0	1	1.7768	1776.8	Fair	2	7	6	3	2.33333	3.1	2.6	4.23077
18_DG	8	Vollkornbrot mit Butter und Ziegenk<U+00E4>se Dazu zwei Gl<U+00E4>ser Milch	4	10	7	6	2	3	1	2	3	0	6	4	5	1.8	1	30	87	18	Incongruent	1	2	1	7	3	4	1	5	10	-5	0	5	7	10	3	0	1	1.549	1549	Fair	2	7	6	3	2.33333	3.1	2.6	4.23077
18_DG	8	Vollkornbrot mit Butter und Ziegenk<U+00E4>se Dazu zwei Gl<U+00E4>ser Milch	4	10	7	6	2	3	1	2	3	0	6	4	5	1.8	1	30	88	18	Congruent	0	2	1	4	1	3	1	7	5	2	1	7	4	5	1	1	1	1.9542	1954.2	Fair	2	7	6	3	2.33333	3.1	2.6	4.23077
18_DG	8	Vollkornbrot mit Butter und Ziegenk<U+00E4>se Dazu zwei Gl<U+00E4>ser Milch	4	10	7	6	2	3	1	2	3	0	6	4	5	1.8	1	30	89	18	Congruent	0	3	0	2	4	-2	0	8	8	0	NA	8	4	8	2	NA	1	2.0715	2071.5	Fair	2	7	6	3	2.33333	3.1	2.6	4.23077
18_DG	8	Vollkornbrot mit Butter und Ziegenk<U+00E4>se Dazu zwei Gl<U+00E4>ser Milch	4	10	7	6	2	3	1	2	3	0	6	4	5	1.8	1	30	90	18	Incongruent	1	2	1	9	8	1	1	6	7	-1	0	6	9	7	8	0	1	2.4794	2479.4	Fair	2	7	6	3	2.33333	3.1	2.6	4.23077
18_DG	8	Vollkornbrot mit Butter und Ziegenk<U+00E4>se Dazu zwei Gl<U+00E4>ser Milch	4	10	7	6	2	3	1	2	3	0	6	4	5	1.8	1	30	91	19	Incongruent	1	4	0	2	10	-8	0	10	9	1	1	9	10	10	2	0	1	1.0924	1092.4	Unfair	0	1	3	3	2.33333	3.1	2.6	4.23077
18_DG	8	Vollkornbrot mit Butter und Ziegenk<U+00E4>se Dazu zwei Gl<U+00E4>ser Milch	4	10	7	6	2	3	1	2	3	0	6	4	5	1.8	1	30	92	19	Congruent	0	4	0	1	2	-1	0	6	10	-4	0	10	2	6	1	1	1	1.5559	1555.9	Unfair	0	1	3	3	2.33333	3.1	2.6	4.23077
18_DG	8	Vollkornbrot mit Butter und Ziegenk<U+00E4>se Dazu zwei Gl<U+00E4>ser Milch	4	10	7	6	2	3	1	2	3	0	6	4	5	1.8	1	30	93	19	Congruent	0	2	1	1	2	-1	0	6	7	-1	0	6	1	7	2	0	0	1.8282	1828.2	Unfair	0	1	3	3	2.33333	3.1	2.6	4.23077
18_DG	8	Vollkornbrot mit Butter und Ziegenk<U+00E4>se Dazu zwei Gl<U+00E4>ser Milch	4	10	7	6	2	3	1	2	3	0	6	4	5	1.8	1	30	94	19	Incongruent	1	3	0	9	8	1	1	8	9	-1	0	9	8	8	9	1	0	2.148	2148	Unfair	0	1	3	3	2.33333	3.1	2.6	4.23077
18_DG	8	Vollkornbrot mit Butter und Ziegenk<U+00E4>se Dazu zwei Gl<U+00E4>ser Milch	4	10	7	6	2	3	1	2	3	0	6	4	5	1.8	1	30	95	19	Incongruent	1	2	1	10	2	8	1	8	9	-1	0	8	10	9	2	0	1	0.9751	975.1	Unfair	0	1	3	3	2.33333	3.1	2.6	4.23077
18_DG	8	Vollkornbrot mit Butter und Ziegenk<U+00E4>se Dazu zwei Gl<U+00E4>ser Milch	4	10	7	6	2	3	1	2	3	0	6	4	5	1.8	1	30	96	20	Congruent	0	3	0	2	4	-2	0	6	10	-4	0	10	4	6	2	1	1	1.4844	1484.4	Fair	2	8	7	3	2.33333	3.1	2.6	4.23077
18_DG	8	Vollkornbrot mit Butter und Ziegenk<U+00E4>se Dazu zwei Gl<U+00E4>ser Milch	4	10	7	6	2	3	1	2	3	0	6	4	5	1.8	1	30	97	20	Incongruent	1	3	0	4	9	-5	0	7	6	1	1	6	9	7	4	0	1	0.998	998	Fair	2	8	7	3	2.33333	3.1	2.6	4.23077
18_DG	8	Vollkornbrot mit Butter und Ziegenk<U+00E4>se Dazu zwei Gl<U+00E4>ser Milch	4	10	7	6	2	3	1	2	3	0	6	4	5	1.8	1	30	98	20	Incongruent	1	2	1	4	3	1	1	6	7	-1	0	6	4	7	3	0	1	1.5039	1503.9	Fair	2	8	7	3	2.33333	3.1	2.6	4.23077
18_DG	8	Vollkornbrot mit Butter und Ziegenk<U+00E4>se Dazu zwei Gl<U+00E4>ser Milch	4	10	7	6	2	3	1	2	3	0	6	4	5	1.8	1	30	99	20	Congruent	0	3	0	9	10	-1	0	7	10	-3	0	10	10	7	9	1	1	1.4448	1444.8	Fair	2	8	7	3	2.33333	3.1	2.6	4.23077
18_DG	8	Vollkornbrot mit Butter und Ziegenk<U+00E4>se Dazu zwei Gl<U+00E4>ser Milch	4	10	7	6	2	3	1	2	3	0	6	4	5	1.8	1	30	100	20	Incongruent	1	3	0	2	8	-6	0	9	7	2	1	7	8	9	2	0	1	1.437	1437	Fair	2	8	7	3	2.33333	3.1	2.6	4.23077
18_DG	8	Vollkornbrot mit Butter und Ziegenk<U+00E4>se Dazu zwei Gl<U+00E4>ser Milch	4	10	7	6	2	3	1	2	3	0	6	4	5	1.8	1	30	101	21	Incongruent	1	2	1	5	6	-1	0	8	6	2	1	8	5	6	6	1	0	1.0503	1050.3	Neutral	1	4	3	3	2.33333	3.1	2.6	4.23077
18_DG	8	Vollkornbrot mit Butter und Ziegenk<U+00E4>se Dazu zwei Gl<U+00E4>ser Milch	4	10	7	6	2	3	1	2	3	0	6	4	5	1.8	1	30	102	21	Congruent	0	2	1	8	4	4	1	9	7	2	1	9	8	7	4	1	1	1.0029	1002.9	Neutral	1	4	3	3	2.33333	3.1	2.6	4.23077
18_DG	8	Vollkornbrot mit Butter und Ziegenk<U+00E4>se Dazu zwei Gl<U+00E4>ser Milch	4	10	7	6	2	3	1	2	3	0	6	4	5	1.8	1	30	103	21	Incongruent	1	2	1	7	2	5	1	9	10	-1	0	9	7	10	2	0	1	1.9812	1981.2	Neutral	1	4	3	3	2.33333	3.1	2.6	4.23077
18_DG	8	Vollkornbrot mit Butter und Ziegenk<U+00E4>se Dazu zwei Gl<U+00E4>ser Milch	4	10	7	6	2	3	1	2	3	0	6	4	5	1.8	1	30	104	21	Congruent	0	3	0	1	3	-2	0	5	8	-3	0	8	3	5	1	1	1	1.1566	1156.6	Neutral	1	4	3	3	2.33333	3.1	2.6	4.23077
18_DG	8	Vollkornbrot mit Butter und Ziegenk<U+00E4>se Dazu zwei Gl<U+00E4>ser Milch	4	10	7	6	2	3	1	2	3	0	6	4	5	1.8	1	30	105	21	Incongruent	1	3	0	4	7	-3	0	8	6	2	1	6	7	8	4	0	1	1.6377	1637.7	Neutral	1	4	3	3	2.33333	3.1	2.6	4.23077
18_DG	8	Vollkornbrot mit Butter und Ziegenk<U+00E4>se Dazu zwei Gl<U+00E4>ser Milch	4	10	7	6	2	3	1	2	3	0	6	4	5	1.8	1	30	106	22	Incongruent	1	3	0	3	9	-6	0	7	6	1	1	6	9	7	3	0	1	1.1461	1146.1	Unfair	0	3	4	3	2.33333	3.1	2.6	4.23077
18_DG	8	Vollkornbrot mit Butter und Ziegenk<U+00E4>se Dazu zwei Gl<U+00E4>ser Milch	4	10	7	6	2	3	1	2	3	0	6	4	5	1.8	1	30	107	22	Incongruent	1	2	1	4	3	1	1	6	8	-2	0	6	4	8	3	0	1	3.0235	3023.5	Unfair	0	3	4	3	2.33333	3.1	2.6	4.23077
18_DG	8	Vollkornbrot mit Butter und Ziegenk<U+00E4>se Dazu zwei Gl<U+00E4>ser Milch	4	10	7	6	2	3	1	2	3	0	6	4	5	1.8	1	30	108	22	Congruent	0	1	1	7	5	2	1	10	7	3	1	10	7	7	5	1	1	1.4097	1409.7	Unfair	0	3	4	3	2.33333	3.1	2.6	4.23077
18_DG	8	Vollkornbrot mit Butter und Ziegenk<U+00E4>se Dazu zwei Gl<U+00E4>ser Milch	4	10	7	6	2	3	1	2	3	0	6	4	5	1.8	1	30	109	22	Congruent	0	1	1	10	7	3	1	9	7	2	1	9	10	7	7	1	1	1.8414	1841.4	Unfair	0	3	4	3	2.33333	3.1	2.6	4.23077
18_DG	8	Vollkornbrot mit Butter und Ziegenk<U+00E4>se Dazu zwei Gl<U+00E4>ser Milch	4	10	7	6	2	3	1	2	3	0	6	4	5	1.8	1	30	110	22	Incongruent	1	2	1	4	3	1	1	6	8	-2	0	6	4	8	3	0	1	1.8383	1838.3	Unfair	0	3	4	3	2.33333	3.1	2.6	4.23077
18_DG	8	Vollkornbrot mit Butter und Ziegenk<U+00E4>se Dazu zwei Gl<U+00E4>ser Milch	4	10	7	6	2	3	1	2	3	0	6	4	5	1.8	1	30	111	23	Congruent	0	2	1	9	5	4	1	7	5	2	1	7	9	5	5	1	1	2.1401	2140.1	Neutral	1	4	4	3	2.33333	3.1	2.6	4.23077
18_DG	8	Vollkornbrot mit Butter und Ziegenk<U+00E4>se Dazu zwei Gl<U+00E4>ser Milch	4	10	7	6	2	3	1	2	3	0	6	4	5	1.8	1	30	112	23	Congruent	0	1	1	10	7	3	1	8	6	2	1	8	10	6	7	1	1	1.9994	1999.4	Neutral	1	4	4	3	2.33333	3.1	2.6	4.23077
18_DG	8	Vollkornbrot mit Butter und Ziegenk<U+00E4>se Dazu zwei Gl<U+00E4>ser Milch	4	10	7	6	2	3	1	2	3	0	6	4	5	1.8	1	30	113	23	Incongruent	1	2	1	3	2	1	1	7	8	-1	0	7	3	8	2	0	1	1.4914	1491.4	Neutral	1	4	4	3	2.33333	3.1	2.6	4.23077
18_DG	8	Vollkornbrot mit Butter und Ziegenk<U+00E4>se Dazu zwei Gl<U+00E4>ser Milch	4	10	7	6	2	3	1	2	3	0	6	4	5	1.8	1	30	114	23	Incongruent	1	2	1	9	2	7	1	6	9	-3	0	6	9	9	2	0	1	1.0071	1007.1	Neutral	1	4	4	3	2.33333	3.1	2.6	4.23077
18_DG	8	Vollkornbrot mit Butter und Ziegenk<U+00E4>se Dazu zwei Gl<U+00E4>ser Milch	4	10	7	6	2	3	1	2	3	0	6	4	5	1.8	1	30	115	23	Incongruent	1	2	1	4	6	-2	0	6	5	1	1	6	4	5	6	1	0	1.4039	1403.9	Neutral	1	4	4	3	2.33333	3.1	2.6	4.23077
18_DG	8	Vollkornbrot mit Butter und Ziegenk<U+00E4>se Dazu zwei Gl<U+00E4>ser Milch	4	10	7	6	2	3	1	2	3	0	6	4	5	1.8	1	30	116	24	Incongruent	1	3	0	4	9	-5	0	8	6	2	1	6	9	8	4	0	1	1.1373	1137.3	Unfair	0	1	2	3	2.33333	3.1	2.6	4.23077
18_DG	8	Vollkornbrot mit Butter und Ziegenk<U+00E4>se Dazu zwei Gl<U+00E4>ser Milch	4	10	7	6	2	3	1	2	3	0	6	4	5	1.8	1	30	117	24	Congruent	0	3	0	4	5	-1	0	6	6	0	NA	6	5	6	4	NA	1	1.081	1081	Unfair	0	1	2	3	2.33333	3.1	2.6	4.23077
18_DG	8	Vollkornbrot mit Butter und Ziegenk<U+00E4>se Dazu zwei Gl<U+00E4>ser Milch	4	10	7	6	2	3	1	2	3	0	6	4	5	1.8	1	30	118	24	Incongruent	1	3	0	4	7	-3	0	8	7	1	1	7	7	8	4	0	1	1.4823	1482.3	Unfair	0	1	2	3	2.33333	3.1	2.6	4.23077
18_DG	8	Vollkornbrot mit Butter und Ziegenk<U+00E4>se Dazu zwei Gl<U+00E4>ser Milch	4	10	7	6	2	3	1	2	3	0	6	4	5	1.8	1	30	119	24	Incongruent	1	2	1	4	3	1	1	8	9	-1	0	8	4	9	3	0	1	1.1588	1158.8	Unfair	0	1	2	3	2.33333	3.1	2.6	4.23077
18_DG	8	Vollkornbrot mit Butter und Ziegenk<U+00E4>se Dazu zwei Gl<U+00E4>ser Milch	4	10	7	6	2	3	1	2	3	0	6	4	5	1.8	1	30	120	24	Congruent	0	4	0	3	10	-7	0	7	8	-1	0	8	10	7	3	1	1	1.0117	1011.7	Unfair	0	1	2	3	2.33333	3.1	2.6	4.23077
18_DG	8	Vollkornbrot mit Butter und Ziegenk<U+00E4>se Dazu zwei Gl<U+00E4>ser Milch	4	10	7	6	2	3	1	2	3	0	6	4	5	1.8	1	30	121	25	Congruent	0	1	1	10	2	8	1	8	8	0	NA	8	10	8	2	NA	1	1.2182	1218.2	Neutral	1	4	3	3	2.33333	3.1	2.6	4.23077
18_DG	8	Vollkornbrot mit Butter und Ziegenk<U+00E4>se Dazu zwei Gl<U+00E4>ser Milch	4	10	7	6	2	3	1	2	3	0	6	4	5	1.8	1	30	122	25	Incongruent	1	3	0	6	5	1	1	5	7	-2	0	7	5	5	6	1	0	1.0149	1014.9	Neutral	1	4	3	3	2.33333	3.1	2.6	4.23077
18_DG	8	Vollkornbrot mit Butter und Ziegenk<U+00E4>se Dazu zwei Gl<U+00E4>ser Milch	4	10	7	6	2	3	1	2	3	0	6	4	5	1.8	1	30	123	25	Incongruent	1	2	1	5	4	1	1	5	7	-2	0	5	5	7	4	0	1	1.0574	1057.4	Neutral	1	4	3	3	2.33333	3.1	2.6	4.23077
18_DG	8	Vollkornbrot mit Butter und Ziegenk<U+00E4>se Dazu zwei Gl<U+00E4>ser Milch	4	10	7	6	2	3	1	2	3	0	6	4	5	1.8	1	30	124	25	Congruent	0	2	1	4	2	2	1	8	7	1	1	8	4	7	2	1	1	0.7852	785.2	Neutral	1	4	3	3	2.33333	3.1	2.6	4.23077
18_DG	8	Vollkornbrot mit Butter und Ziegenk<U+00E4>se Dazu zwei Gl<U+00E4>ser Milch	4	10	7	6	2	3	1	2	3	0	6	4	5	1.8	1	30	125	25	Incongruent	1	3	0	7	10	-3	0	10	9	1	1	9	10	10	7	0	1	1.2601	1260.1	Neutral	1	4	3	3	2.33333	3.1	2.6	4.23077
18_DG	8	Vollkornbrot mit Butter und Ziegenk<U+00E4>se Dazu zwei Gl<U+00E4>ser Milch	4	10	7	6	2	3	1	2	3	0	6	4	5	1.8	1	30	126	26	Incongruent	1	2	1	7	1	6	1	7	9	-2	0	7	7	9	1	0	1	1.1649	1164.9	Fair	2	6	6	3	2.33333	3.1	2.6	4.23077
18_DG	8	Vollkornbrot mit Butter und Ziegenk<U+00E4>se Dazu zwei Gl<U+00E4>ser Milch	4	10	7	6	2	3	1	2	3	0	6	4	5	1.8	1	30	127	26	Incongruent	1	2	1	7	4	3	1	5	8	-3	0	5	7	8	4	0	1	1.1118	1111.8	Fair	2	6	6	3	2.33333	3.1	2.6	4.23077
18_DG	8	Vollkornbrot mit Butter und Ziegenk<U+00E4>se Dazu zwei Gl<U+00E4>ser Milch	4	10	7	6	2	3	1	2	3	0	6	4	5	1.8	1	30	128	26	Congruent	0	3	0	9	10	-1	0	9	9	0	NA	9	10	9	9	NA	1	1.1158	1115.8	Fair	2	6	6	3	2.33333	3.1	2.6	4.23077
18_DG	8	Vollkornbrot mit Butter und Ziegenk<U+00E4>se Dazu zwei Gl<U+00E4>ser Milch	4	10	7	6	2	3	1	2	3	0	6	4	5	1.8	1	30	129	26	Incongruent	1	2	1	5	3	2	1	7	8	-1	0	7	5	8	3	0	1	0.8915	891.5	Fair	2	6	6	3	2.33333	3.1	2.6	4.23077
18_DG	8	Vollkornbrot mit Butter und Ziegenk<U+00E4>se Dazu zwei Gl<U+00E4>ser Milch	4	10	7	6	2	3	1	2	3	0	6	4	5	1.8	1	30	130	26	Congruent	0	3	0	10	9	1	1	7	7	0	NA	7	9	7	10	NA	0	0.798	798	Fair	2	6	6	3	2.33333	3.1	2.6	4.23077
18_DG	8	Vollkornbrot mit Butter und Ziegenk<U+00E4>se Dazu zwei Gl<U+00E4>ser Milch	4	10	7	6	2	3	1	2	3	0	6	4	5	1.8	1	30	131	27	Congruent	0	3	0	9	10	-1	0	6	8	-2	0	8	10	6	9	1	1	1.1957	1195.7	Unfair	0	3	3	3	2.33333	3.1	2.6	4.23077
18_DG	8	Vollkornbrot mit Butter und Ziegenk<U+00E4>se Dazu zwei Gl<U+00E4>ser Milch	4	10	7	6	2	3	1	2	3	0	6	4	5	1.8	1	30	132	27	Incongruent	1	4	0	2	10	-8	0	8	6	2	1	6	10	8	2	0	1	1.4956	1495.6	Unfair	0	3	3	3	2.33333	3.1	2.6	4.23077
18_DG	8	Vollkornbrot mit Butter und Ziegenk<U+00E4>se Dazu zwei Gl<U+00E4>ser Milch	4	10	7	6	2	3	1	2	3	0	6	4	5	1.8	1	30	133	27	Congruent	0	2	1	3	2	1	1	8	8	0	NA	8	3	8	2	NA	1	1.8551	1855.1	Unfair	0	3	3	3	2.33333	3.1	2.6	4.23077
18_DG	8	Vollkornbrot mit Butter und Ziegenk<U+00E4>se Dazu zwei Gl<U+00E4>ser Milch	4	10	7	6	2	3	1	2	3	0	6	4	5	1.8	1	30	134	27	Incongruent	1	2	1	7	3	4	1	7	8	-1	0	7	7	8	3	0	1	1.6806	1680.6	Unfair	0	3	3	3	2.33333	3.1	2.6	4.23077
18_DG	8	Vollkornbrot mit Butter und Ziegenk<U+00E4>se Dazu zwei Gl<U+00E4>ser Milch	4	10	7	6	2	3	1	2	3	0	6	4	5	1.8	1	30	135	27	Incongruent	1	4	0	2	8	-6	0	8	7	1	1	7	8	8	2	0	1	1.0055	1005.5	Unfair	0	3	3	3	2.33333	3.1	2.6	4.23077
18_DG	8	Vollkornbrot mit Butter und Ziegenk<U+00E4>se Dazu zwei Gl<U+00E4>ser Milch	4	10	7	6	2	3	1	2	3	0	6	4	5	1.8	1	30	136	28	Incongruent	1	2	1	10	7	3	1	8	9	-1	0	8	10	9	7	0	1	1.7266	1726.6	Fair	2	7	3	3	2.33333	3.1	2.6	4.23077
18_DG	8	Vollkornbrot mit Butter und Ziegenk<U+00E4>se Dazu zwei Gl<U+00E4>ser Milch	4	10	7	6	2	3	1	2	3	0	6	4	5	1.8	1	30	137	28	Congruent	0	2	1	10	1	9	1	9	4	5	1	9	10	4	1	1	1	1.0463	1046.3	Fair	2	7	3	3	2.33333	3.1	2.6	4.23077
18_DG	8	Vollkornbrot mit Butter und Ziegenk<U+00E4>se Dazu zwei Gl<U+00E4>ser Milch	4	10	7	6	2	3	1	2	3	0	6	4	5	1.8	1	30	138	28	Congruent	0	2	1	6	1	5	1	9	5	4	1	9	6	5	1	1	1	1.183	1183	Fair	2	7	3	3	2.33333	3.1	2.6	4.23077
18_DG	8	Vollkornbrot mit Butter und Ziegenk<U+00E4>se Dazu zwei Gl<U+00E4>ser Milch	4	10	7	6	2	3	1	2	3	0	6	4	5	1.8	1	30	139	28	Incongruent	1	2	1	8	10	-2	0	9	8	1	1	9	8	8	10	1	0	1.4325	1432.5	Fair	2	7	3	3	2.33333	3.1	2.6	4.23077
18_DG	8	Vollkornbrot mit Butter und Ziegenk<U+00E4>se Dazu zwei Gl<U+00E4>ser Milch	4	10	7	6	2	3	1	2	3	0	6	4	5	1.8	1	30	140	28	Incongruent	1	2	1	7	3	4	1	8	9	-1	0	8	7	9	3	0	1	1.1076	1107.6	Fair	2	7	3	3	2.33333	3.1	2.6	4.23077
18_DG	8	Vollkornbrot mit Butter und Ziegenk<U+00E4>se Dazu zwei Gl<U+00E4>ser Milch	4	10	7	6	2	3	1	2	3	0	6	4	5	1.8	1	30	141	29	Incongruent	1	2	1	3	4	-1	0	10	8	2	1	10	3	8	4	1	0	0.9726	972.6	Unfair	0	0	2	3	2.33333	3.1	2.6	4.23077
18_DG	8	Vollkornbrot mit Butter und Ziegenk<U+00E4>se Dazu zwei Gl<U+00E4>ser Milch	4	10	7	6	2	3	1	2	3	0	6	4	5	1.8	1	30	142	29	Congruent	0	3	0	4	9	-5	0	5	8	-3	0	8	9	5	4	1	1	1.323	1323	Unfair	0	0	2	3	2.33333	3.1	2.6	4.23077
18_DG	8	Vollkornbrot mit Butter und Ziegenk<U+00E4>se Dazu zwei Gl<U+00E4>ser Milch	4	10	7	6	2	3	1	2	3	0	6	4	5	1.8	1	30	143	29	Incongruent	1	3	0	2	6	-4	0	8	7	1	1	7	6	8	2	0	1	1.3562	1356.2	Unfair	0	0	2	3	2.33333	3.1	2.6	4.23077
18_DG	8	Vollkornbrot mit Butter und Ziegenk<U+00E4>se Dazu zwei Gl<U+00E4>ser Milch	4	10	7	6	2	3	1	2	3	0	6	4	5	1.8	1	30	144	29	Incongruent	1	2	1	10	8	2	1	6	7	-1	0	6	10	7	8	0	1	1.5563	1556.3	Unfair	0	0	2	3	2.33333	3.1	2.6	4.23077
18_DG	8	Vollkornbrot mit Butter und Ziegenk<U+00E4>se Dazu zwei Gl<U+00E4>ser Milch	4	10	7	6	2	3	1	2	3	0	6	4	5	1.8	1	30	145	29	Congruent	0	2	1	9	4	5	1	10	9	1	1	10	9	9	4	1	1	1.0783	1078.3	Unfair	0	0	2	3	2.33333	3.1	2.6	4.23077
18_DG	8	Vollkornbrot mit Butter und Ziegenk<U+00E4>se Dazu zwei Gl<U+00E4>ser Milch	4	10	7	6	2	3	1	2	3	0	6	4	5	1.8	1	30	146	30	Incongruent	1	2	1	10	9	1	1	9	10	-1	0	9	10	10	9	0	1	1.4272	1427.2	Neutral	1	4	3	3	2.33333	3.1	2.6	4.23077
18_DG	8	Vollkornbrot mit Butter und Ziegenk<U+00E4>se Dazu zwei Gl<U+00E4>ser Milch	4	10	7	6	2	3	1	2	3	0	6	4	5	1.8	1	30	147	30	Incongruent	1	4	0	1	10	-9	0	9	8	1	1	8	10	9	1	0	1	1.023	1023	Neutral	1	4	3	3	2.33333	3.1	2.6	4.23077
18_DG	8	Vollkornbrot mit Butter und Ziegenk<U+00E4>se Dazu zwei Gl<U+00E4>ser Milch	4	10	7	6	2	3	1	2	3	0	6	4	5	1.8	1	30	148	30	Congruent	0	1	1	11	10	1	1	10	9	1	1	10	11	9	10	1	1	1.459	1459	Neutral	1	4	3	3	2.33333	3.1	2.6	4.23077
18_DG	8	Vollkornbrot mit Butter und Ziegenk<U+00E4>se Dazu zwei Gl<U+00E4>ser Milch	4	10	7	6	2	3	1	2	3	0	6	4	5	1.8	1	30	149	30	Congruent	0	2	1	10	4	6	1	9	8	1	1	9	10	8	4	1	1	1.0624	1062.4	Neutral	1	4	3	3	2.33333	3.1	2.6	4.23077
18_DG	8	Vollkornbrot mit Butter und Ziegenk<U+00E4>se Dazu zwei Gl<U+00E4>ser Milch	4	10	7	6	2	3	1	2	3	0	6	4	5	1.8	1	30	150	30	Incongruent	1	3	0	3	4	-1	0	8	7	1	1	7	4	8	3	0	1	1.7861	1786.1	Neutral	1	4	3	3	2.33333	3.1	2.6	4.23077
18_DG	8	Vollkornbrot mit Butter und Ziegenk<U+00E4>se Dazu zwei Gl<U+00E4>ser Milch	4	10	7	6	2	3	1	2	3	0	6	4	5	1.8	1	30	151	31	Congruent	0	4	0	4	10	-6	0	7	8	-1	0	8	10	7	4	1	1	0.8417	841.7	Unfair	0	2	4	3	2.33333	3.1	2.6	4.23077
18_DG	8	Vollkornbrot mit Butter und Ziegenk<U+00E4>se Dazu zwei Gl<U+00E4>ser Milch	4	10	7	6	2	3	1	2	3	0	6	4	5	1.8	1	30	152	31	Incongruent	1	3	0	5	2	3	1	8	9	-1	0	9	2	8	5	1	0	2.0203	2020.3	Unfair	0	2	4	3	2.33333	3.1	2.6	4.23077
18_DG	8	Vollkornbrot mit Butter und Ziegenk<U+00E4>se Dazu zwei Gl<U+00E4>ser Milch	4	10	7	6	2	3	1	2	3	0	6	4	5	1.8	1	30	153	31	Incongruent	1	4	0	2	10	-8	0	9	8	1	1	8	10	9	2	0	1	0.78	780	Unfair	0	2	4	3	2.33333	3.1	2.6	4.23077
18_DG	8	Vollkornbrot mit Butter und Ziegenk<U+00E4>se Dazu zwei Gl<U+00E4>ser Milch	4	10	7	6	2	3	1	2	3	0	6	4	5	1.8	1	30	154	31	Congruent	0	2	1	8	5	3	1	9	7	2	1	9	8	7	5	1	1	0.9406	940.6	Unfair	0	2	4	3	2.33333	3.1	2.6	4.23077
18_DG	8	Vollkornbrot mit Butter und Ziegenk<U+00E4>se Dazu zwei Gl<U+00E4>ser Milch	4	10	7	6	2	3	1	2	3	0	6	4	5	1.8	1	30	155	31	Incongruent	1	3	0	3	10	-7	0	9	6	3	1	6	10	9	3	0	1	0.9524	952.4	Unfair	0	2	4	3	2.33333	3.1	2.6	4.23077
18_DG	8	Vollkornbrot mit Butter und Ziegenk<U+00E4>se Dazu zwei Gl<U+00E4>ser Milch	4	10	7	6	2	3	1	2	3	0	6	4	5	1.8	1	30	156	32	Incongruent	1	3	0	2	6	-4	0	9	8	1	1	8	6	9	2	0	1	1.621	1621	Neutral	1	4	4	3	2.33333	3.1	2.6	4.23077
18_DG	8	Vollkornbrot mit Butter und Ziegenk<U+00E4>se Dazu zwei Gl<U+00E4>ser Milch	4	10	7	6	2	3	1	2	3	0	6	4	5	1.8	1	30	157	32	Congruent	0	2	1	7	2	5	1	8	7	1	1	8	7	7	2	1	1	1.1483	1148.3	Neutral	1	4	4	3	2.33333	3.1	2.6	4.23077
18_DG	8	Vollkornbrot mit Butter und Ziegenk<U+00E4>se Dazu zwei Gl<U+00E4>ser Milch	4	10	7	6	2	3	1	2	3	0	6	4	5	1.8	1	30	158	32	Congruent	0	4	0	4	10	-6	0	7	10	-3	0	10	10	7	4	1	1	1.6275	1627.5	Neutral	1	4	4	3	2.33333	3.1	2.6	4.23077
18_DG	8	Vollkornbrot mit Butter und Ziegenk<U+00E4>se Dazu zwei Gl<U+00E4>ser Milch	4	10	7	6	2	3	1	2	3	0	6	4	5	1.8	1	30	159	32	Incongruent	1	3	0	3	9	-6	0	7	6	1	1	6	9	7	3	0	1	1.2418	1241.8	Neutral	1	4	4	3	2.33333	3.1	2.6	4.23077
18_DG	8	Vollkornbrot mit Butter und Ziegenk<U+00E4>se Dazu zwei Gl<U+00E4>ser Milch	4	10	7	6	2	3	1	2	3	0	6	4	5	1.8	1	30	160	32	Incongruent	1	2	1	9	10	-1	0	10	8	2	1	10	9	8	10	1	0	1.3126	1312.6	Neutral	1	4	4	3	2.33333	3.1	2.6	4.23077
18_DG	8	Vollkornbrot mit Butter und Ziegenk<U+00E4>se Dazu zwei Gl<U+00E4>ser Milch	4	10	7	6	2	3	1	2	3	0	6	4	5	1.8	1	30	161	33	Incongruent	1	3	0	4	5	-1	0	6	5	1	1	5	5	6	4	0	1	0.8128	812.8	Unfair	0	1	2	3	2.33333	3.1	2.6	4.23077
18_DG	8	Vollkornbrot mit Butter und Ziegenk<U+00E4>se Dazu zwei Gl<U+00E4>ser Milch	4	10	7	6	2	3	1	2	3	0	6	4	5	1.8	1	30	162	33	Incongruent	1	2	1	7	6	1	1	5	6	-1	0	5	7	6	6	0	1	1.8961	1896.1	Unfair	0	1	2	3	2.33333	3.1	2.6	4.23077
18_DG	8	Vollkornbrot mit Butter und Ziegenk<U+00E4>se Dazu zwei Gl<U+00E4>ser Milch	4	10	7	6	2	3	1	2	3	0	6	4	5	1.8	1	30	163	33	Congruent	0	4	0	9	11	-2	0	10	10	0	NA	10	11	10	9	NA	1	1.6078	1607.8	Unfair	0	1	2	3	2.33333	3.1	2.6	4.23077
18_DG	8	Vollkornbrot mit Butter und Ziegenk<U+00E4>se Dazu zwei Gl<U+00E4>ser Milch	4	10	7	6	2	3	1	2	3	0	6	4	5	1.8	1	30	164	33	Congruent	0	3	0	1	7	-6	0	5	6	-1	0	6	7	5	1	1	1	1.113	1113	Unfair	0	1	2	3	2.33333	3.1	2.6	4.23077
18_DG	8	Vollkornbrot mit Butter und Ziegenk<U+00E4>se Dazu zwei Gl<U+00E4>ser Milch	4	10	7	6	2	3	1	2	3	0	6	4	5	1.8	1	30	165	33	Incongruent	1	3	0	4	6	-2	0	6	5	1	1	5	6	6	4	0	1	1.4255	1425.5	Unfair	0	1	2	3	2.33333	3.1	2.6	4.23077
18_DG	8	Vollkornbrot mit Butter und Ziegenk<U+00E4>se Dazu zwei Gl<U+00E4>ser Milch	4	10	7	6	2	3	1	2	3	0	6	4	5	1.8	1	30	166	34	Congruent	0	1	1	10	4	6	1	9	7	2	1	9	10	7	4	1	1	1.3365	1336.5	Neutral	1	4	4	3	2.33333	3.1	2.6	4.23077
18_DG	8	Vollkornbrot mit Butter und Ziegenk<U+00E4>se Dazu zwei Gl<U+00E4>ser Milch	4	10	7	6	2	3	1	2	3	0	6	4	5	1.8	1	30	167	34	Incongruent	1	2	1	11	4	7	1	9	10	-1	0	9	11	10	4	0	1	1.5848	1584.8	Neutral	1	4	4	3	2.33333	3.1	2.6	4.23077
18_DG	8	Vollkornbrot mit Butter und Ziegenk<U+00E4>se Dazu zwei Gl<U+00E4>ser Milch	4	10	7	6	2	3	1	2	3	0	6	4	5	1.8	1	30	168	34	Congruent	0	3	0	8	11	-3	0	9	9	0	NA	9	11	9	8	NA	1	1.0844	1084.4	Neutral	1	4	4	3	2.33333	3.1	2.6	4.23077
18_DG	8	Vollkornbrot mit Butter und Ziegenk<U+00E4>se Dazu zwei Gl<U+00E4>ser Milch	4	10	7	6	2	3	1	2	3	0	6	4	5	1.8	1	30	169	34	Incongruent	1	2	1	5	3	2	1	5	9	-4	0	5	5	9	3	0	1	1.6531	1653.1	Neutral	1	4	4	3	2.33333	3.1	2.6	4.23077
18_DG	8	Vollkornbrot mit Butter und Ziegenk<U+00E4>se Dazu zwei Gl<U+00E4>ser Milch	4	10	7	6	2	3	1	2	3	0	6	4	5	1.8	1	30	170	34	Incongruent	1	2	1	10	7	3	1	8	10	-2	0	8	10	10	7	0	1	1.2285	1228.5	Neutral	1	4	4	3	2.33333	3.1	2.6	4.23077
18_DG	8	Vollkornbrot mit Butter und Ziegenk<U+00E4>se Dazu zwei Gl<U+00E4>ser Milch	4	10	7	6	2	3	1	2	3	0	6	4	5	1.8	1	30	171	35	Congruent	0	1	1	10	7	3	1	9	8	1	1	9	10	8	7	1	1	1.0719	1071.9	Fair	2	5	6	3	2.33333	3.1	2.6	4.23077
18_DG	8	Vollkornbrot mit Butter und Ziegenk<U+00E4>se Dazu zwei Gl<U+00E4>ser Milch	4	10	7	6	2	3	1	2	3	0	6	4	5	1.8	1	30	172	35	Incongruent	1	2	1	1	7	-6	0	9	6	3	1	9	1	6	7	1	0	2.3313	2331.3	Fair	2	5	6	3	2.33333	3.1	2.6	4.23077
18_DG	8	Vollkornbrot mit Butter und Ziegenk<U+00E4>se Dazu zwei Gl<U+00E4>ser Milch	4	10	7	6	2	3	1	2	3	0	6	4	5	1.8	1	30	173	35	Incongruent	1	2	1	4	3	1	1	6	7	-1	0	6	4	7	3	0	1	1.9877	1987.7	Fair	2	5	6	3	2.33333	3.1	2.6	4.23077
18_DG	8	Vollkornbrot mit Butter und Ziegenk<U+00E4>se Dazu zwei Gl<U+00E4>ser Milch	4	10	7	6	2	3	1	2	3	0	6	4	5	1.8	1	30	174	35	Incongruent	1	2	1	9	5	4	1	6	9	-3	0	6	9	9	5	0	1	1.8947	1894.7	Fair	2	5	6	3	2.33333	3.1	2.6	4.23077
18_DG	8	Vollkornbrot mit Butter und Ziegenk<U+00E4>se Dazu zwei Gl<U+00E4>ser Milch	4	10	7	6	2	3	1	2	3	0	6	4	5	1.8	1	30	175	35	Congruent	0	1	1	11	1	10	1	10	5	5	1	10	11	5	1	1	1	1.2791	1279.1	Fair	2	5	6	3	2.33333	3.1	2.6	4.23077
18_DG	8	Vollkornbrot mit Butter und Ziegenk<U+00E4>se Dazu zwei Gl<U+00E4>ser Milch	4	10	7	6	2	3	1	2	3	0	6	4	5	1.8	1	30	176	35	Payoff_trial	0	3	0	3	3	0	NA	7	9	-2	0	9	3	7	3	1	NA	1.6823	1682.3	Fair	2	5	6	3	2.33333	3.1	2.6	4.23077
18_DG	8	Vollkornbrot mit Butter und Ziegenk<U+00E4>se Dazu zwei Gl<U+00E4>ser Milch	4	10	7	6	2	3	1	2	3	0	6	4	5	1.8	1	30	177	36	Incongruent	1	3	0	5	7	-2	0	9	8	1	1	8	7	9	5	0	1	1.0616	1061.6	Unfair	0	3	3	3	2.33333	3.1	2.6	4.23077
18_DG	8	Vollkornbrot mit Butter und Ziegenk<U+00E4>se Dazu zwei Gl<U+00E4>ser Milch	4	10	7	6	2	3	1	2	3	0	6	4	5	1.8	1	30	178	36	Congruent	0	3	0	3	5	-2	0	7	7	0	NA	7	5	7	3	NA	1	1.4299	1429.9	Unfair	0	3	3	3	2.33333	3.1	2.6	4.23077
18_DG	8	Vollkornbrot mit Butter und Ziegenk<U+00E4>se Dazu zwei Gl<U+00E4>ser Milch	4	10	7	6	2	3	1	2	3	0	6	4	5	1.8	1	30	179	36	Incongruent	1	2	1	5	2	3	1	6	8	-2	0	6	5	8	2	0	1	0.9219	921.9	Unfair	0	3	3	3	2.33333	3.1	2.6	4.23077
18_DG	8	Vollkornbrot mit Butter und Ziegenk<U+00E4>se Dazu zwei Gl<U+00E4>ser Milch	4	10	7	6	2	3	1	2	3	0	6	4	5	1.8	1	30	180	36	Congruent	0	2	1	10	6	4	1	10	8	2	1	10	10	8	6	1	1	0.9151	915.1	Unfair	0	3	3	3	2.33333	3.1	2.6	4.23077
18_DG	8	Vollkornbrot mit Butter und Ziegenk<U+00E4>se Dazu zwei Gl<U+00E4>ser Milch	4	10	7	6	2	3	1	2	3	0	6	4	5	1.8	1	30	181	36	Incongruent	1	2	1	10	9	1	1	8	10	-2	0	8	10	10	9	0	1	1.2013	1201.3	Unfair	0	3	3	3	2.33333	3.1	2.6	4.23077
18_DG	8	Vollkornbrot mit Butter und Ziegenk<U+00E4>se Dazu zwei Gl<U+00E4>ser Milch	4	10	7	6	2	3	1	2	3	0	6	4	5	1.8	1	30	182	36	Payoff_trial	0	3	0	5	3	2	1	8	8	0	NA	8	3	8	5	NA	0	1.3172	1317.2	Unfair	0	3	3	3	2.33333	3.1	2.6	4.23077
19_DG	3	Salsiccia mit Aioli und Fladenbrot, dazu Couscous-Salat	0	30	7	9	1	1	3	0	0	1	3	6	4.5	1	1	25	1	1	Congruent	0	1	1	3	1	2	1	9	3	6	1	9	3	3	1	1	1	3.0742	3074.2	Unfair	0	1	3	2	1	2.2	1.1	3
19_DG	3	Salsiccia mit Aioli und Fladenbrot, dazu Couscous-Salat	0	30	7	9	1	1	3	0	0	1	3	6	4.5	1	1	25	2	1	Incongruent	1	NA	NA	3	2	1	1	10	11	-1	0	NA	NA	NA	NA	NA	NA	-0.001	-1	Unfair	0	1	3	2	1	2.2	1.1	3
19_DG	3	Salsiccia mit Aioli und Fladenbrot, dazu Couscous-Salat	0	30	7	9	1	1	3	0	0	1	3	6	4.5	1	1	25	3	1	Incongruent	1	4	0	1	5	-4	0	9	2	7	1	2	5	9	1	0	1	2.8033	2803.3	Unfair	0	1	3	2	1	2.2	1.1	3
19_DG	3	Salsiccia mit Aioli und Fladenbrot, dazu Couscous-Salat	0	30	7	9	1	1	3	0	0	1	3	6	4.5	1	1	25	4	1	Incongruent	1	2	1	7	2	5	1	8	9	-1	0	8	7	9	2	0	1	1.7238	1723.8	Unfair	0	1	3	2	1	2.2	1.1	3
19_DG	3	Salsiccia mit Aioli und Fladenbrot, dazu Couscous-Salat	0	30	7	9	1	1	3	0	0	1	3	6	4.5	1	1	25	5	1	Congruent	0	4	0	1	11	-10	0	4	11	-7	0	11	11	4	1	1	1	1.2873	1287.3	Unfair	0	1	3	2	1	2.2	1.1	3
19_DG	3	Salsiccia mit Aioli und Fladenbrot, dazu Couscous-Salat	0	30	7	9	1	1	3	0	0	1	3	6	4.5	1	1	25	6	2	Incongruent	1	3	0	3	5	-2	0	9	6	3	1	6	5	9	3	0	1	2.8033	2803.3	Neutral	1	4	8	1	1	2.2	1.1	3
19_DG	3	Salsiccia mit Aioli und Fladenbrot, dazu Couscous-Salat	0	30	7	9	1	1	3	0	0	1	3	6	4.5	1	1	25	7	2	Incongruent	1	2	1	7	1	6	1	9	10	-1	0	9	7	10	1	0	1	2.0769	2076.9	Neutral	1	4	8	1	1	2.2	1.1	3
19_DG	3	Salsiccia mit Aioli und Fladenbrot, dazu Couscous-Salat	0	30	7	9	1	1	3	0	0	1	3	6	4.5	1	1	25	8	2	Incongruent	1	1	1	11	1	10	1	4	9	-5	0	4	11	9	1	0	1	2.4494	2449.4	Neutral	1	4	8	1	1	2.2	1.1	3
19_DG	3	Salsiccia mit Aioli und Fladenbrot, dazu Couscous-Salat	0	30	7	9	1	1	3	0	0	1	3	6	4.5	1	1	25	9	2	Congruent	0	3	0	1	8	-7	0	1	4	-3	0	4	8	1	1	1	1	2.3448	2344.8	Neutral	1	4	8	1	1	2.2	1.1	3
19_DG	3	Salsiccia mit Aioli und Fladenbrot, dazu Couscous-Salat	0	30	7	9	1	1	3	0	0	1	3	6	4.5	1	1	25	10	2	Congruent	0	4	0	1	7	-6	0	8	11	-3	0	11	7	8	1	1	1	1.5764	1576.4	Neutral	1	4	8	1	1	2.2	1.1	3
19_DG	3	Salsiccia mit Aioli und Fladenbrot, dazu Couscous-Salat	0	30	7	9	1	1	3	0	0	1	3	6	4.5	1	1	25	11	3	Incongruent	1	4	0	2	7	-5	0	9	8	1	1	8	7	9	2	0	1	1.4558	1455.8	Fair	2	5	7	1	1	2.2	1.1	3
19_DG	3	Salsiccia mit Aioli und Fladenbrot, dazu Couscous-Salat	0	30	7	9	1	1	3	0	0	1	3	6	4.5	1	1	25	12	3	Incongruent	1	3	0	1	5	-4	0	10	2	8	1	2	5	10	1	0	1	2.133	2133	Fair	2	5	7	1	1	2.2	1.1	3
19_DG	3	Salsiccia mit Aioli und Fladenbrot, dazu Couscous-Salat	0	30	7	9	1	1	3	0	0	1	3	6	4.5	1	1	25	13	3	Congruent	0	4	0	7	11	-4	0	7	10	-3	0	10	11	7	7	1	1	3.5877	3587.7	Fair	2	5	7	1	1	2.2	1.1	3
19_DG	3	Salsiccia mit Aioli und Fladenbrot, dazu Couscous-Salat	0	30	7	9	1	1	3	0	0	1	3	6	4.5	1	1	25	14	3	Congruent	0	3	0	1	7	-6	0	3	9	-6	0	9	7	3	1	1	1	1.5447	1544.7	Fair	2	5	7	1	1	2.2	1.1	3
19_DG	3	Salsiccia mit Aioli und Fladenbrot, dazu Couscous-Salat	0	30	7	9	1	1	3	0	0	1	3	6	4.5	1	1	25	15	3	Incongruent	1	4	0	1	2	-1	0	10	4	6	1	4	2	10	1	0	1	2.6878	2687.8	Fair	2	5	7	1	1	2.2	1.1	3
19_DG	3	Salsiccia mit Aioli und Fladenbrot, dazu Couscous-Salat	0	30	7	9	1	1	3	0	0	1	3	6	4.5	1	1	25	16	4	Incongruent	1	2	1	3	1	2	1	1	8	-7	0	1	3	8	1	0	1	3.1746	3174.6	Neutral	1	4	5	2	1	2.2	1.1	3
19_DG	3	Salsiccia mit Aioli und Fladenbrot, dazu Couscous-Salat	0	30	7	9	1	1	3	0	0	1	3	6	4.5	1	1	25	17	4	Congruent	0	1	1	10	7	3	1	10	9	1	1	10	10	9	7	1	1	2.7761	2776.1	Neutral	1	4	5	2	1	2.2	1.1	3
19_DG	3	Salsiccia mit Aioli und Fladenbrot, dazu Couscous-Salat	0	30	7	9	1	1	3	0	0	1	3	6	4.5	1	1	25	18	4	Incongruent	1	2	1	5	1	4	1	6	8	-2	0	6	5	8	1	0	1	1.8601	1860.1	Neutral	1	4	5	2	1	2.2	1.1	3
19_DG	3	Salsiccia mit Aioli und Fladenbrot, dazu Couscous-Salat	0	30	7	9	1	1	3	0	0	1	3	6	4.5	1	1	25	19	4	Incongruent	1	3	0	7	4	3	1	6	11	-5	0	11	4	6	7	1	0	2.885	2885	Neutral	1	4	5	2	1	2.2	1.1	3
19_DG	3	Salsiccia mit Aioli und Fladenbrot, dazu Couscous-Salat	0	30	7	9	1	1	3	0	0	1	3	6	4.5	1	1	25	20	4	Congruent	0	1	1	11	3	8	1	11	1	10	1	11	11	1	3	1	1	1.8165	1816.5	Neutral	1	4	5	2	1	2.2	1.1	3
19_DG	3	Salsiccia mit Aioli und Fladenbrot, dazu Couscous-Salat	0	30	7	9	1	1	3	0	0	1	3	6	4.5	1	1	25	21	5	Congruent	0	3	0	1	5	-4	0	2	2	0	NA	2	5	2	1	NA	1	2.2466	2246.6	Fair	2	7	8	1	1	2.2	1.1	3
19_DG	3	Salsiccia mit Aioli und Fladenbrot, dazu Couscous-Salat	0	30	7	9	1	1	3	0	0	1	3	6	4.5	1	1	25	22	5	Incongruent	1	3	0	1	7	-6	0	10	9	1	1	9	7	10	1	0	1	3.4133	3413.3	Fair	2	7	8	1	1	2.2	1.1	3
19_DG	3	Salsiccia mit Aioli und Fladenbrot, dazu Couscous-Salat	0	30	7	9	1	1	3	0	0	1	3	6	4.5	1	1	25	23	5	Incongruent	1	2	1	2	1	1	1	8	10	-2	0	8	2	10	1	0	1	1.5625	1562.5	Fair	2	7	8	1	1	2.2	1.1	3
19_DG	3	Salsiccia mit Aioli und Fladenbrot, dazu Couscous-Salat	0	30	7	9	1	1	3	0	0	1	3	6	4.5	1	1	25	24	5	Congruent	0	3	0	1	7	-6	0	10	11	-1	0	11	7	10	1	1	1	1.6158	1615.8	Fair	2	7	8	1	1	2.2	1.1	3
19_DG	3	Salsiccia mit Aioli und Fladenbrot, dazu Couscous-Salat	0	30	7	9	1	1	3	0	0	1	3	6	4.5	1	1	25	25	5	Incongruent	1	2	1	8	7	1	1	4	6	-2	0	4	8	6	7	0	1	1.2459	1245.9	Fair	2	7	8	1	1	2.2	1.1	3
19_DG	3	Salsiccia mit Aioli und Fladenbrot, dazu Couscous-Salat	0	30	7	9	1	1	3	0	0	1	3	6	4.5	1	1	25	26	6	Congruent	0	2	1	11	1	10	1	11	9	2	1	11	11	9	1	1	1	1.4528	1452.8	Neutral	1	4	5	1	1	2.2	1.1	3
19_DG	3	Salsiccia mit Aioli und Fladenbrot, dazu Couscous-Salat	0	30	7	9	1	1	3	0	0	1	3	6	4.5	1	1	25	27	6	Incongruent	1	2	1	6	1	5	1	6	9	-3	0	6	6	9	1	0	1	2.6193	2619.3	Neutral	1	4	5	1	1	2.2	1.1	3
19_DG	3	Salsiccia mit Aioli und Fladenbrot, dazu Couscous-Salat	0	30	7	9	1	1	3	0	0	1	3	6	4.5	1	1	25	28	6	Incongruent	1	2	1	8	1	7	1	4	10	-6	0	4	8	10	1	0	1	1.4891	1489.1	Neutral	1	4	5	1	1	2.2	1.1	3
19_DG	3	Salsiccia mit Aioli und Fladenbrot, dazu Couscous-Salat	0	30	7	9	1	1	3	0	0	1	3	6	4.5	1	1	25	29	6	Congruent	0	3	0	1	2	-1	0	2	11	-9	0	11	2	2	1	1	1	2.5506	2550.6	Neutral	1	4	5	1	1	2.2	1.1	3
19_DG	3	Salsiccia mit Aioli und Fladenbrot, dazu Couscous-Salat	0	30	7	9	1	1	3	0	0	1	3	6	4.5	1	1	25	30	6	Incongruent	1	3	0	1	3	-2	0	8	6	2	1	6	3	8	1	0	1	2.0532	2053.2	Neutral	1	4	5	1	1	2.2	1.1	3
19_DG	3	Salsiccia mit Aioli und Fladenbrot, dazu Couscous-Salat	0	30	7	9	1	1	3	0	0	1	3	6	4.5	1	1	25	31	7	Congruent	0	4	0	1	9	-8	0	9	11	-2	0	11	9	9	1	1	1	1.7676	1767.6	Fair	2	6	5	1	1	2.2	1.1	3
19_DG	3	Salsiccia mit Aioli und Fladenbrot, dazu Couscous-Salat	0	30	7	9	1	1	3	0	0	1	3	6	4.5	1	1	25	32	7	Incongruent	1	3	0	1	3	-2	0	9	6	3	1	6	3	9	1	0	1	1.2316	1231.6	Fair	2	6	5	1	1	2.2	1.1	3
19_DG	3	Salsiccia mit Aioli und Fladenbrot, dazu Couscous-Salat	0	30	7	9	1	1	3	0	0	1	3	6	4.5	1	1	25	33	7	Incongruent	1	4	0	7	11	-4	0	9	8	1	1	8	11	9	7	0	1	2.7718	2771.8	Fair	2	6	5	1	1	2.2	1.1	3
19_DG	3	Salsiccia mit Aioli und Fladenbrot, dazu Couscous-Salat	0	30	7	9	1	1	3	0	0	1	3	6	4.5	1	1	25	34	7	Incongruent	1	3	0	3	7	-4	0	9	6	3	1	6	7	9	3	0	1	1.7402	1740.2	Fair	2	6	5	1	1	2.2	1.1	3
19_DG	3	Salsiccia mit Aioli und Fladenbrot, dazu Couscous-Salat	0	30	7	9	1	1	3	0	0	1	3	6	4.5	1	1	25	35	7	Congruent	0	4	0	8	11	-3	0	4	11	-7	0	11	11	4	8	1	1	1.8086	1808.6	Fair	2	6	5	1	1	2.2	1.1	3
19_DG	3	Salsiccia mit Aioli und Fladenbrot, dazu Couscous-Salat	0	30	7	9	1	1	3	0	0	1	3	6	4.5	1	1	25	36	8	Incongruent	1	3	0	3	5	-2	0	9	6	3	1	6	5	9	3	0	1	2.5197	2519.7	Neutral	1	4	5	1	1	2.2	1.1	3
19_DG	3	Salsiccia mit Aioli und Fladenbrot, dazu Couscous-Salat	0	30	7	9	1	1	3	0	0	1	3	6	4.5	1	1	25	37	8	Incongruent	1	2	1	7	2	5	1	7	9	-2	0	7	7	9	2	0	1	2.1445	2144.5	Neutral	1	4	5	1	1	2.2	1.1	3
19_DG	3	Salsiccia mit Aioli und Fladenbrot, dazu Couscous-Salat	0	30	7	9	1	1	3	0	0	1	3	6	4.5	1	1	25	38	8	Congruent	0	1	1	7	1	6	1	11	6	5	1	11	7	6	1	1	1	3.1294	3129.4	Neutral	1	4	5	1	1	2.2	1.1	3
19_DG	3	Salsiccia mit Aioli und Fladenbrot, dazu Couscous-Salat	0	30	7	9	1	1	3	0	0	1	3	6	4.5	1	1	25	39	8	Incongruent	1	2	1	3	2	1	1	5	9	-4	0	5	3	9	2	0	1	2.046	2046	Neutral	1	4	5	1	1	2.2	1.1	3
19_DG	3	Salsiccia mit Aioli und Fladenbrot, dazu Couscous-Salat	0	30	7	9	1	1	3	0	0	1	3	6	4.5	1	1	25	40	8	Congruent	0	4	0	7	11	-4	0	6	11	-5	0	11	11	6	7	1	1	1.5543	1554.3	Neutral	1	4	5	1	1	2.2	1.1	3
19_DG	3	Salsiccia mit Aioli und Fladenbrot, dazu Couscous-Salat	0	30	7	9	1	1	3	0	0	1	3	6	4.5	1	1	25	41	9	Incongruent	1	3	0	3	7	-4	0	9	8	1	1	8	7	9	3	0	1	2.2897	2289.7	Fair	2	6	6	1	1	2.2	1.1	3
19_DG	3	Salsiccia mit Aioli und Fladenbrot, dazu Couscous-Salat	0	30	7	9	1	1	3	0	0	1	3	6	4.5	1	1	25	42	9	Congruent	0	4	0	7	11	-4	0	8	11	-3	0	11	11	8	7	1	1	1.2345	1234.5	Fair	2	6	6	1	1	2.2	1.1	3
19_DG	3	Salsiccia mit Aioli und Fladenbrot, dazu Couscous-Salat	0	30	7	9	1	1	3	0	0	1	3	6	4.5	1	1	25	43	9	Incongruent	1	2	1	2	3	-1	0	10	8	2	1	10	2	8	3	1	0	1.917	1917	Fair	2	6	6	1	1	2.2	1.1	3
19_DG	3	Salsiccia mit Aioli und Fladenbrot, dazu Couscous-Salat	0	30	7	9	1	1	3	0	0	1	3	6	4.5	1	1	25	44	9	Incongruent	1	3	0	3	2	1	1	9	11	-2	0	11	2	9	3	1	0	3.5257	3525.7	Fair	2	6	6	1	1	2.2	1.1	3
19_DG	3	Salsiccia mit Aioli und Fladenbrot, dazu Couscous-Salat	0	30	7	9	1	1	3	0	0	1	3	6	4.5	1	1	25	45	9	Congruent	0	4	0	3	11	-8	0	5	11	-6	0	11	11	5	3	1	1	1.8234	1823.4	Fair	2	6	6	1	1	2.2	1.1	3
19_DG	3	Salsiccia mit Aioli und Fladenbrot, dazu Couscous-Salat	0	30	7	9	1	1	3	0	0	1	3	6	4.5	1	1	25	46	10	Incongruent	1	1	1	7	1	6	1	9	11	-2	0	9	7	11	1	0	1	2.6058	2605.8	Neutral	1	4	5	1	1	2.2	1.1	3
19_DG	3	Salsiccia mit Aioli und Fladenbrot, dazu Couscous-Salat	0	30	7	9	1	1	3	0	0	1	3	6	4.5	1	1	25	47	10	Incongruent	1	4	0	7	11	-4	0	9	3	6	1	3	11	9	7	0	1	2.6397	2639.7	Neutral	1	4	5	1	1	2.2	1.1	3
19_DG	3	Salsiccia mit Aioli und Fladenbrot, dazu Couscous-Salat	0	30	7	9	1	1	3	0	0	1	3	6	4.5	1	1	25	48	10	Incongruent	1	3	0	2	7	-5	0	8	3	5	1	3	7	8	2	0	1	3.2527	3252.7	Neutral	1	4	5	1	1	2.2	1.1	3
19_DG	3	Salsiccia mit Aioli und Fladenbrot, dazu Couscous-Salat	0	30	7	9	1	1	3	0	0	1	3	6	4.5	1	1	25	49	10	Congruent	0	2	1	2	1	1	1	8	2	6	1	8	2	2	1	1	1	2.3609	2360.9	Neutral	1	4	5	1	1	2.2	1.1	3
19_DG	3	Salsiccia mit Aioli und Fladenbrot, dazu Couscous-Salat	0	30	7	9	1	1	3	0	0	1	3	6	4.5	1	1	25	50	10	Congruent	0	1	1	11	2	9	1	11	3	8	1	11	11	3	2	1	1	2.895	2895	Neutral	1	4	5	1	1	2.2	1.1	3
[truncated: 5,410 more rows]
[truncated: 3 more columns]

## Sheet: DG_PostExperimental
ID	Retro_valence_rating_fair	Retro_valence_rating_unfair	Retro_valence_rating_neutral	Retro_arousal_rating_fair	Retro_arousal_rating_unfair	Retro_arousal_rating_neutral
[truncated: 40 more rows]

[truncated: 5 more sheets: CBG_data, CBG_PostExperimental, RTR_data, RTR_PostExperimental, incong_combined]
